# Supplementary material for: Sequencing and Analysis of Strobilanthes cusia (Nees) Kuntze Chloroplast Genome Revealed the Rare Simultaneous Contraction and Expansion of the Inverted Repeat Region in Angiosperm
Source: Front Plant Sci. 2018 Mar 14;9:324. doi: 10.3389/fpls.2018.00324 (PMC5861152; doi:10.3389/fpls.2018.00324)
Supplement: Supplementary file 1 [file Data_Sheet_1.zip]

Archive with 4 entries (3 files):
- Data Sheet 1/1SupplementaryTables.DOCX
- Data Sheet 1/2SupplementaryFile1-list-of-primers-for-interspecific-discrimination.txt
- Data Sheet 1/3SupplementaryFile2-list-of-primers-for-SSR-amplification.txt
- Data Sheet 1/
