# Supplementary material for: Sequencing and Analysis of Strobilanthes cusia (Nees) Kuntze Chloroplast Genome Revealed the Rare Simultaneous Contraction and Expansion of the Inverted Repeat Region in Angiosperm
Source: Front Plant Sci. 2018 Mar 14;9:324. doi: 10.3389/fpls.2018.00324 (PMC5861152; doi:10.3389/fpls.2018.00324)
Supplement: Supplementary file 1 [file Data_Sheet_1.zip › Data Sheet 1/2SupplementaryFile1-list-of-primers-for-interspecific-discrimination.txt]

#
# ecoPrimer version 0.3
# Rank level optimisation : species
# max error count by oligonucleotide : 0
#
# strict primer quorum  : 0.70
# example quorum        : 0.90
#
# database : db4
# Database is constituted of     4 examples        corresponding to     4 species
#                        and     0 counterexamples corresponding to     0 species
#
# amplifiat length between [299,301] bp
# DB sequences are considered as linear
# Pairs having specificity less than 0.60 will be ignored
#
     0	CCTATGGGGTCGCTTCTG	GCTACACCAAGTAAGAAG	57.9	57.9	50.6	50.6	11	8	GG	4	0	1.000	4	0	1.000	4	1.000	300	300	300.00		
     1	GCCTTTTGGAAAGAGCCG	TCTGAGTAGCTTTATCAA	57.7	57.7	47.7	47.7	10	6	GG	4	0	1.000	4	0	1.000	4	1.000	300	300	300.00		
     2	CGCCTTTTGGAAAGAGCC	CTGAGTAGCTTTATCAAG	57.7	57.7	47.6	47.6	10	7	GG	4	0	1.000	4	0	1.000	4	1.000	300	300	300.00		
     3	ACGCCTTTTGGAAAGAGC	TGAGTAGCTTTATCAAGA	56.7	56.7	47.7	47.7	9	6	GG	4	0	1.000	4	0	1.000	4	1.000	300	300	300.00		
     4	CACGCCTTTTGGAAAGAG	GAGTAGCTTTATCAAGAT	55.0	55.0	46.3	46.3	9	6	GG	4	0	1.000	4	0	1.000	4	1.000	300	300	300.00		
     5	AGTAGCTTTATCAAGATC	TCACGCCTTTTGGAAAGA	46.3	46.3	55.0	55.0	6	8	GG	4	0	1.000	4	0	1.000	4	1.000	300	300	300.00		
     6	GTAGCTTTATCAAGATCT	TTCACGCCTTTTGGAAAG	46.3	46.3	54.3	54.3	6	8	GG	4	0	1.000	4	0	1.000	4	1.000	300	300	300.00		
     7	ATTCACGCCTTTTGGAAA	TAGCTTTATCAAGATCTG	53.3	53.3	46.3	46.3	7	6	GG	4	0	1.000	4	0	1.000	4	1.000	300	300	300.00		
     8	AGCTTTATCAAGATCTGA	CATTCACGCCTTTTGGAA	48.0	48.0	54.4	54.4	6	8	GG	4	0	1.000	4	0	1.000	4	1.000	300	300	300.00		
     9	GCATTCACGCCTTTTGGA	GCTTTATCAAGATCTGAA	57.1	57.1	47.3	47.3	9	6	GG	4	0	1.000	4	0	1.000	4	1.000	300	300	300.00		
    10	CTTTATCAAGATCTGAAG	TGCATTCACGCCTTTTGG	45.2	45.2	57.4	57.4	6	9	GG	4	0	1.000	4	0	1.000	4	1.000	300	300	300.00		
    11	TTGCATTCACGCCTTTTG	TTTATCAAGATCTGAAGC	55.4	55.4	47.3	47.3	8	6	GG	4	0	1.000	4	0	1.000	4	1.000	300	300	300.00		
    12	TTATCAAGATCTGAAGCA	TTTGCATTCACGCCTTTT	48.4	48.4	54.4	54.4	6	7	GG	4	0	1.000	4	0	1.000	4	1.000	300	300	300.00		
    13	ATTTGCATTCACGCCTTT	TATCAAGATCTGAAGCAA	54.2	54.2	48.4	48.4	7	6	GG	4	0	1.000	4	0	1.000	4	1.000	300	300	300.00		
    14	ATCAAGATCTGAAGCAAA	TATTTGCATTCACGCCTT	49.3	49.3	53.2	53.2	6	7	GG	4	0	1.000	4	0	1.000	4	1.000	300	300	300.00		
    15	TCAAGATCTGAAGCAAAT	TTATTTGCATTCACGCCT	49.3	49.3	53.2	53.2	6	7	GG	4	0	1.000	4	0	1.000	4	1.000	300	300	300.00		
    16	CAAGATCTGAAGCAAATT	TTTATTTGCATTCACGCC	48.6	48.6	52.5	52.5	6	7	GG	4	0	1.000	4	0	1.000	4	1.000	300	300	300.00		
    17	AAGATCTGAAGCAAATTG	TTTTATTTGCATTCACGC	48.6	48.6	50.6	50.6	6	6	GG	4	0	1.000	4	0	1.000	4	1.000	300	300	300.00		
    18	AGATCTGAAGCAAATTGT	TTTTTATTTGCATTCACG	49.7	49.7	47.8	47.8	6	5	GG	4	0	1.000	4	0	1.000	4	1.000	300	300	300.00		
    19	GATCTGAAGCAAATTGTG	TTTTTTATTTGCATTCAC	50.0	50.0	45.1	45.1	7	4	GG	4	0	1.000	4	0	1.000	4	1.000	300	300	300.00		
    20	ATCTTCTGTGGCTCAGGT	GTCATACTTCCTTCACCT	55.7	55.7	51.2	51.2	9	8	GG	4	0	1.000	4	0	1.000	4	1.000	300	300	300.00		
    21	CATCTTCTGTGGCTCAGG	TCATACTTCCTTCACCTA	55.7	55.7	49.2	49.2	10	7	GG	4	0	1.000	4	0	1.000	4	1.000	300	300	300.00		
    22	CATACTTCCTTCACCTAA	GCATCTTCTGTGGCTCAG	48.5	48.5	56.5	56.5	7	10	GG	4	0	1.000	4	0	1.000	4	1.000	300	300	300.00		
    23	AGCATCTTCTGTGGCTCA	ATACTTCCTTCACCTAAA	56.5	56.5	47.4	47.4	9	6	GG	4	0	1.000	4	0	1.000	4	1.000	300	300	300.00		
    24	AAGCATCTTCTGTGGCTC	TACTTCCTTCACCTAAAC	55.4	55.4	48.7	48.7	9	7	GG	4	0	1.000	4	0	1.000	4	1.000	300	300	300.00		
    25	AAAGCATCTTCTGTGGCT	ACTTCCTTCACCTAAACT	54.7	54.7	50.4	50.4	8	7	GG	4	0	1.000	4	0	1.000	4	1.000	300	300	300.00		
    26	AAAAGCATCTTCTGTGGC	CTTCCTTCACCTAAACTA	54.0	54.0	48.4	48.4	8	7	GG	4	0	1.000	4	0	1.000	4	1.000	300	300	300.00		
    27	AAAAAGCATCTTCTGTGG	TTCCTTCACCTAAACTAG	51.2	51.2	48.4	48.4	7	7	GG	4	0	1.000	4	0	1.000	4	1.000	300	300	300.00		
    28	CAAAAAGCATCTTCTGTG	TCCTTCACCTAAACTAGA	50.3	50.3	49.1	49.1	7	7	GG	4	0	1.000	4	0	1.000	4	1.000	300	300	300.00		
    29	ATTTAGCGGCTCTTTCCA	TATGTGTTTATGTAGCTA	54.5	54.5	45.1	45.1	8	5	GG	4	0	1.000	4	0	1.000	4	1.000	300	300	300.00		
    30	ATATGTGTTTATGTAGCT	TTTAGCGGCTCTTTCCAA	45.8	45.8	54.8	54.8	5	8	GG	4	0	1.000	4	0	1.000	4	1.000	300	300	300.00		
    31	AATATGTGTTTATGTAGC	TTAGCGGCTCTTTCCAAA	45.1	45.1	54.8	54.8	5	8	GG	4	0	1.000	4	0	1.000	4	1.000	300	300	300.00		
    32	TAATATGTGTTTATGTAG	TAGCGGCTCTTTCCAAAA	41.2	41.2	54.8	54.8	4	8	GG	4	0	1.000	4	0	1.000	4	1.000	300	300	300.00		
    33	AGCGGCTCTTTCCAAAAG	GTAATATGTGTTTATGTA	56.4	56.4	41.6	41.6	9	4	GG	4	0	1.000	4	0	1.000	4	1.000	300	300	300.00		
    34	GCGGCTCTTTCCAAAAGG	TGTAATATGTGTTTATGT	57.7	57.7	43.6	43.6	10	4	GG	4	0	1.000	4	0	1.000	4	1.000	300	300	300.00		
    35	ATGTAATATGTGTTTATG	CGGCTCTTTCCAAAAGGC	42.3	42.3	57.7	57.7	4	10	GG	4	0	1.000	4	0	1.000	4	1.000	300	300	300.00		
    36	AATGTAATATGTGTTTAT	GGCTCTTTCCAAAAGGCG	41.2	41.2	57.7	57.7	3	10	GG	4	0	1.000	4	0	1.000	4	1.000	300	300	300.00		
    37	AAATGTAATATGTGTTTA	GCTCTTTCCAAAAGGCGT	41.5	41.5	56.7	56.7	3	9	GG	4	0	1.000	4	0	1.000	4	1.000	300	300	300.00		
    38	AAAATGTAATATGTGTTT	CTCTTTCCAAAAGGCGTG	42.4	42.4	55.0	55.0	3	9	GG	4	0	1.000	4	0	1.000	4	1.000	300	300	300.00		
    39	CAAAATGTAATATGTGTT	TCTTTCCAAAAGGCGTGA	43.5	43.5	55.0	55.0	4	8	GG	4	0	1.000	4	0	1.000	4	1.000	300	300	300.00		
    40	CTTTCCAAAAGGCGTGAA	TCAAAATGTAATATGTGT	54.3	54.3	44.3	44.3	8	4	GG	4	0	1.000	4	0	1.000	4	1.000	300	300	300.00		
    41	GTCAAAATGTAATATGTG	TTTCCAAAAGGCGTGAAT	44.3	44.3	53.3	53.3	5	7	GG	4	0	1.000	4	0	1.000	4	1.000	300	300	300.00		
    42	GGTCAAAATGTAATATGT	TTCCAAAAGGCGTGAATG	45.2	45.2	54.4	54.4	5	8	GG	4	0	1.000	4	0	1.000	4	1.000	300	300	300.00		
    43	AGGTCAAAATGTAATATG	TCCAAAAGGCGTGAATGC	44.8	44.8	57.1	57.1	5	9	GG	4	0	1.000	4	0	1.000	4	1.000	300	300	300.00		
    44	AAGGTCAAAATGTAATAT	CCAAAAGGCGTGAATGCA	43.7	43.7	57.4	57.4	4	9	GG	4	0	1.000	4	0	1.000	4	1.000	300	300	300.00		
    45	CAAAAGGCGTGAATGCAA	CAAGGTCAAAATGTAATA	55.4	55.4	45.1	45.1	8	5	GG	4	0	1.000	4	0	1.000	4	1.000	300	300	300.00		
    46	AAAAGGCGTGAATGCAAA	ACAAGGTCAAAATGTAAT	54.4	54.4	47.1	47.1	7	5	GG	4	0	1.000	4	0	1.000	4	1.000	300	300	300.00		
    47	AAAGGCGTGAATGCAAAT	AACAAGGTCAAAATGTAA	54.2	54.2	47.4	47.4	7	5	GG	4	0	1.000	4	0	1.000	4	1.000	300	300	300.00		
    48	AAGGCGTGAATGCAAATA	CAACAAGGTCAAAATGTA	53.2	53.2	48.5	48.5	7	6	GG	4	0	1.000	4	0	1.000	4	1.000	300	300	300.00		
    49	AGGCGTGAATGCAAATAA	TCAACAAGGTCAAAATGT	53.2	53.2	50.1	50.1	7	6	GG	4	0	1.000	4	0	1.000	4	1.000	300	300	300.00		
    50	ATCAACAAGGTCAAAATG	GGCGTGAATGCAAATAAA	48.8	48.8	52.5	52.5	6	7	GG	4	0	1.000	4	0	1.000	4	1.000	300	300	300.00		
    51	AATCAACAAGGTCAAAAT	GCGTGAATGCAAATAAAA	47.7	47.7	50.6	50.6	5	6	GG	4	0	1.000	4	0	1.000	4	1.000	300	300	300.00		
    52	GATCATCATAAATGATTA	TTGCTATTGATTCGATGA	41.6	41.6	49.3	49.3	4	6	GG	4	0	1.000	4	0	1.000	4	1.000	300	300	300.00		
    53	ATCATCATAAATGATTAA	ATTGCTATTGATTCGATG	40.9	40.9	48.4	48.4	3	6	GG	4	0	1.000	4	0	1.000	4	1.000	300	300	300.00		
    54	TATTGCTATTGATTCGAT	TCATCATAAATGATTAAA	46.4	46.4	41.2	41.2	5	3	GG	4	0	1.000	4	0	1.000	4	1.000	300	300	300.00		
    55	CATCATAAATGATTAAAG	TTATTGCTATTGATTCGA	41.1	41.1	46.6	46.6	4	5	GG	4	0	1.000	4	0	1.000	4	1.000	300	300	300.00		
    56	ATCATAAATGATTAAAGT	CTTATTGCTATTGATTCG	41.1	41.1	46.6	46.6	3	6	GG	4	0	1.000	4	0	1.000	4	1.000	300	300	300.00		
    57	GCTTATTGCTATTGATTC	TCATAAATGATTAAAGTG	46.8	46.8	42.5	42.5	6	4	GG	4	0	1.000	4	0	1.000	4	1.000	300	300	300.00		
    58	CATAAATGATTAAAGTGT	GGCTTATTGCTATTGATT	42.8	42.8	48.1	48.1	4	6	GG	4	0	1.000	4	0	1.000	4	1.000	300	300	300.00		
    59	ATAAATGATTAAAGTGTG	GGGCTTATTGCTATTGAT	42.8	42.8	50.1	50.1	4	7	GG	4	0	1.000	4	0	1.000	4	1.000	300	300	300.00		
    60	CGGGCTTATTGCTATTGA	TAAATGATTAAAGTGTGT	52.9	52.9	44.2	44.2	8	4	GG	4	0	1.000	4	0	1.000	4	1.000	300	300	300.00		
    61	AAATGATTAAAGTGTGTT	CCGGGCTTATTGCTATTG	45.1	45.1	54.2	54.2	4	9	GG	4	0	1.000	4	0	1.000	4	1.000	300	300	300.00		
    62	AATGATTAAAGTGTGTTG	ACCGGGCTTATTGCTATT	46.2	46.2	54.2	54.2	5	8	GG	4	0	1.000	4	0	1.000	4	1.000	300	300	300.00		
    63	AACCGGGCTTATTGCTAT	ATGATTAAAGTGTGTTGT	54.2	54.2	47.2	47.2	8	5	GG	4	0	1.000	4	0	1.000	4	1.000	300	300	300.00		
    64	AAACCGGGCTTATTGCTA	TGATTAAAGTGTGTTGTT	54.5	54.5	47.5	47.5	8	5	GG	4	0	1.000	4	0	1.000	4	1.000	300	300	300.00		
    65	CAAACCGGGCTTATTGCT	GATTAAAGTGTGTTGTTT	56.5	56.5	46.4	46.4	9	5	GG	4	0	1.000	4	0	1.000	4	1.000	300	300	300.00		
    66	ATTAAAGTGTGTTGTTTA	TCAAACCGGGCTTATTGC	44.7	44.7	56.5	56.5	4	9	GG	4	0	1.000	4	0	1.000	4	1.000	300	300	300.00		
    67	TTAAAGTGTGTTGTTTAC	TTCAAACCGGGCTTATTG	46.1	46.1	53.7	53.7	5	8	GG	4	0	1.000	4	0	1.000	4	1.000	300	300	300.00		
    68	CTTCAAACCGGGCTTATT	TAAAGTGTGTTGTTTACG	53.3	53.3	48.7	48.7	8	6	GG	4	0	1.000	4	0	1.000	4	1.000	300	300	300.00		
    69	AAAGTGTGTTGTTTACGG	TCTTCAAACCGGGCTTAT	51.6	51.6	54.1	54.1	7	8	GG	4	0	1.000	4	0	1.000	4	1.000	300	300	300.00		
    70	AAGTGTGTTGTTTACGGT	CTCTTCAAACCGGGCTTA	52.6	52.6	55.0	55.0	7	9	GG	4	0	1.000	4	0	1.000	4	1.000	300	300	300.00		
    71	AGTGTGTTGTTTACGGTA	CCTCTTCAAACCGGGCTT	51.7	51.7	58.0	58.0	7	10	GG	4	0	1.000	4	0	1.000	4	1.000	300	300	300.00		
    72	GCCTCTTCAAACCGGGCT	GTGTGTTGTTTACGGTAC	60.8	60.8	52.0	52.0	11	8	GG	4	0	1.000	4	0	1.000	4	1.000	300	300	300.00		
    73	AGCCTCTTCAAACCGGGC	TGTGTTGTTTACGGTACA	60.8	60.8	52.0	52.0	11	7	GG	4	0	1.000	4	0	1.000	4	1.000	300	300	300.00		
    74	GAGCCTCTTCAAACCGGG	GTGTTGTTTACGGTACAT	58.7	58.7	50.7	50.7	11	7	GG	4	0	1.000	4	0	1.000	4	1.000	300	300	300.00		
    75	CGAGCCTCTTCAAACCGG	TGTTGTTTACGGTACATA	59.1	59.1	48.8	48.8	11	6	GG	4	0	1.000	4	0	1.000	4	1.000	300	300	300.00		
    76	ACGAGCCTCTTCAAACCG	GTTGTTTACGGTACATAA	58.1	58.1	47.7	47.7	10	6	GG	4	0	1.000	4	0	1.000	4	1.000	300	300	300.00		
    77	TACGAGCCTCTTCAAACC	TTGTTTACGGTACATAAA	54.8	54.8	46.7	46.7	9	5	GG	4	0	1.000	4	0	1.000	4	1.000	300	300	300.00		
    78	ATACGAGCCTCTTCAAAC	TGTTTACGGTACATAAAA	52.5	52.5	46.7	46.7	8	5	GG	4	0	1.000	4	0	1.000	4	1.000	300	300	300.00		
    79	AGGTATTATTTCCCGGCG	GCCAAAGCAGCTCCTGTA	55.0	55.0	58.1	58.1	9	10	GG	4	0	1.000	4	0	1.000	4	1.000	300	300	300.00		
    80	CAGGTATTATTTCCCGGC	CCAAAGCAGCTCCTGTAT	53.5	53.5	55.1	55.1	9	9	GG	4	0	1.000	4	0	1.000	4	1.000	300	300	300.00		
    81	CAAAGCAGCTCCTGTATA	CCAGGTATTATTTCCCGG	52.1	52.1	52.7	52.7	8	9	GG	4	0	1.000	4	0	1.000	4	1.000	300	300	300.00		
    82	CCAATAGCTACATAAACA	TGTAAAAGCAACAGGAAG	47.0	47.0	50.8	50.8	6	7	GG	4	0	1.000	4	0	1.000	4	1.000	300	300	300.00		
    83	CAATAGCTACATAAACAC	CTGTAAAAGCAACAGGAA	46.0	46.0	50.8	50.8	6	7	GG	4	0	1.000	4	0	1.000	4	1.000	300	300	300.00		
    84	AATAGCTACATAAACACA	TCTGTAAAAGCAACAGGA	46.0	46.0	51.6	51.6	5	7	GG	4	0	1.000	4	0	1.000	4	1.000	300	300	300.00		
    85	ATAGCTACATAAACACAT	TTCTGTAAAAGCAACAGG	45.8	45.8	50.8	50.8	5	7	GG	4	0	1.000	4	0	1.000	4	1.000	300	300	300.00		
    86	GTTCTGTAAAAGCAACAG	TAGCTACATAAACACATA	49.9	49.9	45.1	45.1	7	5	GG	4	0	1.000	4	0	1.000	4	1.000	300	300	300.00		
    87	AGCTACATAAACACATAT	AGTTCTGTAAAAGCAACA	45.8	45.8	49.9	49.9	5	6	GG	4	0	1.000	4	0	1.000	4	1.000	300	300	300.00		
    88	AAGTTCTGTAAAAGCAAC	GCTACATAAACACATATT	48.8	48.8	45.1	45.1	6	5	GG	4	0	1.000	4	0	1.000	4	1.000	300	300	300.00		
    89	CTACATAAACACATATTA	GAAGTTCTGTAAAAGCAA	41.2	41.2	48.5	48.5	4	6	GG	4	0	1.000	4	0	1.000	4	1.000	300	300	300.00		
    90	GGAAGTTCTGTAAAAGCA	TACATAAACACATATTAC	50.5	50.5	41.6	41.6	7	4	GG	4	0	1.000	4	0	1.000	4	1.000	300	300	300.00		
    91	ACATAAACACATATTACA	AGGAAGTTCTGTAAAAGC	43.6	43.6	50.2	50.2	4	7	GG	4	0	1.000	4	0	1.000	4	1.000	300	300	300.00		
    92	AAGGAAGTTCTGTAAAAG	CATAAACACATATTACAT	47.3	47.3	42.3	42.3	6	4	GG	4	0	1.000	4	0	1.000	4	1.000	300	300	300.00		
    93	ATAAACACATATTACATT	GAAGGAAGTTCTGTAAAA	41.2	41.2	47.3	47.3	3	6	GG	4	0	1.000	4	0	1.000	4	1.000	300	300	300.00		
    94	AGAAGGAAGTTCTGTAAA	TAAACACATATTACATTT	48.0	48.0	41.5	41.5	6	3	GG	4	0	1.000	4	0	1.000	4	1.000	300	300	300.00		
    95	AAACACATATTACATTTT	AAGAAGGAAGTTCTGTAA	42.4	42.4	48.0	48.0	3	6	GG	4	0	1.000	4	0	1.000	4	1.000	300	300	300.00		
    96	AACACATATTACATTTTG	CAAGAAGGAAGTTCTGTA	43.5	43.5	49.1	49.1	4	7	GG	4	0	1.000	4	0	1.000	4	1.000	300	300	300.00		
    97	ACAAGAAGGAAGTTCTGT	ACACATATTACATTTTGA	51.1	51.1	44.3	44.3	7	4	GG	4	0	1.000	4	0	1.000	4	1.000	300	300	300.00		
    98	CACATATTACATTTTGAC	TACAAGAAGGAAGTTCTG	44.3	44.3	49.1	49.1	5	7	GG	4	0	1.000	4	0	1.000	4	1.000	300	300	300.00		
    99	ACATATTACATTTTGACC	ATACAAGAAGGAAGTTCT	45.2	45.2	47.8	47.8	5	6	GG	4	0	1.000	4	0	1.000	4	1.000	300	300	300.00		
   100	CATATTACATTTTGACCT	GATACAAGAAGGAAGTTC	44.8	44.8	47.8	47.8	5	7	GG	4	0	1.000	4	0	1.000	4	1.000	300	300	300.00		
   101	ATATTACATTTTGACCTT	TGATACAAGAAGGAAGTT	43.7	43.7	48.1	48.1	4	6	GG	4	0	1.000	4	0	1.000	4	1.000	300	300	300.00		
   102	TACAATAGGTATTGCTCT	TCTCCAATAATTAATTCT	47.4	47.4	42.7	42.7	6	4	GG	4	0	1.000	4	0	1.000	4	1.000	300	300	300.00		
   103	CTCCAATAATTAATTCTC	GTACAATAGGTATTGCTC	42.7	42.7	47.7	47.7	5	7	GG	4	0	1.000	4	0	1.000	4	1.000	300	300	300.00		
   104	GGTACAATAGGTATTGCT	TCCAATAATTAATTCTCG	49.0	49.0	44.7	44.7	7	5	GG	4	0	1.000	4	0	1.000	4	1.000	300	300	300.00		
   105	AGGTACAATAGGTATTGC	CCAATAATTAATTCTCGC	49.0	49.0	46.8	46.8	7	6	GG	4	0	1.000	4	0	1.000	4	1.000	300	300	300.00		
   106	AAGGTACAATAGGTATTG	CAATAATTAATTCTCGCT	46.1	46.1	45.5	45.5	6	5	GG	4	0	1.000	4	0	1.000	4	1.000	300	300	300.00		
   107	AATAATTAATTCTCGCTG	GAAGGTACAATAGGTATT	45.5	45.5	45.8	45.8	5	6	GG	4	0	1.000	4	0	1.000	4	1.000	300	300	300.00		
   108	AGAAGGTACAATAGGTAT	ATAATTAATTCTCGCTGA	46.5	46.5	46.2	46.2	6	5	GG	4	0	1.000	4	0	1.000	4	1.000	300	300	300.00		
   109	AAGAAGGTACAATAGGTA	TAATTAATTCTCGCTGAC	46.8	46.8	47.6	47.6	6	6	GG	4	0	1.000	4	0	1.000	4	1.000	300	300	300.00		
   110	AAGAGGCTCGTATACGGA	GGCGATGGTATTGCTCGT	55.0	55.0	58.4	58.4	9	10	GG	4	0	1.000	4	0	1.000	4	1.000	300	300	300.00		
   111	AGAGGCTCGTATACGGAA	GGGCGATGGTATTGCTCG	55.0	55.0	59.4	59.4	9	11	GG	4	0	1.000	4	0	1.000	4	1.000	300	300	300.00		
   112	GAGGCTCGTATACGGAAC	TGGGCGATGGTATTGCTC	55.4	55.4	58.0	58.0	10	10	GG	4	0	1.000	4	0	1.000	4	1.000	300	300	300.00		
   113	AGGCTCGTATACGGAACG	GTGGGCGATGGTATTGCT	57.1	57.1	58.3	58.3	10	10	GG	4	0	1.000	4	0	1.000	4	1.000	300	300	300.00		
   114	AGTGGGCGATGGTATTGC	GGCTCGTATACGGAACGC	58.3	58.3	59.1	59.1	10	11	GG	4	0	1.000	4	0	1.000	4	1.000	300	300	300.00		
   115	AAGTGGGCGATGGTATTG	GCTCGTATACGGAACGCC	55.5	55.5	59.1	59.1	9	11	GG	4	0	1.000	4	0	1.000	4	1.000	300	300	300.00		
   116	CAAGTGGGCGATGGTATT	CTCGTATACGGAACGCCG	55.5	55.5	58.8	58.8	9	11	GG	4	0	1.000	4	0	1.000	4	1.000	300	300	300.00		
   117	TCAAGTGGGCGATGGTAT	TCGTATACGGAACGCCGG	56.2	56.2	60.1	60.1	9	11	GG	4	0	1.000	4	0	1.000	4	1.000	300	300	300.00		
   118	AGCGTGAGAGCCAAATGA	GAATCGTTTCATTTTTGT	57.2	57.2	47.3	47.3	9	5	GG	4	0	1.000	4	0	1.000	4	1.000	300	300	300.00		
   119	AATCGTTTCATTTTTGTA	GAGCGTGAGAGCCAAATG	45.7	45.7	57.2	57.2	4	10	GG	4	0	1.000	4	0	1.000	4	1.000	300	300	300.00		
   120	ATCGTTTCATTTTTGTAA	TGAGCGTGAGAGCCAAAT	45.7	45.7	57.2	57.2	4	9	GG	4	0	1.000	4	0	1.000	4	1.000	300	300	300.00		
   121	TCGTTTCATTTTTGTAAT	TTGAGCGTGAGAGCCAAA	45.7	45.7	57.5	57.5	4	9	GG	4	0	1.000	4	0	1.000	4	1.000	300	300	300.00		
   122	ATTGAGCGTGAGAGCCAA	CGTTTCATTTTTGTAATT	57.2	57.2	44.9	44.9	9	4	GG	4	0	1.000	4	0	1.000	4	1.000	300	300	300.00		
   123	AATTGAGCGTGAGAGCCA	GTTTCATTTTTGTAATTT	57.2	57.2	42.2	42.2	9	3	GG	4	0	1.000	4	0	1.000	4	1.000	300	300	300.00		
   124	TAATTGAGCGTGAGAGCC	TTTCATTTTTGTAATTTT	55.3	55.3	41.1	41.1	9	2	GG	4	0	1.000	4	0	1.000	4	1.000	300	300	300.00		
   125	GTAATTGAGCGTGAGAGC	TTCATTTTTGTAATTTTC	54.3	54.3	41.9	41.9	9	3	GG	4	0	1.000	4	0	1.000	4	1.000	300	300	300.00		
   126	AAAAAAGACTATTTCAAT	CTTTACTCACGTCAGTGG	42.2	42.2	53.4	53.4	3	9	GG	4	0	1.000	4	0	1.000	4	1.000	300	300	300.00		
   127	AAAAAGACTATTTCAATG	GCTTTACTCACGTCAGTG	43.3	43.3	54.1	54.1	4	9	GG	4	0	1.000	4	0	1.000	4	1.000	300	300	300.00		
   128	CCCTCCATGGATTCACCT	TATAAATACTACTGTTGC	56.4	56.4	44.0	44.0	10	5	GG	4	0	1.000	4	0	1.000	4	1.000	300	300	300.00		
   129	ATATAAATACTACTGTTG	CCTCCATGGATTCACCTA	40.8	40.8	53.3	53.3	4	9	GG	4	0	1.000	4	0	1.000	4	1.000	300	300	300.00		
   130	CTCCATGGATTCACCTAT	GATATAAATACTACTGTT	51.0	51.0	40.5	40.5	8	4	GG	4	0	1.000	4	0	1.000	4	1.000	300	300	300.00		
   131	TCCATGGATTCACCTATA	TGATATAAATACTACTGT	49.3	49.3	41.6	41.6	7	4	GG	4	0	1.000	4	0	1.000	4	1.000	300	300	300.00		
   132	ATGATATAAATACTACTG	CCATGGATTCACCTATAT	40.2	40.2	48.3	48.3	4	7	GG	4	0	1.000	4	0	1.000	4	1.000	300	300	300.00		
   133	AATGATATAAATACTACT	CATGGATTCACCTATATA	39.1	39.1	45.3	45.3	3	6	GG	4	0	1.000	4	0	1.000	4	1.000	300	300	300.00		
   134	ATGGATTCACCTATATAA	GAATGATATAAATACTAC	44.2	44.2	39.2	39.2	5	4	GG	4	0	1.000	4	0	1.000	4	1.000	300	300	300.00		
   135	CGAATGATATAAATACTA	TGGATTCACCTATATAAG	40.8	40.8	45.2	45.2	4	6	GG	4	0	1.000	4	0	1.000	4	1.000	300	300	300.00		
   136	ACGAATGATATAAATACT	GGATTCACCTATATAAGC	42.8	42.8	47.0	47.0	4	7	GG	4	0	1.000	4	0	1.000	4	1.000	300	300	300.00		
   137	ACCTTGGAAAATCATAGA	TGAATACCACTTGTAAAT	48.1	48.1	46.2	46.2	6	5	GG	4	0	1.000	4	0	1.000	4	1.000	300	300	300.00		
   138	GAATACCACTTGTAAATA	TACCTTGGAAAATCATAG	44.1	44.1	46.4	46.4	5	6	GG	4	0	1.000	4	0	1.000	4	1.000	300	300	300.00		
   139	AATACCACTTGTAAATAA	TTACCTTGGAAAATCATA	43.4	43.4	45.7	45.7	4	5	GG	4	0	1.000	4	0	1.000	4	1.000	300	300	300.00		
   140	ATACCACTTGTAAATAAT	TTTACCTTGGAAAATCAT	43.1	43.1	46.7	46.7	4	5	GG	4	0	1.000	4	0	1.000	4	1.000	300	300	300.00		
   141	TACCACTTGTAAATAATC	TTTTACCTTGGAAAATCA	44.1	44.1	46.9	46.9	5	5	GG	4	0	1.000	4	0	1.000	4	1.000	300	300	300.00		
   142	ACCACTTGTAAATAATCC	CTTTTACCTTGGAAAATC	47.1	47.1	46.6	46.6	6	6	GG	4	0	1.000	4	0	1.000	4	1.000	300	300	300.00		
   143	CCACTTGTAAATAATCCA	TCTTTTACCTTGGAAAAT	47.1	47.1	46.6	46.6	6	5	GG	4	0	1.000	4	0	1.000	4	1.000	300	300	300.00		
   144	CACTTGTAAATAATCCAA	CTCTTTTACCTTGGAAAA	45.1	45.1	47.5	47.5	5	6	GG	4	0	1.000	4	0	1.000	4	1.000	300	300	300.00		
   145	ACTTGTAAATAATCCAAG	GCTCTTTTACCTTGGAAA	44.7	44.7	50.4	50.4	5	7	GG	4	0	1.000	4	0	1.000	4	1.000	300	300	300.00		
   146	AGCTCTTTTACCTTGGAA	CTTGTAAATAATCCAAGG	51.1	51.1	45.7	45.7	7	6	GG	4	0	1.000	4	0	1.000	4	1.000	300	300	300.00		
   147	GAGCTCTTTTACCTTGGA	TTGTAAATAATCCAAGGA	51.9	51.9	45.7	45.7	8	5	GG	4	0	1.000	4	0	1.000	4	1.000	300	300	300.00		
   148	GGAGCTCTTTTACCTTGG	TGTAAATAATCCAAGGAA	53.2	53.2	45.7	45.7	9	5	GG	4	0	1.000	4	0	1.000	4	1.000	300	300	300.00		
   149	AGGAGCTCTTTTACCTTG	GTAAATAATCCAAGGAAC	51.8	51.8	45.7	45.7	8	6	GG	4	0	1.000	4	0	1.000	4	1.000	300	300	300.00		
   150	CAGGAGCTCTTTTACCTT	TAAATAATCCAAGGAACA	51.8	51.8	45.7	45.7	8	5	GG	4	0	1.000	4	0	1.000	4	1.000	300	300	300.00		
   151	AAATAATCCAAGGAACAT	TCAGGAGCTCTTTTACCT	46.4	46.4	52.6	52.6	5	8	GG	4	0	1.000	4	0	1.000	4	1.000	300	300	300.00		
   152	CTTAATCCCTTTTTGGTA	TGCTATCTTATTAGGTTC	46.9	46.9	45.9	45.9	6	6	GG	4	0	1.000	4	0	1.000	4	1.000	300	300	300.00		
   153	TTAATCCCTTTTTGGTAA	TTGCTATCTTATTAGGTT	46.2	46.2	45.2	45.2	5	5	GG	4	0	1.000	4	0	1.000	4	1.000	300	300	300.00		
   154	ATTGCTATCTTATTAGGT	TAATCCCTTTTTGGTAAG	44.9	44.9	46.9	46.9	5	6	GG	4	0	1.000	4	0	1.000	4	1.000	300	300	300.00		
   155	AATCCCTTTTTGGTAAGA	AATTGCTATCTTATTAGG	48.6	48.6	43.8	43.8	6	5	GG	4	0	1.000	4	0	1.000	4	1.000	300	300	300.00		
   156	ATCCCTTTTTGGTAAGAC	TAATTGCTATCTTATTAG	49.7	49.7	40.9	40.9	7	4	GG	4	0	1.000	4	0	1.000	4	1.000	300	300	300.00		
   157	GTAATTGCTATCTTATTA	TCCCTTTTTGGTAAGACC	41.2	41.2	52.0	52.0	4	8	GG	4	0	1.000	4	0	1.000	4	1.000	300	300	300.00		
   158	AAAGCCAAAGCAACAGTA	AGGGGGTTTCCAAGTCCA	52.9	52.9	58.2	58.2	7	10	GG	4	0	1.000	4	0	1.000	4	1.000	300	300	300.00		
   159	AAGCCAAAGCAACAGTAG	TAGGGGGTTTCCAAGTCC	53.6	53.6	56.2	56.2	8	10	GG	4	0	1.000	4	0	1.000	4	1.000	300	300	300.00		
   160	GGAAGTAGGCCAACATTT	TTCGTGGGTGCGGCTAAC	52.9	52.9	61.1	61.1	8	11	GG	4	0	1.000	4	0	1.000	4	1.000	300	300	300.00		
   161	TCGTGGGTGCGGCTAACT	TGGAAGTAGGCCAACATT	61.8	61.8	53.9	53.9	11	8	GG	4	0	1.000	4	0	1.000	4	1.000	300	300	300.00		
   162	CGTGGGTGCGGCTAACTC	GTGGAAGTAGGCCAACAT	61.8	61.8	55.0	55.0	12	9	GG	4	0	1.000	4	0	1.000	4	1.000	300	300	300.00		
   163	AAAACATTAGACATTCCA	ATTTATATATGAAAAATC	46.8	46.8	36.9	36.9	5	2	GG	4	0	1.000	4	0	1.000	4	1.000	300	300	300.00		
   164	AAACATTAGACATTCCAT	CATTTATATATGAAAAAT	46.5	46.5	37.3	37.3	5	2	GG	4	0	1.000	4	0	1.000	4	1.000	300	300	300.00		
   165	AACATTAGACATTCCATC	ACATTTATATATGAAAAA	47.3	47.3	38.7	38.7	6	2	GG	4	0	1.000	4	0	1.000	4	1.000	300	300	300.00		
   166	ACATTAGACATTCCATCT	TACATTTATATATGAAAA	48.0	48.0	37.7	37.7	6	2	GG	4	0	1.000	4	0	1.000	4	1.000	300	300	300.00		
   167	CATTAGACATTCCATCTT	TTACATTTATATATGAAA	46.9	46.9	37.7	37.7	6	2	GG	4	0	1.000	4	0	1.000	4	1.000	300	300	300.00		
   168	ATTACATTTATATATGAA	ATTAGACATTCCATCTTC	37.4	37.4	46.6	46.6	2	6	GG	4	0	1.000	4	0	1.000	4	1.000	300	300	300.00		
   169	AATTACATTTATATATGA	TTAGACATTCCATCTTCT	37.4	37.4	47.5	47.5	2	6	GG	4	0	1.000	4	0	1.000	4	1.000	300	300	300.00		
   170	AAACCTTTTGGATCTTAT	ACTCTGTAGTAATACGAT	46.3	46.3	46.9	46.9	5	6	GG	4	0	1.000	4	0	1.000	4	1.000	300	300	300.00		
   171	AACCTTTTGGATCTTATT	GACTCTGTAGTAATACGA	46.3	46.3	47.9	47.9	5	7	GG	4	0	1.000	4	0	1.000	4	1.000	300	300	300.00		
   172	ACCTTTTGGATCTTATTA	TGACTCTGTAGTAATACG	45.3	45.3	48.2	48.2	5	7	GG	4	0	1.000	4	0	1.000	4	1.000	300	300	300.00		
   173	CCTTTTGGATCTTATTAA	TTGACTCTGTAGTAATAC	44.2	44.2	45.6	45.6	5	6	GG	4	0	1.000	4	0	1.000	4	1.000	300	300	300.00		
   174	TAACTATTGAGAGTGAAG	TCATTTGATCTTGATCCT	45.9	45.9	48.3	48.3	6	6	GG	4	0	1.000	4	0	1.000	4	1.000	300	300	300.00		
   175	CATTTGATCTTGATCCTT	GTAACTATTGAGAGTGAA	47.5	47.5	46.2	46.2	6	6	GG	4	0	1.000	4	0	1.000	4	1.000	300	300	300.00		
   176	ATTTGATCTTGATCCTTG	TGTAACTATTGAGAGTGA	47.5	47.5	47.3	47.3	6	6	GG	4	0	1.000	4	0	1.000	4	1.000	300	300	300.00		
   177	ATGTAACTATTGAGAGTG	TTTGATCTTGATCCTTGT	46.3	46.3	48.9	48.9	6	6	GG	4	0	1.000	4	0	1.000	4	1.000	300	300	300.00		
   178	TATGTAACTATTGAGAGT	TTGATCTTGATCCTTGTG	44.3	44.3	49.9	49.9	5	7	GG	4	0	1.000	4	0	1.000	4	1.000	300	300	300.00		
   179	CCTAATAATATCCATAAA	TCATCCGACACGTACACG	40.2	40.2	57.7	57.7	4	10	GG	4	0	1.000	4	0	1.000	4	1.000	300	300	300.00		
   180	CTAATAATATCCATAAAT	TTCATCCGACACGTACAC	37.9	37.9	55.3	55.3	3	9	GG	4	0	1.000	4	0	1.000	4	1.000	300	300	300.00		
   181	GTTCATCCGACACGTACA	TAATAATATCCATAAATG	55.3	55.3	38.3	38.3	9	3	GG	4	0	1.000	4	0	1.000	4	1.000	300	300	300.00		
   182	AATAATATCCATAAATGA	GGTTCATCCGACACGTAC	40.1	40.1	56.2	56.2	3	10	GG	4	0	1.000	4	0	1.000	4	1.000	300	300	300.00		
   183	ATAATATCCATAAATGAC	TGGTTCATCCGACACGTA	41.2	41.2	56.2	56.2	4	9	GG	4	0	1.000	4	0	1.000	4	1.000	300	300	300.00		
   184	TAATATCCATAAATGACT	TTGGTTCATCCGACACGT	42.2	42.2	57.2	57.2	4	9	GG	4	0	1.000	4	0	1.000	4	1.000	300	300	300.00		
   185	AATATCCATAAATGACTT	TTTGGTTCATCCGACACG	43.1	43.1	56.1	56.1	4	9	GG	4	0	1.000	4	0	1.000	4	1.000	300	300	300.00		
   186	ATATCCATAAATGACTTG	ATTTGGTTCATCCGACAC	44.2	44.2	53.4	53.4	5	8	GG	4	0	1.000	4	0	1.000	4	1.000	300	300	300.00		
   187	GATTTGGTTCATCCGACA	TATCCATAAATGACTTGT	53.1	53.1	45.6	45.6	8	5	GG	4	0	1.000	4	0	1.000	4	1.000	300	300	300.00		
   188	GAATAAATATGTTTTCGA	TACTCAATTAACATTAAG	43.0	43.0	41.7	41.7	4	4	GG	4	0	1.000	4	0	1.000	4	1.000	300	300	300.00		
   189	AATAAATATGTTTTCGAA	GTACTCAATTAACATTAA	42.3	42.3	42.1	42.1	3	4	GG	4	0	1.000	4	0	1.000	4	1.000	300	300	300.00		
   190	ATAAATATGTTTTCGAAC	GGTACTCAATTAACATTA	43.4	43.4	44.1	44.1	4	5	GG	4	0	1.000	4	0	1.000	4	1.000	300	300	300.00		
   191	AACATAGAAAGGCGGGAT	GACTTGTAAATCGATTCA	53.8	53.8	47.8	47.8	8	6	GG	4	0	1.000	4	0	1.000	4	1.000	300	300	300.00		
   192	ACATAGAAAGGCGGGATG	GGACTTGTAAATCGATTC	54.9	54.9	48.8	48.8	9	7	GG	4	0	1.000	4	0	1.000	4	1.000	300	300	300.00		
   193	CATAGAAAGGCGGGATGT	TGGACTTGTAAATCGATT	54.9	54.9	49.1	49.1	9	6	GG	4	0	1.000	4	0	1.000	4	1.000	300	300	300.00		
   194	ATAGAAAGGCGGGATGTC	TTGGACTTGTAAATCGAT	54.5	54.5	49.1	49.1	9	6	GG	4	0	1.000	4	0	1.000	4	1.000	300	300	300.00		
   195	GCAATAATACCTACAGCT	TCAACACATTGTTGTACG	49.5	49.5	51.5	51.5	7	7	GG	4	0	1.000	4	0	1.000	4	1.000	300	300	300.00		
   196	CAATAATACCTACAGCTT	TTCAACACATTGTTGTAC	46.6	46.6	48.9	48.9	6	6	GG	4	0	1.000	4	0	1.000	4	1.000	300	300	300.00		
   197	AATAATACCTACAGCTTC	GTTCAACACATTGTTGTA	46.3	46.3	48.9	48.9	6	6	GG	4	0	1.000	4	0	1.000	4	1.000	300	300	300.00		
   198	CCCATTCAAAGCAATTTA	GAATCGATTTACAAGTCC	48.8	48.8	48.8	48.8	6	7	GG	4	0	1.000	4	0	1.000	4	1.000	300	300	300.00		
   199	AATCGATTTACAAGTCCA	ACCCATTCAAAGCAATTT	49.1	49.1	50.8	50.8	6	6	GG	4	0	1.000	4	0	1.000	4	1.000	300	300	300.00		
   200	ATCGATTTACAAGTCCAA	TACCCATTCAAAGCAATT	49.1	49.1	49.9	49.9	6	6	GG	4	0	1.000	4	0	1.000	4	1.000	300	300	300.00		
   201	AGGATTAATGTCGGACCC	GTGGCAATACATCGTGTG	54.1	54.1	54.9	54.9	9	9	GG	4	0	1.000	4	0	1.000	4	1.000	300	300	300.00		
   202	GAGGATTAATGTCGGACC	TGGCAATACATCGTGTGC	52.8	52.8	56.6	56.6	9	9	GG	4	0	1.000	4	0	1.000	4	1.000	300	300	300.00		
   203	ATCATCGGCTAATACACG	TCTCAGGTACATCAATTA	52.5	52.5	47.3	47.3	8	6	GG	4	0	1.000	4	0	1.000	4	1.000	300	300	300.00		
   204	ATCTCAGGTACATCAATT	TCATCGGCTAATACACGA	48.0	48.0	53.5	53.5	6	8	GG	4	0	1.000	4	0	1.000	4	1.000	300	300	300.00		
   205	ACGGACGGTGCCACAATC	CAAGAAATGAATCCTAAT	61.1	61.1	44.7	44.7	11	5	GG	4	0	1.000	4	0	1.000	4	1.000	300	300	300.00		
   206	ACAAGAAATGAATCCTAA	CGGACGGTGCCACAATCT	46.1	46.1	60.8	60.8	5	11	GG	4	0	1.000	4	0	1.000	4	1.000	300	300	300.00		
   207	GACAAGAAATGAATCCTA	GGACGGTGCCACAATCTG	46.8	46.8	59.5	59.5	6	11	GG	4	0	1.000	4	0	1.000	4	1.000	300	300	300.00		
   208	CGACAAGAAATGAATCCT	GACGGTGCCACAATCTGT	50.4	50.4	58.5	58.5	7	10	GG	4	0	1.000	4	0	1.000	4	1.000	300	300	300.00		
   209	ACGGTGCCACAATCTGTT	GCGACAAGAAATGAATCC	57.8	57.8	52.5	52.5	9	8	GG	4	0	1.000	4	0	1.000	4	1.000	300	300	300.00		
   210	CGGTGCCACAATCTGTTC	TGCGACAAGAAATGAATC	57.4	57.4	51.6	51.6	10	7	GG	4	0	1.000	4	0	1.000	4	1.000	300	300	300.00		
   211	GGTGCCACAATCTGTTCG	TTGCGACAAGAAATGAAT	57.4	57.4	50.8	50.8	10	6	GG	4	0	1.000	4	0	1.000	4	1.000	300	300	300.00		
   212	GTGCCACAATCTGTTCGA	TTTGCGACAAGAAATGAA	56.1	56.1	51.1	51.1	9	6	GG	4	0	1.000	4	0	1.000	4	1.000	300	300	300.00		
   213	ATTTGCGACAAGAAATGA	TGCCACAATCTGTTCGAC	50.8	50.8	56.1	56.1	6	9	GG	4	0	1.000	4	0	1.000	4	1.000	300	300	300.00		
   214	GCCACAATCTGTTCGACG	TATTTGCGACAAGAAATG	57.6	57.6	49.2	49.2	10	6	GG	4	0	1.000	4	0	1.000	4	1.000	300	300	300.00		
   215	ATATTTGCGACAAGAAAT	CCACAATCTGTTCGACGT	47.9	47.9	55.9	55.9	5	9	GG	4	0	1.000	4	0	1.000	4	1.000	300	300	300.00		
   216	AATATTTGCGACAAGAAA	CACAATCTGTTCGACGTA	48.1	48.1	53.0	53.0	5	8	GG	4	0	1.000	4	0	1.000	4	1.000	300	300	300.00		
   217	ACAATCTGTTCGACGTAC	GAATATTTGCGACAAGAA	53.0	53.0	48.9	48.9	8	6	GG	4	0	1.000	4	0	1.000	4	1.000	300	300	300.00		
   218	CAATCTGTTCGACGTACA	TGAATATTTGCGACAAGA	53.0	53.0	49.9	49.9	8	6	GG	4	0	1.000	4	0	1.000	4	1.000	300	300	300.00		
   219	AATCTGTTCGACGTACAA	GTGAATATTTGCGACAAG	52.0	52.0	50.2	50.2	7	7	GG	4	0	1.000	4	0	1.000	4	1.000	300	300	300.00		
   220	AGTGAATATTTGCGACAA	ATCTGTTCGACGTACAAC	50.2	50.2	53.0	53.0	6	8	GG	4	0	1.000	4	0	1.000	4	1.000	300	300	300.00		
   221	AAGTGAATATTTGCGACA	TCTGTTCGACGTACAACA	50.2	50.2	54.2	54.2	6	8	GG	4	0	1.000	4	0	1.000	4	1.000	300	300	300.00		
   222	CAAGTGAATATTTGCGAC	CTGTTCGACGTACAACAA	50.2	50.2	53.5	53.5	7	8	GG	4	0	1.000	4	0	1.000	4	1.000	300	300	300.00		
   223	ACAAGTGAATATTTGCGA	TGTTCGACGTACAACAAT	50.2	50.2	52.6	52.6	6	7	GG	4	0	1.000	4	0	1.000	4	1.000	300	300	300.00		
   224	ATCACTTCGGAATGGCAT	CATTTCCTCTAGCTCCCG	54.6	54.6	55.2	55.2	8	10	GG	4	0	1.000	4	0	1.000	4	1.000	300	300	300.00		
   225	ATTTCCTCTAGCTCCCGA	GATCACTTCGGAATGGCA	54.8	54.8	55.6	55.6	9	9	GG	4	0	1.000	4	0	1.000	4	1.000	300	300	300.00		
   226	AGATCACTTCGGAATGGC	TTTCCTCTAGCTCCCGAA	55.2	55.2	55.1	55.1	9	9	GG	4	0	1.000	4	0	1.000	4	1.000	300	300	300.00		
   227	TAGATCACTTCGGAATGG	TTCCTCTAGCTCCCGAAA	51.5	51.5	55.1	55.1	8	9	GG	4	0	1.000	4	0	1.000	4	1.000	300	300	300.00		
   228	ATAGATCACTTCGGAATG	TCCTCTAGCTCCCGAAAA	49.2	49.2	55.1	55.1	7	9	GG	4	0	1.000	4	0	1.000	4	1.000	300	300	300.00		
   229	AATAGATCACTTCGGAAT	CCTCTAGCTCCCGAAAAA	48.1	48.1	54.4	54.4	6	9	GG	4	0	1.000	4	0	1.000	4	1.000	300	300	300.00		
   230	CTCTAGCTCCCGAAAAAG	TAATAGATCACTTCGGAA	53.0	53.0	47.5	47.5	9	6	GG	4	0	1.000	4	0	1.000	4	1.000	300	300	300.00		
   231	TCTAGCTCCCGAAAAAGA	TTAATAGATCACTTCGGA	53.1	53.1	47.5	47.5	8	6	GG	4	0	1.000	4	0	1.000	4	1.000	300	300	300.00		
   232	ATTAATAGATCACTTCGG	CTAGCTCCCGAAAAAGAC	46.5	46.5	53.4	53.4	6	9	GG	4	0	1.000	4	0	1.000	4	1.000	300	300	300.00		
   233	GATTAATAGATCACTTCG	TAGCTCCCGAAAAAGACA	45.2	45.2	53.7	53.7	6	8	GG	4	0	1.000	4	0	1.000	4	1.000	300	300	300.00		
   234	GGCCAATCTGGTATTTCA	TTCATTTCTTGTCGCAAA	52.7	52.7	51.1	51.1	8	6	GG	4	0	1.000	4	0	1.000	4	1.000	300	300	300.00		
   235	GGGCCAATCTGGTATTTC	TCATTTCTTGTCGCAAAT	53.6	53.6	50.8	50.8	9	6	GG	4	0	1.000	4	0	1.000	4	1.000	300	300	300.00		
   236	CATTTCTTGTCGCAAATA	CGGGCCAATCTGGTATTT	49.2	49.2	55.5	55.5	6	9	GG	4	0	1.000	4	0	1.000	4	1.000	300	300	300.00		
   237	ACGGGCCAATCTGGTATT	ATTTCTTGTCGCAAATAT	56.5	56.5	47.9	47.9	9	5	GG	4	0	1.000	4	0	1.000	4	1.000	300	300	300.00		
   238	CCATCAAAATCTGCATTG	GCGTTCCGTCATTGTCGT	50.4	50.4	59.3	59.3	7	10	GG	4	0	1.000	4	0	1.000	4	1.000	300	300	300.00		
   239	CATCAAAATCTGCATTGA	GGCGTTCCGTCATTGTCG	49.1	49.1	60.2	60.2	6	11	GG	4	0	1.000	4	0	1.000	4	1.000	300	300	300.00		
   240	ATCAAAATCTGCATTGAA	GGGCGTTCCGTCATTGTC	48.0	48.0	59.8	59.8	5	11	GG	4	0	1.000	4	0	1.000	4	1.000	300	300	300.00		
   241	AGGGCGTTCCGTCATTGT	TCAAAATCTGCATTGAAT	59.8	59.8	48.0	48.0	10	5	GG	4	0	1.000	4	0	1.000	4	1.000	300	300	300.00		
   242	CAAAATCTGCATTGAATC	CAGGGCGTTCCGTCATTG	48.0	48.0	59.8	59.8	6	11	GG	4	0	1.000	4	0	1.000	4	1.000	300	300	300.00		
   243	AAAATCTGCATTGAATCC	TCAGGGCGTTCCGTCATT	49.0	49.0	59.5	59.5	6	10	GG	4	0	1.000	4	0	1.000	4	1.000	300	300	300.00		
   244	AAATCTGCATTGAATCCC	TTCAGGGCGTTCCGTCAT	51.0	51.0	59.5	59.5	7	10	GG	4	0	1.000	4	0	1.000	4	1.000	300	300	300.00		
   245	AATCTGCATTGAATCCCT	ATTCAGGGCGTTCCGTCA	51.7	51.7	59.5	59.5	7	10	GG	4	0	1.000	4	0	1.000	4	1.000	300	300	300.00		
   246	ATCTGCATTGAATCCCTT	TATTCAGGGCGTTCCGTC	51.7	51.7	57.6	57.6	7	10	GG	4	0	1.000	4	0	1.000	4	1.000	300	300	300.00		
   247	TCTGCATTGAATCCCTTA	TTATTCAGGGCGTTCCGT	51.0	51.0	56.9	56.9	7	9	GG	4	0	1.000	4	0	1.000	4	1.000	300	300	300.00		
   248	ATTATTCAGGGCGTTCCG	CTGCATTGAATCCCTTAC	55.6	55.6	51.3	51.3	9	8	GG	4	0	1.000	4	0	1.000	4	1.000	300	300	300.00		
   249	GATTATTCAGGGCGTTCC	TGCATTGAATCCCTTACA	53.8	53.8	51.7	51.7	9	7	GG	4	0	1.000	4	0	1.000	4	1.000	300	300	300.00		
   250	CGATTATTCAGGGCGTTC	GCATTGAATCCCTTACAA	54.3	54.3	50.6	50.6	9	7	GG	4	0	1.000	4	0	1.000	4	1.000	300	300	300.00		
   251	CATTGAATCCCTTACAAA	TCGATTATTCAGGGCGTT	47.7	47.7	54.3	54.3	6	8	GG	4	0	1.000	4	0	1.000	4	1.000	300	300	300.00		
   252	ATTGAATCCCTTACAAAC	GTCGATTATTCAGGGCGT	47.7	47.7	55.4	55.4	6	9	GG	4	0	1.000	4	0	1.000	4	1.000	300	300	300.00		
   253	GGTCGATTATTCAGGGCG	TTGAATCCCTTACAAACT	56.3	56.3	48.7	48.7	10	6	GG	4	0	1.000	4	0	1.000	4	1.000	300	300	300.00		
   254	GGGTCGATTATTCAGGGC	TGAATCCCTTACAAACTA	55.9	55.9	47.8	47.8	10	6	GG	4	0	1.000	4	0	1.000	4	1.000	300	300	300.00		
   255	CGGGTCGATTATTCAGGG	GAATCCCTTACAAACTAA	55.6	55.6	46.7	46.7	10	6	GG	4	0	1.000	4	0	1.000	4	1.000	300	300	300.00		
   256	AATCCCTTACAAACTAAT	ACGGGTCGATTATTCAGG	45.6	45.6	54.6	54.6	5	9	GG	4	0	1.000	4	0	1.000	4	1.000	300	300	300.00		
   257	AACGGGTCGATTATTCAG	ATCCCTTACAAACTAATG	52.6	52.6	46.7	46.7	8	6	GG	4	0	1.000	4	0	1.000	4	1.000	300	300	300.00		
   258	AAACGGGTCGATTATTCA	TCCCTTACAAACTAATGG	51.9	51.9	49.1	49.1	7	7	GG	4	0	1.000	4	0	1.000	4	1.000	300	300	300.00		
   259	CAAACGGGTCGATTATTC	CCCTTACAAACTAATGGA	51.9	51.9	49.1	49.1	8	7	GG	4	0	1.000	4	0	1.000	4	1.000	300	300	300.00		
   260	CCTTACAAACTAATGGAT	GCAAACGGGTCGATTATT	46.7	46.7	54.0	54.0	6	8	GG	4	0	1.000	4	0	1.000	4	1.000	300	300	300.00		
   261	CTTACAAACTAATGGATG	GGCAAACGGGTCGATTAT	45.8	45.8	56.0	56.0	6	9	GG	4	0	1.000	4	0	1.000	4	1.000	300	300	300.00		
   262	TGGCAAACGGGTCGATTA	TTACAAACTAATGGATGT	57.2	57.2	46.2	46.2	9	5	GG	4	0	1.000	4	0	1.000	4	1.000	300	300	300.00		
   263	TACAAACTAATGGATGTA	TTGGCAAACGGGTCGATT	45.2	45.2	58.1	58.1	5	9	GG	4	0	1.000	4	0	1.000	4	1.000	300	300	300.00		
   264	ACAAACTAATGGATGTAA	CTTGGCAAACGGGTCGAT	46.2	46.2	58.8	58.8	5	10	GG	4	0	1.000	4	0	1.000	4	1.000	300	300	300.00		
   265	CAAACTAATGGATGTAAA	GCTTGGCAAACGGGTCGA	45.1	45.1	61.8	61.8	5	11	GG	4	0	1.000	4	0	1.000	4	1.000	300	300	300.00		
   266	AAACTAATGGATGTAAAC	TGCTTGGCAAACGGGTCG	45.1	45.1	62.1	62.1	5	11	GG	4	0	1.000	4	0	1.000	4	1.000	300	300	300.00		
   267	CCAATTGGATTGACTGGG	TTGTGAAAGAATTTTTGG	53.9	53.9	46.9	46.9	9	5	GG	4	0	1.000	4	0	1.000	4	1.000	300	300	300.00		
   268	CAATTGGATTGACTGGGA	TTTGTGAAAGAATTTTTG	52.6	52.6	44.9	44.9	8	4	GG	4	0	1.000	4	0	1.000	4	1.000	300	300	300.00		
   269	AATTGGATTGACTGGGAT	TTTTGTGAAAGAATTTTT	51.2	51.2	43.8	43.8	7	3	GG	4	0	1.000	4	0	1.000	4	1.000	300	300	300.00		
   270	CAATATAACTGGGAAGAC	TTTCTCCTCAACAAATAA	47.5	47.5	46.4	46.4	7	5	GG	4	0	1.000	4	0	1.000	4	1.000	300	300	300.00		
   271	AATATAACTGGGAAGACG	GTTTCTCCTCAACAAATA	49.1	49.1	47.4	47.4	7	6	GG	4	0	1.000	4	0	1.000	4	1.000	300	300	300.00		
   272	AGTTTCTCCTCAACAAAT	ATATAACTGGGAAGACGT	49.1	49.1	50.1	50.1	6	7	GG	4	0	1.000	4	0	1.000	4	1.000	300	300	300.00		
   273	TAGTTTCTCCTCAACAAA	TATAACTGGGAAGACGTT	48.4	48.4	50.4	50.4	6	7	GG	4	0	1.000	4	0	1.000	4	1.000	300	300	300.00		
   274	ATAACTGGGAAGACGTTT	TTAGTTTCTCCTCAACAA	51.3	51.3	48.4	48.4	7	6	GG	4	0	1.000	4	0	1.000	4	1.000	300	300	300.00		
   275	ATTAGTTTCTCCTCAACA	TAACTGGGAAGACGTTTT	48.1	48.1	51.6	51.6	6	7	GG	4	0	1.000	4	0	1.000	4	1.000	300	300	300.00		
   276	AACTGGGAAGACGTTTTA	GATTAGTTTCTCCTCAAC	51.6	51.6	47.8	47.8	7	7	GG	4	0	1.000	4	0	1.000	4	1.000	300	300	300.00		
   277	ACTGGGAAGACGTTTTAA	GGATTAGTTTCTCCTCAA	51.6	51.6	48.8	48.8	7	7	GG	4	0	1.000	4	0	1.000	4	1.000	300	300	300.00		
   278	CTGGGAAGACGTTTTAAA	TGGATTAGTTTCTCCTCA	50.5	50.5	49.8	49.8	7	7	GG	4	0	1.000	4	0	1.000	4	1.000	300	300	300.00		
   279	TGGGAAGACGTTTTAAAT	TTGGATTAGTTTCTCCTC	49.6	49.6	48.8	48.8	6	7	GG	4	0	1.000	4	0	1.000	4	1.000	300	300	300.00		
   280	ATTGGATTAGTTTCTCCT	GGGAAGACGTTTTAAATA	47.8	47.8	47.5	47.5	6	6	GG	4	0	1.000	4	0	1.000	4	1.000	300	300	300.00		
   281	AATTGGATTAGTTTCTCC	GGAAGACGTTTTAAATAC	47.0	47.0	46.6	46.6	6	6	GG	4	0	1.000	4	0	1.000	4	1.000	300	300	300.00		
   282	GAAGACGTTTTAAATACC	GAATTGGATTAGTTTCTC	46.6	46.6	45.8	45.8	6	6	GG	4	0	1.000	4	0	1.000	4	1.000	300	300	300.00		
   283	AAGACGTTTTAAATACCA	CGAATTGGATTAGTTTCT	46.9	46.9	47.7	47.7	5	6	GG	4	0	1.000	4	0	1.000	4	1.000	300	300	300.00		
   284	ACGAATTGGATTAGTTTC	AGACGTTTTAAATACCAC	48.0	48.0	48.0	48.0	6	6	GG	4	0	1.000	4	0	1.000	4	1.000	300	300	300.00		
   285	GACGTTTTAAATACCACA	TACGAATTGGATTAGTTT	48.3	48.3	46.3	46.3	6	5	GG	4	0	1.000	4	0	1.000	4	1.000	300	300	300.00		
   286	TGAGAGATATGAACAAGA	TGAGCAACACCAAATCCT	47.3	47.3	54.6	54.6	6	8	GG	4	0	1.000	4	0	1.000	4	1.000	300	300	300.00		
   287	ATGAGAGATATGAACAAG	GAGCAACACCAAATCCTT	46.3	46.3	53.6	53.6	6	8	GG	4	0	1.000	4	0	1.000	4	1.000	300	300	300.00		
   288	AGCAACACCAAATCCTTC	GATGAGAGATATGAACAA	53.6	53.6	46.4	46.4	8	6	GG	4	0	1.000	4	0	1.000	4	1.000	300	300	300.00		
   289	GCAACACCAAATCCTTCT	TGATGAGAGATATGAACA	53.6	53.6	47.4	47.4	8	6	GG	4	0	1.000	4	0	1.000	4	1.000	300	300	300.00		
   290	CAACACCAAATCCTTCTA	TTGATGAGAGATATGAAC	49.8	49.8	46.4	46.4	7	6	GG	4	0	1.000	4	0	1.000	4	1.000	300	300	300.00		
   291	AACACCAAATCCTTCTAG	TTTGATGAGAGATATGAA	49.4	49.4	45.3	45.3	7	5	GG	4	0	1.000	4	0	1.000	4	1.000	300	300	300.00		
   292	ACACCAAATCCTTCTAGA	TTTTGATGAGAGATATGA	50.2	50.2	45.3	45.3	7	5	GG	4	0	1.000	4	0	1.000	4	1.000	300	300	300.00		
   293	CACCAAATCCTTCTAGAG	CTTTTGATGAGAGATATG	49.8	49.8	45.3	45.3	8	6	GG	4	0	1.000	4	0	1.000	4	1.000	300	300	300.00		
   294	ACCAAATCCTTCTAGAGC	CCTTTTGATGAGAGATAT	51.6	51.6	46.2	46.2	8	6	GG	4	0	1.000	4	0	1.000	4	1.000	300	300	300.00		
   295	CCCGTCCTTCCATCAAAT	TGGAAGACACGGAAATAA	55.1	55.1	51.3	51.3	9	7	GG	4	0	1.000	4	0	1.000	4	1.000	300	300	300.00		
   296	CCGTCCTTCCATCAAATA	CTGGAAGACACGGAAATA	52.1	52.1	52.0	52.0	8	8	GG	4	0	1.000	4	0	1.000	4	1.000	300	300	300.00		
   297	CGTCCTTCCATCAAATAT	GCTGGAAGACACGGAAAT	49.8	49.8	55.8	55.8	7	9	GG	4	0	1.000	4	0	1.000	4	1.000	300	300	300.00		
   298	AGCTGGAAGACACGGAAA	GTCCTTCCATCAAATATT	56.7	56.7	47.1	47.1	9	6	GG	4	0	1.000	4	0	1.000	4	1.000	300	300	300.00		
   299	ACCTCACATCAATAACCC	TATATGAAGATATTTATA	51.9	51.9	35.7	35.7	8	2	GG	4	0	1.000	4	0	1.000	4	1.000	300	300	300.00		
   300	CCTCACATCAATAACCCG	GTATATGAAGATATTTAT	53.4	53.4	37.8	37.8	9	3	GG	4	0	1.000	4	0	1.000	4	1.000	300	300	300.00		
   301	CTCACATCAATAACCCGG	GGTATATGAAGATATTTA	53.4	53.4	40.1	40.1	9	4	GG	4	0	1.000	4	0	1.000	4	1.000	300	300	300.00		
   302	TCACATCAATAACCCGGC	TGGTATATGAAGATATTT	55.5	55.5	42.2	42.2	9	4	GG	4	0	1.000	4	0	1.000	4	1.000	300	300	300.00		
   303	CACATCAATAACCCGGCC	TTGGTATATGAAGATATT	56.8	56.8	42.2	42.2	10	4	GG	4	0	1.000	4	0	1.000	4	1.000	300	300	300.00		
   304	ACATCAATAACCCGGCCC	TTTGGTATATGAAGATAT	57.8	57.8	42.2	42.2	10	4	GG	4	0	1.000	4	0	1.000	4	1.000	300	300	300.00		
   305	CATCAATAACCCGGCCCC	GTTTGGTATATGAAGATA	58.9	58.9	43.5	43.5	11	5	GG	4	0	1.000	4	0	1.000	4	1.000	300	300	300.00		
   306	ATCAATAACCCGGCCCCT	CGTTTGGTATATGAAGAT	58.5	58.5	47.1	47.1	10	6	GG	4	0	1.000	4	0	1.000	4	1.000	300	300	300.00		
   307	GCGTTTGGTATATGAAGA	TCAATAACCCGGCCCCTA	50.2	50.2	57.8	57.8	7	10	GG	4	0	1.000	4	0	1.000	4	1.000	300	300	300.00		
   308	AGCGTTTGGTATATGAAG	CAATAACCCGGCCCCTAC	50.2	50.2	58.1	58.1	7	11	GG	4	0	1.000	4	0	1.000	4	1.000	300	300	300.00		
   309	AATAACCCGGCCCCTACC	GAGCGTTTGGTATATGAA	59.2	59.2	50.2	50.2	11	7	GG	4	0	1.000	4	0	1.000	4	1.000	300	300	300.00		
   310	ATAACCCGGCCCCTACCA	TGAGCGTTTGGTATATGA	60.2	60.2	51.3	51.3	11	7	GG	4	0	1.000	4	0	1.000	4	1.000	300	300	300.00		
   311	GTGAGCGTTTGGTATATG	TAACCCGGCCCCTACCAC	51.6	51.6	61.5	61.5	8	12	GG	4	0	1.000	4	0	1.000	4	1.000	300	300	300.00		
   312	GAACAGGTTGTTCCAGCT	GCTTAGAGTATCTCCATT	55.6	55.6	48.4	48.4	9	7	GG	4	0	1.000	4	0	1.000	4	1.000	300	300	300.00		
   313	AACGAATGCGCTTATTTT	TTTTGTCTTTTCTGAATG	51.7	51.7	46.4	46.4	6	5	GG	4	0	1.000	4	0	1.000	4	1.000	300	300	300.00		
   314	ACGAATGCGCTTATTTTT	TTTTTGTCTTTTCTGAAT	51.7	51.7	45.3	45.3	6	4	GG	4	0	1.000	4	0	1.000	4	1.000	300	300	300.00		
   315	CGAATGCGCTTATTTTTC	TTTTTTGTCTTTTCTGAA	51.4	51.4	45.6	45.6	7	4	GG	4	0	1.000	4	0	1.000	4	1.000	300	300	300.00		
   316	GAATGCGCTTATTTTTCA	TTTTTTTGTCTTTTCTGA	49.9	49.9	45.6	45.6	6	4	GG	4	0	1.000	4	0	1.000	4	1.000	300	300	300.00		
   317	AATGCGCTTATTTTTCAA	ATTTTTTTGTCTTTTCTG	49.2	49.2	44.5	44.5	5	4	GG	4	0	1.000	4	0	1.000	4	1.000	300	300	300.00		
   318	AATTTTTTTGTCTTTTCT	ATGCGCTTATTTTTCAAA	43.5	43.5	49.2	49.2	3	5	GG	4	0	1.000	4	0	1.000	4	1.000	300	300	300.00		
   319	AAATTTTTTTGTCTTTTC	TGCGCTTATTTTTCAAAT	42.7	42.7	49.2	49.2	3	5	GG	4	0	1.000	4	0	1.000	4	1.000	300	300	300.00		
   320	GAAATTTTTTTGTCTTTT	GCGCTTATTTTTCAAATG	42.7	42.7	49.2	49.2	3	6	GG	4	0	1.000	4	0	1.000	4	1.000	300	300	300.00		
   321	CGCTTATTTTTCAAATGA	TGAAATTTTTTTGTCTTT	47.1	47.1	43.8	43.8	5	3	GG	4	0	1.000	4	0	1.000	4	1.000	300	300	300.00		
   322	CTGAAATTTTTTTGTCTT	GCTTATTTTTCAAATGAT	44.5	44.5	44.2	44.2	4	4	GG	4	0	1.000	4	0	1.000	4	1.000	300	300	300.00		
   323	CCTGAAATTTTTTTGTCT	CTTATTTTTCAAATGATT	46.6	46.6	41.2	41.2	5	3	GG	4	0	1.000	4	0	1.000	4	1.000	300	300	300.00		
   324	TCCTGAAATTTTTTTGTC	TTATTTTTCAAATGATTC	46.6	46.6	41.3	41.3	5	3	GG	4	0	1.000	4	0	1.000	4	1.000	300	300	300.00		
   325	ATCCTGAAATTTTTTTGT	TATTTTTCAAATGATTCA	45.6	45.6	42.4	42.4	4	3	GG	4	0	1.000	4	0	1.000	4	1.000	300	300	300.00		
   326	ATTTTTCAAATGATTCAT	TATCCTGAAATTTTTTTG	43.1	43.1	43.5	43.5	3	4	GG	4	0	1.000	4	0	1.000	4	1.000	300	300	300.00		
   327	TTATCCTGAAATTTTTTT	TTTTTCAAATGATTCATA	42.4	42.4	42.4	42.4	3	3	GG	4	0	1.000	4	0	1.000	4	1.000	300	300	300.00		
   328	ATTATCCTGAAATTTTTT	TTTTCAAATGATTCATAT	42.2	42.2	42.1	42.1	3	3	GG	4	0	1.000	4	0	1.000	4	1.000	300	300	300.00		
   329	TATTATCCTGAAATTTTT	TTTCAAATGATTCATATC	41.2	41.2	42.9	42.9	3	4	GG	4	0	1.000	4	0	1.000	4	1.000	300	300	300.00		
   330	TTATTATCCTGAAATTTT	TTCAAATGATTCATATCG	41.2	41.2	45.6	45.6	3	5	GG	4	0	1.000	4	0	1.000	4	1.000	300	300	300.00		
   331	AAGCAAATTGTTGATAAA	GAATTGTGATCAATCAAA	45.8	45.8	46.3	46.3	4	5	GG	4	0	1.000	4	0	1.000	4	1.000	300	300	300.00		
   332	GCAAATTGTTGATAAAAC	TAGAATTGTGATCAATCA	46.2	46.2	46.0	46.0	5	5	GG	4	0	1.000	4	0	1.000	4	1.000	300	300	300.00		
   333	ATAGAATTGTGATCAATC	CAAATTGTTGATAAAACT	44.7	44.7	44.0	44.0	5	4	GG	4	0	1.000	4	0	1.000	4	1.000	300	300	300.00		
   334	ATTCTGATCTTCCTCCCC	TCGAATTTCAATTATTTG	53.3	53.3	44.0	44.0	9	4	GG	4	0	1.000	4	0	1.000	4	1.000	300	300	300.00		
   335	ACACCAACGAGTAAAATC	TTGAATAGGAGGATCACT	50.7	50.7	49.6	49.6	7	7	GG	4	0	1.000	4	0	1.000	4	1.000	300	300	300.00		
   336	GACACCAACGAGTAAAAT	TGAATAGGAGGATCACTA	50.7	50.7	48.6	48.6	7	7	GG	4	0	1.000	4	0	1.000	4	1.000	300	300	300.00		
   337	GAATAGGAGGATCACTAT	TGACACCAACGAGTAAAA	47.3	47.3	52.0	52.0	7	7	GG	4	0	1.000	4	0	1.000	4	1.000	300	300	300.00		
   338	AATAGGAGGATCACTATG	TTGACACCAACGAGTAAA	47.6	47.6	52.0	52.0	7	7	GG	4	0	1.000	4	0	1.000	4	1.000	300	300	300.00		
   339	ATAGGAGGATCACTATGA	ATTGACACCAACGAGTAA	48.4	48.4	51.7	51.7	7	7	GG	4	0	1.000	4	0	1.000	4	1.000	300	300	300.00		
   340	AATTGACACCAACGAGTA	TAGGAGGATCACTATGAC	51.7	51.7	49.7	49.7	7	8	GG	4	0	1.000	4	0	1.000	4	1.000	300	300	300.00		
   341	AGGAGGATCACTATGACT	TAATTGACACCAACGAGT	51.4	51.4	51.7	51.7	8	7	GG	4	0	1.000	4	0	1.000	4	1.000	300	300	300.00		
   342	AACAAAAGTCCACAGACC	GCCCTTGGTAAATTTACC	53.1	53.1	51.5	51.5	8	8	GG	4	0	1.000	4	0	1.000	4	1.000	300	300	300.00		
   343	CAACAAAAGTCCACAGAC	CCCTTGGTAAATTTACCA	52.1	52.1	49.6	49.6	8	7	GG	4	0	1.000	4	0	1.000	4	1.000	300	300	300.00		
   344	CCTTGGTAAATTTACCAA	GCAACAAAAGTCCACAGA	47.6	47.6	53.9	53.9	6	8	GG	4	0	1.000	4	0	1.000	4	1.000	300	300	300.00		
   345	ACCTATTAGTCCGAAAGC	GATTTATTTGATATTATG	51.8	51.8	38.0	38.0	8	3	GG	4	0	1.000	4	0	1.000	4	1.000	300	300	300.00		
   346	AACCTATTAGTCCGAAAG	ATTTATTTGATATTATGG	49.0	49.0	39.3	39.3	7	3	GG	4	0	1.000	4	0	1.000	4	1.000	300	300	300.00		
   347	AAACCTATTAGTCCGAAA	TTTATTTGATATTATGGA	48.2	48.2	40.3	40.3	6	3	GG	4	0	1.000	4	0	1.000	4	1.000	300	300	300.00		
   348	GAAACCTATTAGTCCGAA	TTATTTGATATTATGGAT	49.0	49.0	40.1	40.1	7	3	GG	4	0	1.000	4	0	1.000	4	1.000	300	300	300.00		
   349	TATTTGATATTATGGATG	TGAAACCTATTAGTCCGA	41.2	41.2	50.0	50.0	4	7	GG	4	0	1.000	4	0	1.000	4	1.000	300	300	300.00		
   350	ATGAAACCTATTAGTCCG	ATTTGATATTATGGATGA	49.1	49.1	42.9	42.9	7	4	GG	4	0	1.000	4	0	1.000	4	1.000	300	300	300.00		
   351	CATGAAACCTATTAGTCC	TTTGATATTATGGATGAC	47.5	47.5	44.3	44.3	7	5	GG	4	0	1.000	4	0	1.000	4	1.000	300	300	300.00		
   352	ACATGAAACCTATTAGTC	TTGATATTATGGATGACT	46.5	46.5	45.0	45.0	6	5	GG	4	0	1.000	4	0	1.000	4	1.000	300	300	300.00		
   353	AACATGAAACCTATTAGT	TGATATTATGGATGACTG	45.8	45.8	46.1	46.1	5	6	GG	4	0	1.000	4	0	1.000	4	1.000	300	300	300.00		
   354	GATATTATGGATGACTGG	TAACATGAAACCTATTAG	47.0	47.0	43.7	43.7	7	5	GG	4	0	1.000	4	0	1.000	4	1.000	300	300	300.00		
   355	ATATTATGGATGACTGGT	GTAACATGAAACCTATTA	47.3	47.3	44.1	44.1	6	5	GG	4	0	1.000	4	0	1.000	4	1.000	300	300	300.00		
   356	CGTAACATGAAACCTATT	TATTATGGATGACTGGTT	47.7	47.7	47.6	47.6	6	6	GG	4	0	1.000	4	0	1.000	4	1.000	300	300	300.00		
   357	CAATTGAACAGATCGAGC	TTCGTTTTTGTAGGCTGG	52.2	52.2	53.7	53.7	8	8	GG	4	0	1.000	4	0	1.000	4	1.000	300	300	300.00		
   358	GCAATTGAACAGATCGAG	TCGTTTTTGTAGGCTGGT	52.2	52.2	54.7	54.7	8	8	GG	4	0	1.000	4	0	1.000	4	1.000	300	300	300.00		
   359	CGCAATTGAACAGATCGA	CGTTTTTGTAGGCTGGTC	54.0	54.0	54.7	54.7	8	9	GG	4	0	1.000	4	0	1.000	4	1.000	300	300	300.00		
   360	CAGGAATACAGAAACAAA	GGTTGGTTCACAGGTACA	47.8	47.8	54.9	54.9	6	9	GG	4	0	1.000	4	0	1.000	4	1.000	300	300	300.00		
   361	GTTGGTTCACAGGTACAA	TCAGGAATACAGAAACAA	52.8	52.8	48.5	48.5	8	6	GG	4	0	1.000	4	0	1.000	4	1.000	300	300	300.00		
   362	ATCAGGAATACAGAAACA	TTGGTTCACAGGTACAAC	48.2	48.2	52.8	52.8	6	8	GG	4	0	1.000	4	0	1.000	4	1.000	300	300	300.00		
   363	AGACTGCCCTAGTGGATA	TTTGTAACTTCATGGTAT	54.1	54.1	46.2	46.2	9	5	GG	4	0	1.000	4	0	1.000	4	1.000	300	300	300.00		
   364	CAGACTGCCCTAGTGGAT	TTGTAACTTCATGGTATA	56.1	56.1	45.2	45.2	10	5	GG	4	0	1.000	4	0	1.000	4	1.000	300	300	300.00		
   365	CCAGACTGCCCTAGTGGA	TGTAACTTCATGGTATAC	58.4	58.4	46.3	46.3	11	6	GG	4	0	1.000	4	0	1.000	4	1.000	300	300	300.00		
   366	ACCAGACTGCCCTAGTGG	GTAACTTCATGGTATACC	58.7	58.7	47.2	47.2	11	7	GG	4	0	1.000	4	0	1.000	4	1.000	300	300	300.00		
   367	AACCAGACTGCCCTAGTG	TAACTTCATGGTATACCC	56.7	56.7	48.2	48.2	10	7	GG	4	0	1.000	4	0	1.000	4	1.000	300	300	300.00		
   368	AACTTCATGGTATACCCA	CAACCAGACTGCCCTAGT	50.2	50.2	56.7	56.7	7	10	GG	4	0	1.000	4	0	1.000	4	1.000	300	300	300.00		
   369	ACTTCATGGTATACCCAT	CCAACCAGACTGCCCTAG	50.0	50.0	57.7	57.7	7	11	GG	4	0	1.000	4	0	1.000	4	1.000	300	300	300.00		
   370	ACCAACCAGACTGCCCTA	CTTCATGGTATACCCATG	58.0	58.0	50.0	50.0	10	8	GG	4	0	1.000	4	0	1.000	4	1.000	300	300	300.00		
   371	AACCAACCAGACTGCCCT	TTCATGGTATACCCATGG	59.0	59.0	51.3	51.3	10	8	GG	4	0	1.000	4	0	1.000	4	1.000	300	300	300.00		
   372	GAACCAACCAGACTGCCC	TCATGGTATACCCATGGA	59.0	59.0	52.0	52.0	11	8	GG	4	0	1.000	4	0	1.000	4	1.000	300	300	300.00		
   373	AGAACCAACCAGACTGCC	CATGGTATACCCATGGAT	57.6	57.6	51.0	51.0	10	8	GG	4	0	1.000	4	0	1.000	4	1.000	300	300	300.00		
   374	AAGAACCAACCAGACTGC	ATGGTATACCCATGGATT	55.6	55.6	50.0	50.0	9	7	GG	4	0	1.000	4	0	1.000	4	1.000	300	300	300.00		
   375	GCCAGTTCCTATTTGGAA	TACACCAAAACTAGGTGC	52.6	52.6	52.6	52.6	8	8	GG	4	0	1.000	4	0	1.000	4	1.000	300	300	300.00		
   376	CCAGTTCCTATTTGGAAG	CTACACCAAAACTAGGTG	50.4	50.4	50.5	50.5	8	8	GG	4	0	1.000	4	0	1.000	4	1.000	300	300	300.00		
   377	CAGTTCCTATTTGGAAGG	GCTACACCAAAACTAGGT	50.4	50.4	52.2	52.2	8	8	GG	4	0	1.000	4	0	1.000	4	1.000	300	300	300.00		
   378	ACTCCTGCTAATAGTTTA	CCAATTATGAAATCCTTG	47.2	47.2	46.4	46.4	6	6	GG	4	0	1.000	4	0	1.000	4	1.000	300	300	300.00		
   379	CTCCTGCTAATAGTTTAG	TCCAATTATGAAATCCTT	46.9	46.9	46.1	46.1	7	5	GG	4	0	1.000	4	0	1.000	4	1.000	300	300	300.00		
   380	GTCCAATTATGAAATCCT	TCCTGCTAATAGTTTAGC	47.1	47.1	49.1	49.1	6	7	GG	4	0	1.000	4	0	1.000	4	1.000	300	300	300.00		
   381	CCCTGAACCTACGTGCCT	TGCTCCGGCCCAGAATAC	59.4	59.4	59.9	59.9	11	11	GG	4	0	1.000	4	0	1.000	4	1.000	300	300	300.00		
   382	CCTGAACCTACGTGCCTA	TTGCTCCGGCCCAGAATA	56.5	56.5	58.9	58.9	10	10	GG	4	0	1.000	4	0	1.000	4	1.000	300	300	300.00		
   383	ATTGCTCCGGCCCAGAAT	CTGAACCTACGTGCCTAT	59.6	59.6	54.2	54.2	10	9	GG	4	0	1.000	4	0	1.000	4	1.000	300	300	300.00		
   384	CATTGCTCCGGCCCAGAA	TGAACCTACGTGCCTATG	60.9	60.9	54.5	54.5	11	9	GG	4	0	1.000	4	0	1.000	4	1.000	300	300	300.00		
   385	GAACCTACGTGCCTATGA	TCATTGCTCCGGCCCAGA	54.2	54.2	61.6	61.6	9	11	GG	4	0	1.000	4	0	1.000	4	1.000	300	300	300.00		
   386	AACCTACGTGCCTATGAC	TTCATTGCTCCGGCCCAG	54.5	54.5	60.9	60.9	9	11	GG	4	0	1.000	4	0	1.000	4	1.000	300	300	300.00		
   387	ACCTACGTGCCTATGACT	GTTCATTGCTCCGGCCCA	55.2	55.2	61.2	61.2	9	11	GG	4	0	1.000	4	0	1.000	4	1.000	300	300	300.00		
   388	CCTACGTGCCTATGACTT	GGTTCATTGCTCCGGCCC	54.2	54.2	62.2	62.2	9	12	GG	4	0	1.000	4	0	1.000	4	1.000	300	300	300.00		
   389	AAAGGTATCTATAACTTC	ATCAGCCTCATGAAAACC	43.0	43.0	53.0	53.0	5	8	GG	4	0	1.000	4	0	1.000	4	1.000	300	300	300.00		
   390	GAAAGGTATCTATAACTT	TCAGCCTCATGAAAACCT	43.0	43.0	54.0	54.0	5	8	GG	4	0	1.000	4	0	1.000	4	1.000	300	300	300.00		
   391	CAGCCTCATGAAAACCTT	GGAAAGGTATCTATAACT	53.2	53.2	45.1	45.1	8	6	GG	4	0	1.000	4	0	1.000	4	1.000	300	300	300.00		
   392	TACTCCAGATACAAAGTA	TATTCCCTGAGGAGGTTC	46.6	46.6	52.9	52.9	6	9	GG	4	0	1.000	4	0	1.000	4	1.000	300	300	300.00		
   393	ATTCCCTGAGGAGGTTCT	GTACTCCAGATACAAAGT	54.6	54.6	48.6	48.6	9	7	GG	4	0	1.000	4	0	1.000	4	1.000	300	300	300.00		
   394	AGTACTCCAGATACAAAG	TTCCCTGAGGAGGTTCTA	48.2	48.2	53.9	53.9	7	9	GG	4	0	1.000	4	0	1.000	4	1.000	300	300	300.00		
   395	AAGTACTCCAGATACAAA	TCCCTGAGGAGGTTCTAC	47.5	47.5	54.9	54.9	6	10	GG	4	0	1.000	4	0	1.000	4	1.000	300	300	300.00		
   396	CCCTGAGGAGGTTCTACC	GAAGTACTCCAGATACAA	56.3	56.3	48.2	48.2	11	7	GG	4	0	1.000	4	0	1.000	4	1.000	300	300	300.00		
   397	CCTGAGGAGGTTCTACCA	TGAAGTACTCCAGATACA	55.3	55.3	49.3	49.3	10	7	GG	4	0	1.000	4	0	1.000	4	1.000	300	300	300.00		
   398	ATGAAGTACTCCAGATAC	CTGAGGAGGTTCTACCAC	48.0	48.0	54.2	54.2	7	10	GG	4	0	1.000	4	0	1.000	4	1.000	300	300	300.00		
   399	AATGAAGTACTCCAGATA	TGAGGAGGTTCTACCACG	46.9	46.9	56.1	56.1	6	10	GG	4	0	1.000	4	0	1.000	4	1.000	300	300	300.00		
   400	AAATGAAGTACTCCAGAT	GAGGAGGTTCTACCACGT	47.9	47.9	56.1	56.1	6	10	GG	4	0	1.000	4	0	1.000	4	1.000	300	300	300.00		
   401	AGGAGGTTCTACCACGTG	TAAATGAAGTACTCCAGA	56.4	56.4	47.2	47.2	10	6	GG	4	0	1.000	4	0	1.000	4	1.000	300	300	300.00		
   402	GGAGGTTCTACCACGTGG	TTAAATGAAGTACTCCAG	57.7	57.7	46.4	46.4	11	6	GG	4	0	1.000	4	0	1.000	4	1.000	300	300	300.00		
   403	ATTAAATGAAGTACTCCA	GAGGTTCTACCACGTGGA	45.5	45.5	56.4	56.4	5	10	GG	4	0	1.000	4	0	1.000	4	1.000	300	300	300.00		
   404	AATTAAATGAAGTACTCC	AGGTTCTACCACGTGGAA	44.4	44.4	55.7	55.7	5	9	GG	4	0	1.000	4	0	1.000	4	1.000	300	300	300.00		
   405	AAATTAAATGAAGTACTC	GGTTCTACCACGTGGAAA	42.3	42.3	55.0	55.0	4	9	GG	4	0	1.000	4	0	1.000	4	1.000	300	300	300.00		
   406	GAAATTAAATGAAGTACT	GTTCTACCACGTGGAAAC	42.3	42.3	54.0	54.0	4	9	GG	4	0	1.000	4	0	1.000	4	1.000	300	300	300.00		
   407	AGATTCTTCCAGTGTCTC	GGTTTTGCTTGGTGGGCC	51.3	51.3	60.6	60.6	8	11	GG	4	0	1.000	4	0	1.000	4	1.000	300	300	300.00		
   408	AAGATTCTTCCAGTGTCT	GTTTTGCTTGGTGGGCCG	50.5	50.5	61.0	61.0	7	11	GG	4	0	1.000	4	0	1.000	4	1.000	300	300	300.00		
   409	AAAGATTCTTCCAGTGTC	TTTTGCTTGGTGGGCCGG	49.8	49.8	62.0	62.0	7	11	GG	4	0	1.000	4	0	1.000	4	1.000	300	300	300.00		
   410	AAAAGATTCTTCCAGTGT	TTTGCTTGGTGGGCCGGA	49.1	49.1	62.7	62.7	6	11	GG	4	0	1.000	4	0	1.000	4	1.000	300	300	300.00		
   411	GAAAAGATTCTTCCAGTG	TTGCTTGGTGGGCCGGAA	48.8	48.8	62.7	62.7	7	11	GG	4	0	1.000	4	0	1.000	4	1.000	300	300	300.00		
   412	GGAAAAGATTCTTCCAGT	TGCTTGGTGGGCCGGAAA	49.7	49.7	62.7	62.7	7	11	GG	4	0	1.000	4	0	1.000	4	1.000	300	300	300.00		
   413	GCTTGGTGGGCCGGAAAT	TGGAAAAGATTCTTCCAG	61.5	61.5	49.7	49.7	11	7	GG	4	0	1.000	4	0	1.000	4	1.000	300	300	300.00		
   414	ATGGAAAAGATTCTTCCA	CTTGGTGGGCCGGAAATG	48.8	48.8	59.8	59.8	6	11	GG	4	0	1.000	4	0	1.000	4	1.000	300	300	300.00		
   415	AATGGAAAAGATTCTTCC	TTGGTGGGCCGGAAATGC	47.7	47.7	61.8	61.8	6	11	GG	4	0	1.000	4	0	1.000	4	1.000	300	300	300.00		
   416	CGACTTATTAATTTATCC	TTTCCATACATAACCGAA	43.0	43.0	48.7	48.7	5	6	GG	4	0	1.000	4	0	1.000	4	1.000	300	300	300.00		
   417	CTTTCCATACATAACCGA	GACTTATTAATTTATCCG	49.4	49.4	43.0	43.0	7	5	GG	4	0	1.000	4	0	1.000	4	1.000	300	300	300.00		
   418	ACTTATTAATTTATCCGG	TCTTTCCATACATAACCG	44.2	44.2	49.4	49.4	5	7	GG	4	0	1.000	4	0	1.000	4	1.000	300	300	300.00		
   419	ATCTTTCCATACATAACC	CTTATTAATTTATCCGGT	46.5	46.5	44.2	44.2	6	5	GG	4	0	1.000	4	0	1.000	4	1.000	300	300	300.00		
   420	TATCTTTCCATACATAAC	TTATTAATTTATCCGGTA	43.5	43.5	42.6	42.6	5	4	GG	4	0	1.000	4	0	1.000	4	1.000	300	300	300.00		
   421	CTATCTTTCCATACATAA	TATTAATTTATCCGGTAA	43.1	43.1	42.6	42.6	5	4	GG	4	0	1.000	4	0	1.000	4	1.000	300	300	300.00		
   422	ATTAATTTATCCGGTAAA	TCTATCTTTCCATACATA	43.5	43.5	43.9	43.9	4	5	GG	4	0	1.000	4	0	1.000	4	1.000	300	300	300.00		
   423	TTAATTTATCCGGTAAAC	TTCTATCTTTCCATACAT	44.9	44.9	44.9	44.9	5	5	GG	4	0	1.000	4	0	1.000	4	1.000	300	300	300.00		
   424	TAATTTATCCGGTAAACT	TTTCTATCTTTCCATACA	45.6	45.6	45.1	45.1	5	5	GG	4	0	1.000	4	0	1.000	4	1.000	300	300	300.00		
   425	AATTTATCCGGTAAACTA	ATTTCTATCTTTCCATAC	45.6	45.6	43.8	43.8	5	5	GG	4	0	1.000	4	0	1.000	4	1.000	300	300	300.00		
   426	ATTTATCCGGTAAACTAC	TATTTCTATCTTTCCATA	46.6	46.6	41.7	41.7	6	4	GG	4	0	1.000	4	0	1.000	4	1.000	300	300	300.00		
   427	TTATTTCTATCTTTCCAT	TTTATCCGGTAAACTACT	42.7	42.7	47.6	47.6	4	6	GG	4	0	1.000	4	0	1.000	4	1.000	300	300	300.00		
   428	TTATCCGGTAAACTACTA	TTTATTTCTATCTTTCCA	46.7	46.7	43.0	43.0	6	4	GG	4	0	1.000	4	0	1.000	4	1.000	300	300	300.00		
   429	TATCCGGTAAACTACTAG	TTTTATTTCTATCTTTCC	47.4	47.4	41.8	41.8	7	4	GG	4	0	1.000	4	0	1.000	4	1.000	300	300	300.00		
   430	ATCCGGTAAACTACTAGG	ATTTTATTTCTATCTTTC	50.4	50.4	39.5	39.5	8	3	GG	4	0	1.000	4	0	1.000	4	1.000	300	300	300.00		
   431	CATTTTATTTCTATCTTT	TCCGGTAAACTACTAGGA	39.9	39.9	51.3	51.3	3	8	GG	4	0	1.000	4	0	1.000	4	1.000	300	300	300.00		
   432	CCGGTAAACTACTAGGAG	TCATTTTATTTCTATCTT	51.3	51.3	40.6	40.6	9	3	GG	4	0	1.000	4	0	1.000	4	1.000	300	300	300.00		
   433	CGGTAAACTACTAGGAGC	GTCATTTTATTTCTATCT	52.1	52.1	41.7	41.7	9	4	GG	4	0	1.000	4	0	1.000	4	1.000	300	300	300.00		
   434	GGTAAACTACTAGGAGCT	GGTCATTTTATTTCTATC	50.2	50.2	43.1	43.1	8	5	GG	4	0	1.000	4	0	1.000	4	1.000	300	300	300.00		
   435	GTAAACTACTAGGAGCTC	TGGTCATTTTATTTCTAT	49.0	49.0	43.4	43.4	8	4	GG	4	0	1.000	4	0	1.000	4	1.000	300	300	300.00		
   436	GTGGTCATTTTATTTCTA	TAAACTACTAGGAGCTCA	44.8	44.8	49.0	49.0	5	7	GG	4	0	1.000	4	0	1.000	4	1.000	300	300	300.00		
   437	AAACTACTAGGAGCTCAT	TGTGGTCATTTTATTTCT	49.7	49.7	46.8	46.8	7	5	GG	4	0	1.000	4	0	1.000	4	1.000	300	300	300.00		
   438	AACTACTAGGAGCTCATG	TTGTGGTCATTTTATTTC	50.7	50.7	46.1	46.1	8	5	GG	4	0	1.000	4	0	1.000	4	1.000	300	300	300.00		
   439	ACTACTAGGAGCTCATGT	ATTGTGGTCATTTTATTT	51.8	51.8	45.1	45.1	8	4	GG	4	0	1.000	4	0	1.000	4	1.000	300	300	300.00		
   440	AATTGTGGTCATTTTATT	CTACTAGGAGCTCATGTA	45.1	45.1	49.8	49.8	4	8	GG	4	0	1.000	4	0	1.000	4	1.000	300	300	300.00		
   441	AAATTGTGGTCATTTTAT	TACTAGGAGCTCATGTAG	45.1	45.1	49.8	49.8	4	8	GG	4	0	1.000	4	0	1.000	4	1.000	300	300	300.00		
   442	AAAATTGTGGTCATTTTA	ACTAGGAGCTCATGTAGC	45.3	45.3	53.5	53.5	4	9	GG	4	0	1.000	4	0	1.000	4	1.000	300	300	300.00		
   443	AGCACCTAGACCCAACAA	GTATTCTGGGCCGGAGCA	56.0	56.0	59.9	59.9	9	11	GG	4	0	1.000	4	0	1.000	4	1.000	300	300	300.00		
   444	AAGCACCTAGACCCAACA	TATTCTGGGCCGGAGCAA	56.0	56.0	58.9	58.9	9	10	GG	4	0	1.000	4	0	1.000	4	1.000	300	300	300.00		
   445	AAAGCACCTAGACCCAAC	ATTCTGGGCCGGAGCAAT	54.9	54.9	59.6	59.6	9	10	GG	4	0	1.000	4	0	1.000	4	1.000	300	300	300.00		
   446	AAAAGCACCTAGACCCAA	TTCTGGGCCGGAGCAATG	53.9	53.9	60.9	60.9	8	11	GG	4	0	1.000	4	0	1.000	4	1.000	300	300	300.00		
   447	GAAAAGCACCTAGACCCA	TCTGGGCCGGAGCAATGA	54.6	54.6	61.6	61.6	9	11	GG	4	0	1.000	4	0	1.000	4	1.000	300	300	300.00		
   448	AGAAAAGCACCTAGACCC	CTGGGCCGGAGCAATGAA	54.2	54.2	60.9	60.9	9	11	GG	4	0	1.000	4	0	1.000	4	1.000	300	300	300.00		
   449	AAGAAAAGCACCTAGACC	TGGGCCGGAGCAATGAAC	52.2	52.2	61.2	61.2	8	11	GG	4	0	1.000	4	0	1.000	4	1.000	300	300	300.00		
   450	GAAGAAAAGCACCTAGAC	GGGCCGGAGCAATGAACC	50.9	50.9	62.2	62.2	8	12	GG	4	0	1.000	4	0	1.000	4	1.000	300	300	300.00		
   451	AGAAGAAAAGCACCTAGA	GGCCGGAGCAATGAACCT	50.5	50.5	60.9	60.9	7	11	GG	4	0	1.000	4	0	1.000	4	1.000	300	300	300.00		
   452	ATAAAGAGCCTTGAAGAC	TTTGAAGTGGCTCATTTC	49.6	49.6	51.2	51.2	7	7	GG	4	0	1.000	4	0	1.000	4	1.000	300	300	300.00		
   453	AATAAAGAGCCTTGAAGA	TTGAAGTGGCTCATTTCG	48.5	48.5	53.8	53.8	6	8	GG	4	0	1.000	4	0	1.000	4	1.000	300	300	300.00		
   454	AAATAAAGAGCCTTGAAG	TGAAGTGGCTCATTTCGT	47.8	47.8	54.8	54.8	6	8	GG	4	0	1.000	4	0	1.000	4	1.000	300	300	300.00		
   455	AAAATAAAGAGCCTTGAA	GAAGTGGCTCATTTCGTA	47.1	47.1	52.8	52.8	5	8	GG	4	0	1.000	4	0	1.000	4	1.000	300	300	300.00		
   456	AAGTGGCTCATTTCGTAC	CAAAATAAAGAGCCTTGA	53.2	53.2	48.1	48.1	8	6	GG	4	0	1.000	4	0	1.000	4	1.000	300	300	300.00		
   457	AGTGGCTCATTTCGTACC	CCAAAATAAAGAGCCTTG	55.2	55.2	49.4	49.4	9	7	GG	4	0	1.000	4	0	1.000	4	1.000	300	300	300.00		
   458	ATGACCACAATTTTAGGT	CCCAGACCATACAAGGGC	49.1	49.1	58.1	58.1	6	11	GG	4	0	1.000	4	0	1.000	4	1.000	300	300	300.00		
   459	CCCCAGACCATACAAGGG	TGACCACAATTTTAGGTA	57.3	57.3	48.5	48.5	11	6	GG	4	0	1.000	4	0	1.000	4	1.000	300	300	300.00		
   460	GACCACAATTTTAGGTAT	TCCCCAGACCATACAAGG	47.1	47.1	56.0	56.0	6	10	GG	4	0	1.000	4	0	1.000	4	1.000	300	300	300.00		
   461	ACCACAATTTTAGGTATT	CTCCCCAGACCATACAAG	46.4	46.4	54.6	54.6	5	10	GG	4	0	1.000	4	0	1.000	4	1.000	300	300	300.00		
   462	CCACAATTTTAGGTATTC	CCTCCCCAGACCATACAA	46.0	46.0	56.0	56.0	6	10	GG	4	0	1.000	4	0	1.000	4	1.000	300	300	300.00		
   463	CACAATTTTAGGTATTCA	GCCTCCCCAGACCATACA	45.1	45.1	58.8	58.8	5	11	GG	4	0	1.000	4	0	1.000	4	1.000	300	300	300.00		
   464	ACAATTTTAGGTATTCAC	AGCCTCCCCAGACCATAC	45.1	45.1	58.5	58.5	5	11	GG	4	0	1.000	4	0	1.000	4	1.000	300	300	300.00		
   465	AAGCCTCCCCAGACCATA	CAATTTTAGGTATTCACT	57.4	57.4	44.7	44.7	10	5	GG	4	0	1.000	4	0	1.000	4	1.000	300	300	300.00		
   466	AATTTTAGGTATTCACTT	TAAGCCTCCCCAGACCAT	43.6	43.6	57.4	57.4	4	10	GG	4	0	1.000	4	0	1.000	4	1.000	300	300	300.00		
   467	ATTTTAGGTATTCACTTA	GTAAGCCTCCCCAGACCA	42.6	42.6	58.7	58.7	4	11	GG	4	0	1.000	4	0	1.000	4	1.000	300	300	300.00		
   468	AGTAAGCCTCCCCAGACC	TTTTAGGTATTCACTTAA	58.4	58.4	42.9	42.9	11	4	GG	4	0	1.000	4	0	1.000	4	1.000	300	300	300.00		
   469	AAGTAAGCCTCCCCAGAC	TTTAGGTATTCACTTAAT	56.3	56.3	42.6	42.6	10	4	GG	4	0	1.000	4	0	1.000	4	1.000	300	300	300.00		
   470	TAAGTAAGCCTCCCCAGA	TTAGGTATTCACTTAATC	54.3	54.3	43.4	43.4	9	5	GG	4	0	1.000	4	0	1.000	4	1.000	300	300	300.00		
   471	ATAAGTAAGCCTCCCCAG	TAGGTATTCACTTAATCT	53.3	53.3	44.1	44.1	9	5	GG	4	0	1.000	4	0	1.000	4	1.000	300	300	300.00		
   472	AGGTATTCACTTAATCTT	GATAAGTAAGCCTCCCCA	45.1	45.1	53.3	53.3	5	9	GG	4	0	1.000	4	0	1.000	4	1.000	300	300	300.00		
   473	AGATAAGTAAGCCTCCCC	GGTATTCACTTAATCTTG	53.0	53.0	45.5	45.5	9	6	GG	4	0	1.000	4	0	1.000	4	1.000	300	300	300.00		
   474	AAGATAAGTAAGCCTCCC	GTATTCACTTAATCTTGT	50.9	50.9	44.5	44.5	8	5	GG	4	0	1.000	4	0	1.000	4	1.000	300	300	300.00		
   475	TAAGATAAGTAAGCCTCC	TATTCACTTAATCTTGTT	47.9	47.9	43.4	43.4	7	4	GG	4	0	1.000	4	0	1.000	4	1.000	300	300	300.00		
   476	ATAAGATAAGTAAGCCTC	ATTCACTTAATCTTGTTG	45.6	45.6	45.5	45.5	6	5	GG	4	0	1.000	4	0	1.000	4	1.000	300	300	300.00		
   477	TATAAGATAAGTAAGCCT	TTCACTTAATCTTGTTGG	43.9	43.9	47.8	47.8	5	6	GG	4	0	1.000	4	0	1.000	4	1.000	300	300	300.00		
   478	CTATAAGATAAGTAAGCC	TCACTTAATCTTGTTGGG	43.9	43.9	49.8	49.8	6	7	GG	4	0	1.000	4	0	1.000	4	1.000	300	300	300.00		
   479	ACTATAAGATAAGTAAGC	CACTTAATCTTGTTGGGT	42.9	42.9	50.1	50.1	5	7	GG	4	0	1.000	4	0	1.000	4	1.000	300	300	300.00		
   480	AACTATAAGATAAGTAAG	ACTTAATCTTGTTGGGTC	40.0	40.0	49.8	49.8	4	7	GG	4	0	1.000	4	0	1.000	4	1.000	300	300	300.00		
   481	AAACTATAAGATAAGTAA	CTTAATCTTGTTGGGTCT	39.3	39.3	49.4	49.4	3	7	GG	4	0	1.000	4	0	1.000	4	1.000	300	300	300.00		
   482	TAAACTATAAGATAAGTA	TTAATCTTGTTGGGTCTA	38.3	38.3	47.8	47.8	3	6	GG	4	0	1.000	4	0	1.000	4	1.000	300	300	300.00		
   483	CTAAACTATAAGATAAGT	TAATCTTGTTGGGTCTAG	40.0	40.0	48.5	48.5	4	7	GG	4	0	1.000	4	0	1.000	4	1.000	300	300	300.00		
   484	AATCTTGTTGGGTCTAGG	CCTAAACTATAAGATAAG	51.5	51.5	40.9	40.9	8	5	GG	4	0	1.000	4	0	1.000	4	1.000	300	300	300.00		
   485	AGGTCCGTAAAACTCGCT	GGGGGAGATGTAAGAAAA	56.5	56.5	51.4	51.4	9	8	GG	4	0	1.000	4	0	1.000	4	1.000	300	300	300.00		
   486	GGGGAGATGTAAGAAAAA	TAGGTCCGTAAAACTCGC	49.4	49.4	54.9	54.9	7	9	GG	4	0	1.000	4	0	1.000	4	1.000	300	300	300.00		
   487	GGGAGATGTAAGAAAAAT	GTAGGTCCGTAAAACTCG	47.0	47.0	53.2	53.2	6	9	GG	4	0	1.000	4	0	1.000	4	1.000	300	300	300.00		
   488	AGTAGGTCCGTAAAACTC	GGAGATGTAAGAAAAATT	51.3	51.3	45.0	45.0	8	5	GG	4	0	1.000	4	0	1.000	4	1.000	300	300	300.00		
   489	CAGTAGGTCCGTAAAACT	GAGATGTAAGAAAAATTA	51.6	51.6	42.0	42.0	8	4	GG	4	0	1.000	4	0	1.000	4	1.000	300	300	300.00		
   490	AGATGTAAGAAAAATTAC	CCAGTAGGTCCGTAAAAC	42.3	42.3	53.0	53.0	4	9	GG	4	0	1.000	4	0	1.000	4	1.000	300	300	300.00		
   491	GATGTAAGAAAAATTACC	TCCAGTAGGTCCGTAAAA	43.7	43.7	52.6	52.6	5	8	GG	4	0	1.000	4	0	1.000	4	1.000	300	300	300.00		
   492	ATGTAAGAAAAATTACCA	GTCCAGTAGGTCCGTAAA	44.0	44.0	53.7	53.7	4	9	GG	4	0	1.000	4	0	1.000	4	1.000	300	300	300.00		
   493	GGTCCAGTAGGTCCGTAA	TGTAAGAAAAATTACCAA	55.7	55.7	44.3	44.3	10	4	GG	4	0	1.000	4	0	1.000	4	1.000	300	300	300.00		
   494	GTAAGAAAAATTACCAAC	TGGTCCAGTAGGTCCGTA	44.3	44.3	56.8	56.8	5	10	GG	4	0	1.000	4	0	1.000	4	1.000	300	300	300.00		
   495	CTGGTCCAGTAGGTCCGT	TAAGAAAAATTACCAACT	58.4	58.4	43.9	43.9	11	4	GG	4	0	1.000	4	0	1.000	4	1.000	300	300	300.00		
   496	AAGAAAAATTACCAACTT	TCTGGTCCAGTAGGTCCG	44.8	44.8	58.1	58.1	4	11	GG	4	0	1.000	4	0	1.000	4	1.000	300	300	300.00		
   497	AGAAAAATTACCAACTTG	TTCTGGTCCAGTAGGTCC	45.9	45.9	55.6	55.6	5	10	GG	4	0	1.000	4	0	1.000	4	1.000	300	300	300.00		
   498	CTTCTGGTCCAGTAGGTC	GAAAAATTACCAACTTGA	54.2	54.2	46.0	46.0	10	5	GG	4	0	1.000	4	0	1.000	4	1.000	300	300	300.00		
   499	AAAAATTACCAACTTGAC	GCTTCTGGTCCAGTAGGT	46.3	46.3	56.3	56.3	5	10	GG	4	0	1.000	4	0	1.000	4	1.000	300	300	300.00		
   500	AGGTCCTTGAGCGGATCC	TGGATTGTTAGTGTGGAC	59.2	59.2	52.3	52.3	11	8	GG	4	0	1.000	4	0	1.000	4	1.000	300	300	300.00		
   501	GGATTGTTAGTGTGGACG	TAGGTCCTTGAGCGGATC	53.7	53.7	56.2	56.2	9	10	GG	4	0	1.000	4	0	1.000	4	1.000	300	300	300.00		
   502	GATTGTTAGTGTGGACGA	GTAGGTCCTTGAGCGGAT	52.5	52.5	56.5	56.5	8	10	GG	4	0	1.000	4	0	1.000	4	1.000	300	300	300.00		
   503	AGTAGGTCCTTGAGCGGA	ATTGTTAGTGTGGACGAT	57.5	57.5	51.5	51.5	10	7	GG	4	0	1.000	4	0	1.000	4	1.000	300	300	300.00		
   504	CAGTAGGTCCTTGAGCGG	TTGTTAGTGTGGACGATT	57.8	57.8	51.7	51.7	11	7	GG	4	0	1.000	4	0	1.000	4	1.000	300	300	300.00		
   505	CCAGTAGGTCCTTGAGCG	TGTTAGTGTGGACGATTT	57.8	57.8	51.7	51.7	11	7	GG	4	0	1.000	4	0	1.000	4	1.000	300	300	300.00		
   506	ACCAGTAGGTCCTTGAGC	GTTAGTGTGGACGATTTA	56.3	56.3	49.8	49.8	10	7	GG	4	0	1.000	4	0	1.000	4	1.000	300	300	300.00		
   507	AACCAGTAGGTCCTTGAG	TTAGTGTGGACGATTTAG	53.5	53.5	49.4	49.4	9	7	GG	4	0	1.000	4	0	1.000	4	1.000	300	300	300.00		
   508	AAACCAGTAGGTCCTTGA	TAGTGTGGACGATTTAGA	52.8	52.8	50.1	50.1	8	7	GG	4	0	1.000	4	0	1.000	4	1.000	300	300	300.00		
   509	AGTGTGGACGATTTAGAA	TAAACCAGTAGGTCCTTG	51.1	51.1	51.1	51.1	7	8	GG	4	0	1.000	4	0	1.000	4	1.000	300	300	300.00		
   510	CTAAACCAGTAGGTCCTT	GTGTGGACGATTTAGAAG	50.7	50.7	51.1	51.1	8	8	GG	4	0	1.000	4	0	1.000	4	1.000	300	300	300.00		
   511	CCTAAACCAGTAGGTCCT	TGTGGACGATTTAGAAGA	52.8	52.8	50.8	50.8	9	7	GG	4	0	1.000	4	0	1.000	4	1.000	300	300	300.00		
   512	ACCTAAACCAGTAGGTCC	GTGGACGATTTAGAAGAT	53.2	53.2	49.5	49.5	9	7	GG	4	0	1.000	4	0	1.000	4	1.000	300	300	300.00		
   513	TACCTAAACCAGTAGGTC	TGGACGATTTAGAAGATA	50.1	50.1	47.5	47.5	8	6	GG	4	0	1.000	4	0	1.000	4	1.000	300	300	300.00		
   514	GGACGATTTAGAAGATAT	TTACCTAAACCAGTAGGT	46.1	46.1	49.4	49.4	6	7	GG	4	0	1.000	4	0	1.000	4	1.000	300	300	300.00		
   515	GACGATTTAGAAGATATA	TTTACCTAAACCAGTAGG	43.2	43.2	48.3	48.3	5	7	GG	4	0	1.000	4	0	1.000	4	1.000	300	300	300.00		
   516	CCAAATTTTCCCGATGTA	TTATTTATGGTTAAACTC	50.6	50.6	41.9	41.9	7	4	GG	4	0	1.000	4	0	1.000	4	1.000	300	300	300.00		
   517	ATTATTTATGGTTAAACT	CAAATTTTCCCGATGTAG	40.9	40.9	49.3	49.3	3	7	GG	4	0	1.000	4	0	1.000	4	1.000	300	300	300.00		
   518	AAATTTTCCCGATGTAGA	GATTATTTATGGTTAAAC	49.0	49.0	40.9	40.9	6	4	GG	4	0	1.000	4	0	1.000	4	1.000	300	300	300.00		
   519	GCATAAGTGAATATATAA	TGAATCTTCCACTTATTT	41.4	41.4	46.1	46.1	4	5	GG	4	0	1.000	4	0	1.000	4	1.000	300	300	300.00		
   520	ATGAATCTTCCACTTATT	CATAAGTGAATATATAAC	45.8	45.8	39.5	39.5	5	4	GG	4	0	1.000	4	0	1.000	4	1.000	300	300	300.00		
   521	AATGAATCTTCCACTTAT	ATAAGTGAATATATAACC	45.8	45.8	40.4	40.4	5	4	GG	4	0	1.000	4	0	1.000	4	1.000	300	300	300.00		
   522	TAAGTGAATATATAACCT	TAATGAATCTTCCACTTA	41.4	41.4	45.1	45.1	4	5	GG	4	0	1.000	4	0	1.000	4	1.000	300	300	300.00		
   523	AAGTGAATATATAACCTA	TTAATGAATCTTCCACTT	41.4	41.4	46.1	46.1	4	5	GG	4	0	1.000	4	0	1.000	4	1.000	300	300	300.00		
   524	AGTGAATATATAACCTAC	TTTAATGAATCTTCCACT	42.5	42.5	46.1	46.1	5	5	GG	4	0	1.000	4	0	1.000	4	1.000	300	300	300.00		
   525	GTGAATATATAACCTACA	GTTTAATGAATCTTCCAC	42.9	42.9	46.5	46.5	5	6	GG	4	0	1.000	4	0	1.000	4	1.000	300	300	300.00		
   526	AGTTTAATGAATCTTCCA	TGAATATATAACCTACAG	46.1	46.1	42.5	42.5	5	5	GG	4	0	1.000	4	0	1.000	4	1.000	300	300	300.00		
   527	CAGTTTAATGAATCTTCC	GAATATATAACCTACAGA	46.1	46.1	42.2	42.2	6	5	GG	4	0	1.000	4	0	1.000	4	1.000	300	300	300.00		
   528	AAATGGGCTAATCCAACC	ATGGCAGGGTAACGTTTC	52.9	52.9	55.8	55.8	8	9	GG	4	0	1.000	4	0	1.000	4	1.000	300	300	300.00		
   529	AATGGGCTAATCCAACCA	TATGGCAGGGTAACGTTT	54.0	54.0	54.1	54.1	8	8	GG	4	0	1.000	4	0	1.000	4	1.000	300	300	300.00		
   530	ATGGGCTAATCCAACCAA	TTATGGCAGGGTAACGTT	54.0	54.0	54.1	54.1	8	8	GG	4	0	1.000	4	0	1.000	4	1.000	300	300	300.00		
   531	ATTATGGCAGGGTAACGT	TGGGCTAATCCAACCAAT	53.8	53.8	54.0	54.0	8	8	GG	4	0	1.000	4	0	1.000	4	1.000	300	300	300.00		
   532	CATTATGGCAGGGTAACG	GGGCTAATCCAACCAATC	53.9	53.9	53.6	53.6	9	9	GG	4	0	1.000	4	0	1.000	4	1.000	300	300	300.00		
   533	ACATTATGGCAGGGTAAC	GGCTAATCCAACCAATCT	52.3	52.3	52.3	52.3	8	8	GG	4	0	1.000	4	0	1.000	4	1.000	300	300	300.00		
   534	CACATTATGGCAGGGTAA	GCTAATCCAACCAATCTT	52.4	52.4	50.3	50.3	8	7	GG	4	0	1.000	4	0	1.000	4	1.000	300	300	300.00		
   535	CTAATCCAACCAATCTTG	TCACATTATGGCAGGGTA	48.5	48.5	53.1	53.1	7	8	GG	4	0	1.000	4	0	1.000	4	1.000	300	300	300.00		
   536	ATCACATTATGGCAGGGT	TAATCCAACCAATCTTGC	53.8	53.8	50.6	50.6	8	7	GG	4	0	1.000	4	0	1.000	4	1.000	300	300	300.00		
   537	AATCCAACCAATCTTGCT	CATCACATTATGGCAGGG	52.3	52.3	53.8	53.8	7	9	GG	4	0	1.000	4	0	1.000	4	1.000	300	300	300.00		
   538	ACATCACATTATGGCAGG	ATCCAACCAATCTTGCTT	52.8	52.8	52.3	52.3	8	7	GG	4	0	1.000	4	0	1.000	4	1.000	300	300	300.00		
   539	CACATCACATTATGGCAG	TCCAACCAATCTTGCTTG	51.8	51.8	53.6	53.6	8	8	GG	4	0	1.000	4	0	1.000	4	1.000	300	300	300.00		
   540	CCAACCAATCTTGCTTGC	GCACATCACATTATGGCA	55.7	55.7	53.9	53.9	9	8	GG	4	0	1.000	4	0	1.000	4	1.000	300	300	300.00		
   541	AGCACATCACATTATGGC	CAACCAATCTTGCTTGCA	53.6	53.6	54.7	54.7	8	8	GG	4	0	1.000	4	0	1.000	4	1.000	300	300	300.00		
   542	AACCAATCTTGCTTGCAC	AAGCACATCACATTATGG	54.7	54.7	50.8	50.8	8	7	GG	4	0	1.000	4	0	1.000	4	1.000	300	300	300.00		
   543	ACCAATCTTGCTTGCACA	GAAGCACATCACATTATG	55.7	55.7	49.5	49.5	8	7	GG	4	0	1.000	4	0	1.000	4	1.000	300	300	300.00		
   544	CCAATCTTGCTTGCACAA	GGAAGCACATCACATTAT	54.7	54.7	50.5	50.5	8	7	GG	4	0	1.000	4	0	1.000	4	1.000	300	300	300.00		
   545	CAATCTTGCTTGCACAAT	TGGAAGCACATCACATTA	52.4	52.4	51.8	51.8	7	7	GG	4	0	1.000	4	0	1.000	4	1.000	300	300	300.00		
   546	AATCTTGCTTGCACAATG	TTGGAAGCACATCACATT	52.4	52.4	52.7	52.7	7	7	GG	4	0	1.000	4	0	1.000	4	1.000	300	300	300.00		
   547	ATCTTGCTTGCACAATGG	ATTGGAAGCACATCACAT	54.4	54.4	52.4	52.4	8	7	GG	4	0	1.000	4	0	1.000	4	1.000	300	300	300.00		
   548	CATTGGAAGCACATCACA	TCTTGCTTGCACAATGGA	53.7	53.7	55.4	55.4	8	8	GG	4	0	1.000	4	0	1.000	4	1.000	300	300	300.00		
   549	CTTGCTTGCACAATGGAA	GCATTGGAAGCACATCAC	54.7	54.7	55.5	55.5	8	9	GG	4	0	1.000	4	0	1.000	4	1.000	300	300	300.00		
   550	GGCATTGGAAGCACATCA	TTGCTTGCACAATGGAAA	56.5	56.5	54.0	54.0	9	7	GG	4	0	1.000	4	0	1.000	4	1.000	300	300	300.00		
   551	TGCTTGCACAATGGAAAG	TGGCATTGGAAGCACATC	54.7	54.7	56.5	56.5	8	9	GG	4	0	1.000	4	0	1.000	4	1.000	300	300	300.00		
   552	ATGGGACGCATTTTATTT	CGTTCATGAGCCCATGCT	50.5	50.5	58.6	58.6	6	10	GG	4	0	1.000	4	0	1.000	4	1.000	300	300	300.00		
   553	CATGGGACGCATTTTATT	GTTCATGAGCCCATGCTA	51.5	51.5	55.2	55.2	7	9	GG	4	0	1.000	4	0	1.000	4	1.000	300	300	300.00		
   554	GCATGGGACGCATTTTAT	TTCATGAGCCCATGCTAA	54.3	54.3	54.2	54.2	8	8	GG	4	0	1.000	4	0	1.000	4	1.000	300	300	300.00		
   555	GCCAGATAAAAAGGATTT	GTAGCCCAAACAAGATGT	48.1	48.1	53.0	53.0	6	8	GG	4	0	1.000	4	0	1.000	4	1.000	300	300	300.00		
   556	TAGCCCAAACAAGATGTC	TGCCAGATAAAAAGGATT	52.6	52.6	49.2	49.2	8	6	GG	4	0	1.000	4	0	1.000	4	1.000	300	300	300.00		
   557	AGCCCAAACAAGATGTCC	ATGCCAGATAAAAAGGAT	55.6	55.6	48.9	48.9	9	6	GG	4	0	1.000	4	0	1.000	4	1.000	300	300	300.00		
   558	AATGCCAGATAAAAAGGA	GCCCAAACAAGATGTCCA	49.2	49.2	56.0	56.0	6	9	GG	4	0	1.000	4	0	1.000	4	1.000	300	300	300.00		
   559	CCCAAACAAGATGTCCAA	TAATGCCAGATAAAAAGG	53.1	53.1	47.5	47.5	8	6	GG	4	0	1.000	4	0	1.000	4	1.000	300	300	300.00		
   560	CCAAACAAGATGTCCAAA	TTAATGCCAGATAAAAAG	51.1	51.1	45.5	45.5	7	5	GG	4	0	1.000	4	0	1.000	4	1.000	300	300	300.00		
   561	CAAACAAGATGTCCAAAT	GTTAATGCCAGATAAAAA	48.8	48.8	45.8	45.8	6	5	GG	4	0	1.000	4	0	1.000	4	1.000	300	300	300.00		
   562	AAACAAGATGTCCAAATA	AGTTAATGCCAGATAAAA	46.8	46.8	46.5	46.5	5	5	GG	4	0	1.000	4	0	1.000	4	1.000	300	300	300.00		
   563	AACAAGATGTCCAAATAA	AAGTTAATGCCAGATAAA	46.8	46.8	46.5	46.5	5	5	GG	4	0	1.000	4	0	1.000	4	1.000	300	300	300.00		
   564	GATAAACTATTCATACCA	GATCTTAGTAAAAGGTGC	43.5	43.5	48.2	48.2	5	7	GG	4	0	1.000	4	0	1.000	4	1.000	300	300	300.00		
   565	ATAAACTATTCATACCAA	TGATCTTAGTAAAAGGTG	42.8	42.8	46.4	46.4	4	6	GG	4	0	1.000	4	0	1.000	4	1.000	300	300	300.00		
   566	TAAACTATTCATACCAAA	TTGATCTTAGTAAAAGGT	43.0	43.0	45.4	45.4	4	5	GG	4	0	1.000	4	0	1.000	4	1.000	300	300	300.00		
   567	ATAAGTTGTGAAGAGTTT	TCATGCTATTGCTCTGGG	46.4	46.4	54.9	54.9	5	9	GG	4	0	1.000	4	0	1.000	4	1.000	300	300	300.00		
   568	ATCATGCTATTGCTCTGG	TAAGTTGTGAAGAGTTTA	52.6	52.6	45.8	45.8	8	5	GG	4	0	1.000	4	0	1.000	4	1.000	300	300	300.00		
   569	AAGTTGTGAAGAGTTTAA	CATCATGCTATTGCTCTG	46.7	46.7	51.6	51.6	5	8	GG	4	0	1.000	4	0	1.000	4	1.000	300	300	300.00		
   570	AGTTGTGAAGAGTTTAAC	TCATCATGCTATTGCTCT	47.8	47.8	51.3	51.3	6	7	GG	4	0	1.000	4	0	1.000	4	1.000	300	300	300.00		
   571	GTTGTGAAGAGTTTAACC	TTCATCATGCTATTGCTC	49.1	49.1	50.6	50.6	7	7	GG	4	0	1.000	4	0	1.000	4	1.000	300	300	300.00		
   572	GTTCATCATGCTATTGCT	TTGTGAAGAGTTTAACCA	50.9	50.9	49.1	49.1	7	6	GG	4	0	1.000	4	0	1.000	4	1.000	300	300	300.00		
   573	ATCAAATAAGTGGAAGAT	TAATTCATTATTCTTAAC	45.8	45.8	39.3	39.3	5	3	GG	4	0	1.000	4	0	1.000	4	1.000	300	300	300.00		
   574	CTAATTCATTATTCTTAA	TCAAATAAGTGGAAGATT	38.9	38.9	46.1	46.1	3	5	GG	4	0	1.000	4	0	1.000	4	1.000	300	300	300.00		
   575	AAATAAGTGGAAGATTCA	TACTAATTCATTATTCTT	46.1	46.1	40.0	40.0	5	3	GG	4	0	1.000	4	0	1.000	4	1.000	300	300	300.00		
   576	AATAAGTGGAAGATTCAT	ATACTAATTCATTATTCT	45.8	45.8	39.7	39.7	5	3	GG	4	0	1.000	4	0	1.000	4	1.000	300	300	300.00		
   577	AGTGGAAGATTCATTAAA	GAAAATACTAATTCATTA	46.1	46.1	39.3	39.3	5	3	GG	4	0	1.000	4	0	1.000	4	1.000	300	300	300.00		
   578	ATGAAAATACTAATTCAT	TGGAAGATTCATTAAACT	41.1	41.1	46.1	46.1	3	5	GG	4	0	1.000	4	0	1.000	4	1.000	300	300	300.00		
   579	AATGTGATGTGCTTCCAA	TCGAAGCATCTGGTTGCC	52.7	52.7	58.5	58.5	7	10	GG	4	0	1.000	4	0	1.000	4	1.000	300	300	300.00		
   580	ATGTGATGTGCTTCCAAT	GTCGAAGCATCTGGTTGC	52.4	52.4	57.5	57.5	7	10	GG	4	0	1.000	4	0	1.000	4	1.000	300	300	300.00		
   581	GGTCGAAGCATCTGGTTG	TGTGATGTGCTTCCAATG	56.8	56.8	53.7	53.7	10	8	GG	4	0	1.000	4	0	1.000	4	1.000	300	300	300.00		
   582	GGGTCGAAGCATCTGGTT	GTGATGTGCTTCCAATGC	57.8	57.8	55.5	55.5	10	9	GG	4	0	1.000	4	0	1.000	4	1.000	300	300	300.00		
   583	CGGGTCGAAGCATCTGGT	TGATGTGCTTCCAATGCC	60.2	60.2	56.5	56.5	11	9	GG	4	0	1.000	4	0	1.000	4	1.000	300	300	300.00		
   584	GATGTGCTTCCAATGCCA	GCGGGTCGAAGCATCTGG	56.5	56.5	61.9	61.9	9	12	GG	4	0	1.000	4	0	1.000	4	1.000	300	300	300.00		
   585	ATGTGCTTCCAATGCCAA	TGCGGGTCGAAGCATCTG	55.8	55.8	60.9	60.9	8	11	GG	4	0	1.000	4	0	1.000	4	1.000	300	300	300.00		
   586	ATGCGGGTCGAAGCATCT	TGTGCTTCCAATGCCAAT	59.7	59.7	55.8	55.8	10	8	GG	4	0	1.000	4	0	1.000	4	1.000	300	300	300.00		
   587	AATGCGGGTCGAAGCATC	GTGCTTCCAATGCCAATA	59.0	59.0	53.8	53.8	10	8	GG	4	0	1.000	4	0	1.000	4	1.000	300	300	300.00		
   588	CGATGTACTTTTATCTTC	GTATTTAACATCCAAAAA	45.8	45.8	43.3	43.3	6	4	GG	4	0	1.000	4	0	1.000	4	1.000	300	300	300.00		
   589	TATTTAACATCCAAAAAA	TCGATGTACTTTTATCTT	42.2	42.2	45.8	45.8	3	5	GG	4	0	1.000	4	0	1.000	4	1.000	300	300	300.00		
   590	ATTTAACATCCAAAAAAC	TTCGATGTACTTTTATCT	44.3	44.3	45.8	45.8	4	5	GG	4	0	1.000	4	0	1.000	4	1.000	300	300	300.00		
   591	GTTCGATGTACTTTTATC	TTTAACATCCAAAAAACT	46.1	46.1	45.2	45.2	6	4	GG	4	0	1.000	4	0	1.000	4	1.000	300	300	300.00		
   592	GGTTCGATGTACTTTTAT	TTAACATCCAAAAAACTG	47.4	47.4	46.3	46.3	6	5	GG	4	0	1.000	4	0	1.000	4	1.000	300	300	300.00		
   593	GGGTTCGATGTACTTTTA	TAACATCCAAAAAACTGC	49.7	49.7	49.2	49.2	7	6	GG	4	0	1.000	4	0	1.000	4	1.000	300	300	300.00		
   594	AACATCCAAAAAACTGCC	TGGGTTCGATGTACTTTT	52.2	52.2	51.7	51.7	7	7	GG	4	0	1.000	4	0	1.000	4	1.000	300	300	300.00		
   595	ACATCCAAAAAACTGCCA	ATGGGTTCGATGTACTTT	53.2	53.2	51.4	51.4	7	7	GG	4	0	1.000	4	0	1.000	4	1.000	300	300	300.00		
   596	CATCCAAAAAACTGCCAA	TATGGGTTCGATGTACTT	52.2	52.2	50.5	50.5	7	7	GG	4	0	1.000	4	0	1.000	4	1.000	300	300	300.00		
   597	ATATGGGTTCGATGTACT	ATCCAAAAAACTGCCAAA	50.2	50.2	51.1	51.1	7	6	GG	4	0	1.000	4	0	1.000	4	1.000	300	300	300.00		
   598	CATATGGGTTCGATGTAC	TCCAAAAAACTGCCAAAT	50.6	50.6	51.1	51.1	8	6	GG	4	0	1.000	4	0	1.000	4	1.000	300	300	300.00		
   599	CCAAAAAACTGCCAAATA	TCATATGGGTTCGATGTA	49.4	49.4	50.2	50.2	6	7	GG	4	0	1.000	4	0	1.000	4	1.000	300	300	300.00		
   600	CAAAAAACTGCCAAATAA	TTCATATGGGTTCGATGT	47.4	47.4	51.2	51.2	5	7	GG	4	0	1.000	4	0	1.000	4	1.000	300	300	300.00		
   601	AAAAAACTGCCAAATAAA	CTTCATATGGGTTCGATG	46.3	46.3	50.8	50.8	4	8	GG	4	0	1.000	4	0	1.000	4	1.000	300	300	300.00		
   602	AAAAACTGCCAAATAAAA	ACTTCATATGGGTTCGAT	46.3	46.3	50.8	50.8	4	7	GG	4	0	1.000	4	0	1.000	4	1.000	300	300	300.00		
   603	AAAACTGCCAAATAAAAT	AACTTCATATGGGTTCGA	46.0	46.0	51.1	51.1	4	7	GG	4	0	1.000	4	0	1.000	4	1.000	300	300	300.00		
   604	AAACTGCCAAATAAAATG	AAACTTCATATGGGTTCG	47.1	47.1	50.4	50.4	5	7	GG	4	0	1.000	4	0	1.000	4	1.000	300	300	300.00		
   605	AAAACTTCATATGGGTTC	AACTGCCAAATAAAATGC	47.7	47.7	50.0	50.0	6	6	GG	4	0	1.000	4	0	1.000	4	1.000	300	300	300.00		
   606	CCATCGCACGGAAAACTA	GGAAAAGCAAATTTTGAT	55.9	55.9	47.4	47.4	9	5	GG	4	0	1.000	4	0	1.000	4	1.000	300	300	300.00		
   607	CATCGCACGGAAAACTAT	CGGAAAAGCAAATTTTGA	53.7	53.7	50.3	50.3	8	6	GG	4	0	1.000	4	0	1.000	4	1.000	300	300	300.00		
   608	ATCGCACGGAAAACTATA	CCGGAAAAGCAAATTTTG	51.7	51.7	51.6	51.6	7	7	GG	4	0	1.000	4	0	1.000	4	1.000	300	300	300.00		
   609	TCCGGAAAAGCAAATTTT	TCGCACGGAAAACTATAA	51.2	51.2	52.0	52.0	6	7	GG	4	0	1.000	4	0	1.000	4	1.000	300	300	300.00		
   610	CGCACGGAAAACTATAAC	CTCCGGAAAAGCAAATTT	52.3	52.3	51.9	51.9	8	7	GG	4	0	1.000	4	0	1.000	4	1.000	300	300	300.00		
   611	ACTCCGGAAAAGCAAATT	GCACGGAAAACTATAACC	53.0	53.0	51.8	51.8	7	8	GG	4	0	1.000	4	0	1.000	4	1.000	300	300	300.00		
   612	GTATGTAAACCCAGAGCA	TATCATATCTCATTTAAG	52.0	52.0	40.5	40.5	8	4	GG	4	0	1.000	4	0	1.000	4	1.000	300	300	300.00		
   613	CTATCATATCTCATTTAA	TATGTAAACCCAGAGCAA	40.5	40.5	51.0	51.0	4	7	GG	4	0	1.000	4	0	1.000	4	1.000	300	300	300.00		
   614	ATGTAAACCCAGAGCAAT	GCTATCATATCTCATTTA	51.7	51.7	43.4	43.4	7	5	GG	4	0	1.000	4	0	1.000	4	1.000	300	300	300.00		
   615	AGCTATCATATCTCATTT	TGTAAACCCAGAGCAATA	45.1	45.1	51.0	51.0	5	7	GG	4	0	1.000	4	0	1.000	4	1.000	300	300	300.00		
   616	AAGCTATCATATCTCATT	GTAAACCCAGAGCAATAG	45.1	45.1	50.6	50.6	5	8	GG	4	0	1.000	4	0	1.000	4	1.000	300	300	300.00		
   617	GAAGCTATCATATCTCAT	TAAACCCAGAGCAATAGC	45.8	45.8	52.4	52.4	6	8	GG	4	0	1.000	4	0	1.000	4	1.000	300	300	300.00		
   618	AGCTGCATTATATACTCA	GAAGATAAAAGTACATCG	47.9	47.9	45.8	45.8	6	6	GG	4	0	1.000	4	0	1.000	4	1.000	300	300	300.00		
   619	AAGATAAAAGTACATCGA	AAGCTGCATTATATACTC	45.8	45.8	46.9	46.9	5	6	GG	4	0	1.000	4	0	1.000	4	1.000	300	300	300.00		
   620	AGATAAAAGTACATCGAA	CAAGCTGCATTATATACT	45.8	45.8	47.2	47.2	5	6	GG	4	0	1.000	4	0	1.000	4	1.000	300	300	300.00		
   621	GATAAAAGTACATCGAAC	TCAAGCTGCATTATATAC	46.1	46.1	47.2	47.2	6	6	GG	4	0	1.000	4	0	1.000	4	1.000	300	300	300.00		
   622	ATAAAAGTACATCGAACC	CTCAAGCTGCATTATATA	47.4	47.4	46.9	46.9	6	6	GG	4	0	1.000	4	0	1.000	4	1.000	300	300	300.00		
   623	ACTCAAGCTGCATTATAT	TAAAAGTACATCGAACCC	48.9	48.9	49.7	49.7	6	7	GG	4	0	1.000	4	0	1.000	4	1.000	300	300	300.00		
   624	AAAAGTACATCGAACCCA	TACTCAAGCTGCATTATA	51.7	51.7	48.2	48.2	7	6	GG	4	0	1.000	4	0	1.000	4	1.000	300	300	300.00		
   625	AAAGTACATCGAACCCAT	CTACTCAAGCTGCATTAT	51.4	51.4	49.8	49.8	7	7	GG	4	0	1.000	4	0	1.000	4	1.000	300	300	300.00		
   626	AAGTACATCGAACCCATA	ACTACTCAAGCTGCATTA	50.5	50.5	51.2	51.2	7	7	GG	4	0	1.000	4	0	1.000	4	1.000	300	300	300.00		
   627	AGTACATCGAACCCATAT	TACTACTCAAGCTGCATT	50.2	50.2	51.2	51.2	7	7	GG	4	0	1.000	4	0	1.000	4	1.000	300	300	300.00		
   628	GTACATCGAACCCATATG	TTACTACTCAAGCTGCAT	50.6	50.6	51.2	51.2	8	7	GG	4	0	1.000	4	0	1.000	4	1.000	300	300	300.00		
   629	TACATCGAACCCATATGA	TTTACTACTCAAGCTGCA	50.2	50.2	51.4	51.4	7	7	GG	4	0	1.000	4	0	1.000	4	1.000	300	300	300.00		
   630	ACATCGAACCCATATGAA	CTTTACTACTCAAGCTGC	51.2	51.2	51.1	51.1	7	8	GG	4	0	1.000	4	0	1.000	4	1.000	300	300	300.00		
   631	ACTTTACTACTCAAGCTG	CATCGAACCCATATGAAG	49.3	49.3	50.8	50.8	7	8	GG	4	0	1.000	4	0	1.000	4	1.000	300	300	300.00		
   632	ATCGAACCCATATGAAGT	GACTTTACTACTCAAGCT	50.8	50.8	49.0	49.0	7	7	GG	4	0	1.000	4	0	1.000	4	1.000	300	300	300.00		
   633	AGACTTTACTACTCAAGC	TCGAACCCATATGAAGTT	49.0	49.0	51.1	51.1	7	7	GG	4	0	1.000	4	0	1.000	4	1.000	300	300	300.00		
   634	AAGACTTTACTACTCAAG	CGAACCCATATGAAGTTT	46.1	46.1	50.4	50.4	6	7	GG	4	0	1.000	4	0	1.000	4	1.000	300	300	300.00		
   635	CAAGACTTTACTACTCAA	GAACCCATATGAAGTTTT	46.5	46.5	47.7	47.7	6	6	GG	4	0	1.000	4	0	1.000	4	1.000	300	300	300.00		
   636	ACACATGTACTCTTTACC	CATTGAGCAAATATGGGT	49.3	49.3	50.7	50.7	7	7	GG	4	0	1.000	4	0	1.000	4	1.000	300	300	300.00		
   637	AACACATGTACTCTTTAC	ATTGAGCAAATATGGGTT	47.2	47.2	49.6	49.6	6	6	GG	4	0	1.000	4	0	1.000	4	1.000	300	300	300.00		
   638	CAACACATGTACTCTTTA	TTGAGCAAATATGGGTTC	47.3	47.3	50.6	50.6	6	7	GG	4	0	1.000	4	0	1.000	4	1.000	300	300	300.00		
   639	TCAACACATGTACTCTTT	TGAGCAAATATGGGTTCG	48.9	48.9	53.2	53.2	6	8	GG	4	0	1.000	4	0	1.000	4	1.000	300	300	300.00		
   640	CTCAACACATGTACTCTT	GAGCAAATATGGGTTCGA	49.6	49.6	52.9	52.9	7	8	GG	4	0	1.000	4	0	1.000	4	1.000	300	300	300.00		
   641	AGCAAATATGGGTTCGAT	GCTCAACACATGTACTCT	51.9	51.9	52.4	52.4	7	8	GG	4	0	1.000	4	0	1.000	4	1.000	300	300	300.00		
   642	AGCTCAACACATGTACTC	GCAAATATGGGTTCGATC	52.4	52.4	51.9	51.9	8	8	GG	4	0	1.000	4	0	1.000	4	1.000	300	300	300.00		
   643	CAAATATGGGTTCGATCA	TAGCTCAACACATGTACT	50.1	50.1	50.8	50.8	7	7	GG	4	0	1.000	4	0	1.000	4	1.000	300	300	300.00		
   644	AAATATGGGTTCGATCAA	GTAGCTCAACACATGTAC	49.1	49.1	51.1	51.1	6	8	GG	4	0	1.000	4	0	1.000	4	1.000	300	300	300.00		
   645	AATATGGGTTCGATCAAA	GGTAGCTCAACACATGTA	49.1	49.1	52.1	52.1	6	8	GG	4	0	1.000	4	0	1.000	4	1.000	300	300	300.00		
   646	ATATGGGTTCGATCAAAA	TGGTAGCTCAACACATGT	49.1	49.1	54.1	54.1	6	8	GG	4	0	1.000	4	0	1.000	4	1.000	300	300	300.00		
   647	TATGGGTTCGATCAAAAT	TTGGTAGCTCAACACATG	49.1	49.1	53.0	53.0	6	8	GG	4	0	1.000	4	0	1.000	4	1.000	300	300	300.00		
   648	ATGGGTTCGATCAAAATT	CTTGGTAGCTCAACACAT	50.0	50.0	52.7	52.7	6	8	GG	4	0	1.000	4	0	1.000	4	1.000	300	300	300.00		
   649	CCTTGGTAGCTCAACACA	TGGGTTCGATCAAAATTT	55.0	55.0	50.3	50.3	9	6	GG	4	0	1.000	4	0	1.000	4	1.000	300	300	300.00		
   650	GGGTTCGATCAAAATTTG	TCCTTGGTAGCTCAACAC	50.3	50.3	54.6	54.6	7	9	GG	4	0	1.000	4	0	1.000	4	1.000	300	300	300.00		
   651	CTCCTTGGTAGCTCAACA	GGTTCGATCAAAATTTGC	54.3	54.3	51.1	51.1	9	7	GG	4	0	1.000	4	0	1.000	4	1.000	300	300	300.00		
   652	CCTCCTTGGTAGCTCAAC	GTTCGATCAAAATTTGCT	55.3	55.3	49.8	49.8	10	6	GG	4	0	1.000	4	0	1.000	4	1.000	300	300	300.00		
   653	ACCTCCTTGGTAGCTCAA	TTCGATCAAAATTTGCTT	55.3	55.3	48.8	48.8	9	5	GG	4	0	1.000	4	0	1.000	4	1.000	300	300	300.00		
   654	TACCTCCTTGGTAGCTCA	TCGATCAAAATTTGCTTT	54.3	54.3	48.8	48.8	9	5	GG	4	0	1.000	4	0	1.000	4	1.000	300	300	300.00		
   655	CGATCAAAATTTGCTTTT	TTACCTCCTTGGTAGCTC	48.0	48.0	53.3	53.3	5	9	GG	4	0	1.000	4	0	1.000	4	1.000	300	300	300.00		
   656	ATTACCTCCTTGGTAGCT	GATCAAAATTTGCTTTTC	52.3	52.3	46.1	46.1	8	5	GG	4	0	1.000	4	0	1.000	4	1.000	300	300	300.00		
   657	ATCAAAATTTGCTTTTCC	TATTACCTCCTTGGTAGC	47.4	47.4	50.6	50.6	5	8	GG	4	0	1.000	4	0	1.000	4	1.000	300	300	300.00		
   658	TCAAAATTTGCTTTTCCG	TTATTACCTCCTTGGTAG	50.3	50.3	47.7	47.7	6	7	GG	4	0	1.000	4	0	1.000	4	1.000	300	300	300.00		
   659	CAAAATTTGCTTTTCCGG	GTTATTACCTCCTTGGTA	51.6	51.6	48.1	48.1	7	7	GG	4	0	1.000	4	0	1.000	4	1.000	300	300	300.00		
   660	GCTTCATTTTCAATTAGG	TCATTATGAACATAAAGT	47.2	47.2	43.6	43.6	6	4	GG	4	0	1.000	4	0	1.000	4	1.000	300	300	300.00		
   661	CATTATGAACATAAAGTC	CGCTTCATTTTCAATTAG	43.6	43.6	47.8	47.8	5	6	GG	4	0	1.000	4	0	1.000	4	1.000	300	300	300.00		
   662	ATTATGAACATAAAGTCC	TCGCTTCATTTTCAATTA	44.5	44.5	47.8	47.8	5	5	GG	4	0	1.000	4	0	1.000	4	1.000	300	300	300.00		
   663	TTATGAACATAAAGTCCC	TTCGCTTCATTTTCAATT	46.8	46.8	48.8	48.8	6	5	GG	4	0	1.000	4	0	1.000	4	1.000	300	300	300.00		
   664	ATTCGCTTCATTTTCAAT	TATGAACATAAAGTCCCA	48.5	48.5	47.9	47.9	5	6	GG	4	0	1.000	4	0	1.000	4	1.000	300	300	300.00		
   665	AATTCGCTTCATTTTCAA	ATGAACATAAAGTCCCAA	48.8	48.8	48.8	48.8	5	6	GG	4	0	1.000	4	0	1.000	4	1.000	300	300	300.00		
   666	ACACAGTATCAAGGATCT	CTTGCCAATACATTATCT	50.0	50.0	47.3	47.3	7	6	GG	4	0	1.000	4	0	1.000	4	1.000	300	300	300.00		
   667	GACACAGTATCAAGGATC	TTGCCAATACATTATCTT	50.0	50.0	46.6	46.6	8	5	GG	4	0	1.000	4	0	1.000	4	1.000	300	300	300.00		
   668	GGACACAGTATCAAGGAT	TGCCAATACATTATCTTC	51.3	51.3	47.4	47.4	8	6	GG	4	0	1.000	4	0	1.000	4	1.000	300	300	300.00		
   669	GCCAATACATTATCTTCA	TGGACACAGTATCAAGGA	47.4	47.4	52.6	52.6	6	8	GG	4	0	1.000	4	0	1.000	4	1.000	300	300	300.00		
   670	CCAATACATTATCTTCAT	TTGGACACAGTATCAAGG	44.2	44.2	51.9	51.9	5	8	GG	4	0	1.000	4	0	1.000	4	1.000	300	300	300.00		
   671	ATTGGACACAGTATCAAG	CAATACATTATCTTCATT	49.6	49.6	42.2	42.2	7	4	GG	4	0	1.000	4	0	1.000	4	1.000	300	300	300.00		
   672	AATACATTATCTTCATTT	GATTGGACACAGTATCAA	41.1	41.1	49.7	49.7	3	7	GG	4	0	1.000	4	0	1.000	4	1.000	300	300	300.00		
   673	ATACATTATCTTCATTTT	GGATTGGACACAGTATCA	41.1	41.1	51.7	51.7	3	8	GG	4	0	1.000	4	0	1.000	4	1.000	300	300	300.00		
   674	GGGATTGGACACAGTATC	TACATTATCTTCATTTTG	52.7	52.7	42.5	42.5	9	4	GG	4	0	1.000	4	0	1.000	4	1.000	300	300	300.00		
   675	GCTCCTGTCATGATGAAT	TCATCATCATTTAGCTAT	52.5	52.5	45.5	45.5	8	5	GG	4	0	1.000	4	0	1.000	4	1.000	300	300	300.00		
   676	CTCATCATCATTTAGCTA	CTCCTGTCATGATGAATC	46.5	46.5	50.4	50.4	6	8	GG	4	0	1.000	4	0	1.000	4	1.000	300	300	300.00		
   677	GCTCATCATCATTTAGCT	TCCTGTCATGATGAATCC	50.2	50.2	51.7	51.7	7	8	GG	4	0	1.000	4	0	1.000	4	1.000	300	300	300.00		
   678	AAGTCTTGTGCTATGAAT	CATTCTAACTCTTCTTGG	49.0	49.0	47.8	47.8	6	7	GG	4	0	1.000	4	0	1.000	4	1.000	300	300	300.00		
   679	AGTCTTGTGCTATGAATG	CCATTCTAACTCTTCTTG	50.1	50.1	47.8	47.8	7	7	GG	4	0	1.000	4	0	1.000	4	1.000	300	300	300.00		
   680	GCCATTCTAACTCTTCTT	GTCTTGTGCTATGAATGC	49.6	49.6	52.2	52.2	7	8	GG	4	0	1.000	4	0	1.000	4	1.000	300	300	300.00		
   681	TCTTGTGCTATGAATGCA	TGCCATTCTAACTCTTCT	52.2	52.2	50.6	50.6	7	7	GG	4	0	1.000	4	0	1.000	4	1.000	300	300	300.00		
   682	CTGCCATTCTAACTCTTC	CTTGTGCTATGAATGCAT	50.6	50.6	51.2	51.2	8	7	GG	4	0	1.000	4	0	1.000	4	1.000	300	300	300.00		
   683	ACTGCCATTCTAACTCTT	TTGTGCTATGAATGCATA	51.0	51.0	49.6	49.6	7	6	GG	4	0	1.000	4	0	1.000	4	1.000	300	300	300.00		
   684	AACTGCCATTCTAACTCT	TGTGCTATGAATGCATAA	51.0	51.0	49.6	49.6	7	6	GG	4	0	1.000	4	0	1.000	4	1.000	300	300	300.00		
   685	GAACTGCCATTCTAACTC	GTGCTATGAATGCATAAG	51.0	51.0	49.2	49.2	8	7	GG	4	0	1.000	4	0	1.000	4	1.000	300	300	300.00		
   686	AGTCATTTATTTGGGACC	CATGTGTTGAGCTACCAA	49.8	49.8	53.0	53.0	7	8	GG	4	0	1.000	4	0	1.000	4	1.000	300	300	300.00		
   687	ATGTGTTGAGCTACCAAG	TAGTCATTTATTTGGGAC	52.7	52.7	46.8	46.8	8	6	GG	4	0	1.000	4	0	1.000	4	1.000	300	300	300.00		
   688	GTAGTCATTTATTTGGGA	TGTGTTGAGCTACCAAGG	46.8	46.8	55.0	55.0	6	9	GG	4	0	1.000	4	0	1.000	4	1.000	300	300	300.00		
   689	AGTAGTCATTTATTTGGG	GTGTTGAGCTACCAAGGA	46.7	46.7	54.6	54.6	6	9	GG	4	0	1.000	4	0	1.000	4	1.000	300	300	300.00		
   690	AAGTAGTCATTTATTTGG	TGTTGAGCTACCAAGGAG	44.7	44.7	54.3	54.3	5	9	GG	4	0	1.000	4	0	1.000	4	1.000	300	300	300.00		
   691	CAAGTAGTCATTTATTTG	GTTGAGCTACCAAGGAGG	43.8	43.8	55.3	55.3	5	10	GG	4	0	1.000	4	0	1.000	4	1.000	300	300	300.00		
   692	TCAAGTAGTCATTTATTT	TTGAGCTACCAAGGAGGT	43.4	43.4	55.3	55.3	4	9	GG	4	0	1.000	4	0	1.000	4	1.000	300	300	300.00		
   693	TGAGCTACCAAGGAGGTA	TTCAAGTAGTCATTTATT	54.3	54.3	43.4	43.4	9	4	GG	4	0	1.000	4	0	1.000	4	1.000	300	300	300.00		
   694	ATTCAAGTAGTCATTTAT	GAGCTACCAAGGAGGTAA	43.2	43.2	53.3	53.3	4	9	GG	4	0	1.000	4	0	1.000	4	1.000	300	300	300.00		
   695	AGCTACCAAGGAGGTAAT	GATTCAAGTAGTCATTTA	52.3	52.3	44.2	44.2	8	5	GG	4	0	1.000	4	0	1.000	4	1.000	300	300	300.00		
   696	AGGACATTTAGTACATGT	TCCTTGATACTGTGTCCA	47.9	47.9	52.6	52.6	6	8	GG	4	0	1.000	4	0	1.000	4	1.000	300	300	300.00		
   697	CAGGACATTTAGTACATG	CCTTGATACTGTGTCCAA	47.9	47.9	51.9	51.9	7	8	GG	4	0	1.000	4	0	1.000	4	1.000	300	300	300.00		
   698	ACAGGACATTTAGTACAT	CTTGATACTGTGTCCAAT	47.9	47.9	49.6	49.6	6	7	GG	4	0	1.000	4	0	1.000	4	1.000	300	300	300.00		
   699	GACAGGACATTTAGTACA	TTGATACTGTGTCCAATC	48.9	48.9	49.7	49.7	7	7	GG	4	0	1.000	4	0	1.000	4	1.000	300	300	300.00		
   700	GGACAGGACATTTAGTAC	TGATACTGTGTCCAATCC	49.9	49.9	51.7	51.7	8	8	GG	4	0	1.000	4	0	1.000	4	1.000	300	300	300.00		
   701	GATACTGTGTCCAATCCC	TGGACAGGACATTTAGTA	52.7	52.7	49.9	49.9	9	7	GG	4	0	1.000	4	0	1.000	4	1.000	300	300	300.00		
   702	ATACTGTGTCCAATCCCG	TTGGACAGGACATTTAGT	54.5	54.5	50.9	50.9	9	7	GG	4	0	1.000	4	0	1.000	4	1.000	300	300	300.00		
   703	CTTGGACAGGACATTTAG	TACTGTGTCCAATCCCGA	50.5	50.5	55.4	55.4	8	9	GG	4	0	1.000	4	0	1.000	4	1.000	300	300	300.00		
   704	ACTGTGTCCAATCCCGAA	GCTTGGACAGGACATTTA	56.4	56.4	52.6	52.6	9	8	GG	4	0	1.000	4	0	1.000	4	1.000	300	300	300.00		
   705	CTGTGTCCAATCCCGAAA	GGCTTGGACAGGACATTT	55.4	55.4	55.6	55.6	9	9	GG	4	0	1.000	4	0	1.000	4	1.000	300	300	300.00		
   706	TGGCTTGGACAGGACATT	TGTGTCCAATCCCGAAAT	56.7	56.7	54.4	54.4	9	8	GG	4	0	1.000	4	0	1.000	4	1.000	300	300	300.00		
   707	GTGTCCAATCCCGAAATT	TTGGCTTGGACAGGACAT	53.4	53.4	56.7	56.7	8	9	GG	4	0	1.000	4	0	1.000	4	1.000	300	300	300.00		
   708	GAATCATCATTTGTCAGG	GCAACAAGAAAAATAAAT	49.0	49.0	44.8	44.8	7	4	GG	4	0	1.000	4	0	1.000	4	1.000	300	300	300.00		
   709	CAACAAGAAAAATAAATG	TGAATCATCATTTGTCAG	43.0	43.0	48.0	48.0	4	6	GG	4	0	1.000	4	0	1.000	4	1.000	300	300	300.00		
   710	AACAAGAAAAATAAATGC	CTGAATCATCATTTGTCA	44.8	44.8	48.0	48.0	4	6	GG	4	0	1.000	4	0	1.000	4	1.000	300	300	300.00		
   711	ACAAGAAAAATAAATGCA	TCTGAATCATCATTTGTC	45.8	45.8	47.7	47.7	4	6	GG	4	0	1.000	4	0	1.000	4	1.000	300	300	300.00		
   712	CAAGAAAAATAAATGCAA	GTCTGAATCATCATTTGT	44.8	44.8	48.0	48.0	4	6	GG	4	0	1.000	4	0	1.000	4	1.000	300	300	300.00		
   713	AAGAAAAATAAATGCAAT	CGTCTGAATCATCATTTG	43.4	43.4	49.6	49.6	3	7	GG	4	0	1.000	4	0	1.000	4	1.000	300	300	300.00		
   714	AGAAAAATAAATGCAATA	TCGTCTGAATCATCATTT	42.5	42.5	49.2	49.2	3	6	GG	4	0	1.000	4	0	1.000	4	1.000	300	300	300.00		
   715	CTCGTCTGAATCATCATT	GAAAAATAAATGCAATAG	49.9	49.9	42.5	42.5	7	4	GG	4	0	1.000	4	0	1.000	4	1.000	300	300	300.00		
   716	AAAAATAAATGCAATAGC	TCTCGTCTGAATCATCAT	44.6	44.6	50.6	50.6	4	7	GG	4	0	1.000	4	0	1.000	4	1.000	300	300	300.00		
   717	AAAATAAATGCAATAGCT	ATCTCGTCTGAATCATCA	45.3	45.3	50.6	50.6	4	7	GG	4	0	1.000	4	0	1.000	4	1.000	300	300	300.00		
   718	AAATAAATGCAATAGCTA	AATCTCGTCTGAATCATC	44.4	44.4	49.6	49.6	4	7	GG	4	0	1.000	4	0	1.000	4	1.000	300	300	300.00		
   719	AATAAATGCAATAGCTAA	GAATCTCGTCTGAATCAT	44.4	44.4	49.6	49.6	4	7	GG	4	0	1.000	4	0	1.000	4	1.000	300	300	300.00		
   720	ATAAATGCAATAGCTAAA	CGAATCTCGTCTGAATCA	44.4	44.4	52.4	52.4	4	8	GG	4	0	1.000	4	0	1.000	4	1.000	300	300	300.00		
   721	CCGAATCTCGTCTGAATC	TAAATGCAATAGCTAAAT	53.3	53.3	44.4	44.4	9	4	GG	4	0	1.000	4	0	1.000	4	1.000	300	300	300.00		
   722	AAATGCAATAGCTAAATG	GCCGAATCTCGTCTGAAT	46.4	46.4	55.4	55.4	5	9	GG	4	0	1.000	4	0	1.000	4	1.000	300	300	300.00		
   723	AATGCAATAGCTAAATGA	TGCCGAATCTCGTCTGAA	47.1	47.1	56.6	56.6	5	9	GG	4	0	1.000	4	0	1.000	4	1.000	300	300	300.00		
   724	ATGCAATAGCTAAATGAT	ATGCCGAATCTCGTCTGA	46.9	46.9	56.4	56.4	5	9	GG	4	0	1.000	4	0	1.000	4	1.000	300	300	300.00		
   725	AAATGCCGAATCTCGTCT	GCAATAGCTAAATGATGA	54.7	54.7	47.9	47.9	8	6	GG	4	0	1.000	4	0	1.000	4	1.000	300	300	300.00		
   726	AAAATGCCGAATCTCGTC	CAATAGCTAAATGATGAT	54.0	54.0	44.7	44.7	8	5	GG	4	0	1.000	4	0	1.000	4	1.000	300	300	300.00		
   727	AAAAATGCCGAATCTCGT	AATAGCTAAATGATGATG	53.3	53.3	44.7	44.7	7	5	GG	4	0	1.000	4	0	1.000	4	1.000	300	300	300.00		
   728	ATAGCTAAATGATGATGA	CAAAAATGCCGAATCTCG	45.5	45.5	53.3	53.3	5	8	GG	4	0	1.000	4	0	1.000	4	1.000	300	300	300.00		
   729	TAGCTAAATGATGATGAG	TCAAAAATGCCGAATCTC	46.5	46.5	51.5	51.5	6	7	GG	4	0	1.000	4	0	1.000	4	1.000	300	300	300.00		
   730	AGCTAAATGATGATGAGC	TTCAAAAATGCCGAATCT	50.2	50.2	50.8	50.8	7	6	GG	4	0	1.000	4	0	1.000	4	1.000	300	300	300.00		
   731	ACCGAAATGGAAACCGAG	AGCCATAAACTTTGTGTT	55.8	55.8	50.2	50.2	9	6	GG	4	0	1.000	4	0	1.000	4	1.000	300	300	300.00		
   732	AACCGAAATGGAAACCGA	GCCATAAACTTTGTGTTT	55.1	55.1	49.5	49.5	8	6	GG	4	0	1.000	4	0	1.000	4	1.000	300	300	300.00		
   733	CAACCGAAATGGAAACCG	CCATAAACTTTGTGTTTG	55.4	55.4	47.7	47.7	9	6	GG	4	0	1.000	4	0	1.000	4	1.000	300	300	300.00		
   734	ACAACCGAAATGGAAACC	CATAAACTTTGTGTTTGT	53.9	53.9	46.8	46.8	8	5	GG	4	0	1.000	4	0	1.000	4	1.000	300	300	300.00		
   735	ATAAACTTTGTGTTTGTG	TACAACCGAAATGGAAAC	46.8	46.8	51.0	51.0	5	7	GG	4	0	1.000	4	0	1.000	4	1.000	300	300	300.00		
   736	TAAACTTTGTGTTTGTGG	TTACAACCGAAATGGAAA	49.0	49.0	49.9	49.9	6	6	GG	4	0	1.000	4	0	1.000	4	1.000	300	300	300.00		
   737	GTGGTATACAATCGGTTT	TGAGCATAAAGATTCCAC	50.1	50.1	50.0	50.0	7	7	GG	4	0	1.000	4	0	1.000	4	1.000	300	300	300.00		
   738	GAGCATAAAGATTCCACT	GGTGGTATACAATCGGTT	49.7	49.7	52.1	52.1	7	8	GG	4	0	1.000	4	0	1.000	4	1.000	300	300	300.00		
   739	AGCATAAAGATTCCACTG	TGGTGGTATACAATCGGT	50.0	50.0	53.2	53.2	7	8	GG	4	0	1.000	4	0	1.000	4	1.000	300	300	300.00		
   740	GCATAAAGATTCCACTGA	GTGGTGGTATACAATCGG	50.0	50.0	53.2	53.2	7	9	GG	4	0	1.000	4	0	1.000	4	1.000	300	300	300.00		
   741	AGTGGTGGTATACAATCG	CATAAAGATTCCACTGAC	51.8	51.8	48.2	48.2	8	7	GG	4	0	1.000	4	0	1.000	4	1.000	300	300	300.00		
   742	ATAAAGATTCCACTGACC	CAGTGGTGGTATACAATC	49.2	49.2	50.3	50.3	7	8	GG	4	0	1.000	4	0	1.000	4	1.000	300	300	300.00		
   743	ACATGTACTAAATGTCCT	ACCTATTGCTCATGCAAT	47.9	47.9	52.2	52.2	6	7	GG	4	0	1.000	4	0	1.000	4	1.000	300	300	300.00		
   744	CATGTACTAAATGTCCTG	GACCTATTGCTCATGCAA	47.9	47.9	53.2	53.2	7	8	GG	4	0	1.000	4	0	1.000	4	1.000	300	300	300.00		
   745	AGACCTATTGCTCATGCA	ATGTACTAAATGTCCTGT	53.9	53.9	47.9	47.9	8	6	GG	4	0	1.000	4	0	1.000	4	1.000	300	300	300.00		
   746	AAGACCTATTGCTCATGC	TGTACTAAATGTCCTGTC	52.8	52.8	48.9	48.9	8	7	GG	4	0	1.000	4	0	1.000	4	1.000	300	300	300.00		
   747	GTACTAAATGTCCTGTCC	TAAGACCTATTGCTCATG	49.9	49.9	49.1	49.1	8	7	GG	4	0	1.000	4	0	1.000	4	1.000	300	300	300.00		
   748	GTAAGACCTATTGCTCAT	TACTAAATGTCCTGTCCA	49.0	49.0	49.9	49.9	7	7	GG	4	0	1.000	4	0	1.000	4	1.000	300	300	300.00		
   749	ACTAAATGTCCTGTCCAA	TGTAAGACCTATTGCTCA	50.9	50.9	50.4	50.4	7	7	GG	4	0	1.000	4	0	1.000	4	1.000	300	300	300.00		
   750	ATGTAAGACCTATTGCTC	CTAAATGTCCTGTCCAAG	49.0	49.0	50.5	50.5	7	8	GG	4	0	1.000	4	0	1.000	4	1.000	300	300	300.00		
   751	CATGTAAGACCTATTGCT	TAAATGTCCTGTCCAAGC	49.4	49.4	52.6	52.6	7	8	GG	4	0	1.000	4	0	1.000	4	1.000	300	300	300.00		
   752	CGAGATTCGGCATTTTTG	CGGAAATCTGTTTCATGT	53.3	53.3	51.1	51.1	8	7	GG	4	0	1.000	4	0	1.000	4	1.000	300	300	300.00		
   753	CCGGAAATCTGTTTCATG	GAGATTCGGCATTTTTGA	52.0	52.0	51.5	51.5	8	7	GG	4	0	1.000	4	0	1.000	4	1.000	300	300	300.00		
   754	AGATTCGGCATTTTTGAA	TCCGGAAATCTGTTTCAT	50.8	50.8	51.7	51.7	6	7	GG	4	0	1.000	4	0	1.000	4	1.000	300	300	300.00		
   755	GATTCGGCATTTTTGAAC	TTCCGGAAATCTGTTTCA	51.1	51.1	52.0	52.0	7	7	GG	4	0	1.000	4	0	1.000	4	1.000	300	300	300.00		
   756	ATTCGGCATTTTTGAACC	CTTCCGGAAATCTGTTTC	52.4	52.4	51.6	51.6	7	8	GG	4	0	1.000	4	0	1.000	4	1.000	300	300	300.00		
   757	ACTTCCGGAAATCTGTTT	TTCGGCATTTTTGAACCA	51.9	51.9	53.7	53.7	7	7	GG	4	0	1.000	4	0	1.000	4	1.000	300	300	300.00		
   758	GACTTCCGGAAATCTGTT	TCGGCATTTTTGAACCAC	52.7	52.7	54.7	54.7	8	8	GG	4	0	1.000	4	0	1.000	4	1.000	300	300	300.00		
   759	CGGCATTTTTGAACCACG	GGACTTCCGGAAATCTGT	56.5	56.5	54.7	54.7	9	9	GG	4	0	1.000	4	0	1.000	4	1.000	300	300	300.00		
   760	GGCATTTTTGAACCACGA	TGGACTTCCGGAAATCTG	54.7	54.7	54.7	54.7	8	9	GG	4	0	1.000	4	0	1.000	4	1.000	300	300	300.00		
   761	GCATTTTTGAACCACGAA	GTGGACTTCCGGAAATCT	52.7	52.7	54.7	54.7	7	9	GG	4	0	1.000	4	0	1.000	4	1.000	300	300	300.00		
   762	CATTTTTGAACCACGAAA	TGTGGACTTCCGGAAATC	49.9	49.9	55.0	55.0	6	9	GG	4	0	1.000	4	0	1.000	4	1.000	300	300	300.00		
   763	ATTTTTGAACCACGAAAC	CTGTGGACTTCCGGAAAT	49.9	49.9	55.0	55.0	6	9	GG	4	0	1.000	4	0	1.000	4	1.000	300	300	300.00		
   764	TCTGTGGACTTCCGGAAA	TTTTTGAACCACGAAACG	56.0	56.0	52.7	52.7	9	7	GG	4	0	1.000	4	0	1.000	4	1.000	300	300	300.00		
   765	TTCTGTGGACTTCCGGAA	TTTTGAACCACGAAACGC	56.0	56.0	55.4	55.4	9	8	GG	4	0	1.000	4	0	1.000	4	1.000	300	300	300.00		
   766	TTTCTGTGGACTTCCGGA	TTTGAACCACGAAACGCT	56.0	56.0	56.1	56.1	9	8	GG	4	0	1.000	4	0	1.000	4	1.000	300	300	300.00		
   767	TTGAACCACGAAACGCTC	TTTTCTGTGGACTTCCGG	56.8	56.8	55.3	55.3	9	9	GG	4	0	1.000	4	0	1.000	4	1.000	300	300	300.00		
   768	TGAACCACGAAACGCTCG	TTTTTCTGTGGACTTCCG	59.2	59.2	53.2	53.2	10	8	GG	4	0	1.000	4	0	1.000	4	1.000	300	300	300.00		
   769	ATTTTTCTGTGGACTTCC	GAACCACGAAACGCTCGG	50.4	50.4	60.2	60.2	7	11	GG	4	0	1.000	4	0	1.000	4	1.000	300	300	300.00		
   770	AACCACGAAACGCTCGGT	AATTTTTCTGTGGACTTC	60.5	60.5	48.4	48.4	10	6	GG	4	0	1.000	4	0	1.000	4	1.000	300	300	300.00		
   771	ACCACGAAACGCTCGGTT	TAATTTTTCTGTGGACTT	60.5	60.5	46.7	46.7	10	5	GG	4	0	1.000	4	0	1.000	4	1.000	300	300	300.00		
   772	ATAATTTTTCTGTGGACT	CCACGAAACGCTCGGTTT	46.4	46.4	59.5	59.5	5	10	GG	4	0	1.000	4	0	1.000	4	1.000	300	300	300.00		
   773	AATAATTTTTCTGTGGAC	CACGAAACGCTCGGTTTC	45.7	45.7	58.2	58.2	5	10	GG	4	0	1.000	4	0	1.000	4	1.000	300	300	300.00		
   774	ACGAAACGCTCGGTTTCC	CAATAATTTTTCTGTGGA	59.2	59.2	45.7	45.7	10	5	GG	4	0	1.000	4	0	1.000	4	1.000	300	300	300.00		
   775	CGAAACGCTCGGTTTCCA	GCAATAATTTTTCTGTGG	59.2	59.2	47.9	47.9	10	6	GG	4	0	1.000	4	0	1.000	4	1.000	300	300	300.00		
   776	AGCAATAATTTTTCTGTG	GAAACGCTCGGTTTCCAT	46.5	46.5	56.5	56.5	5	9	GG	4	0	1.000	4	0	1.000	4	1.000	300	300	300.00		
   777	AAACGCTCGGTTTCCATT	TAGCAATAATTTTTCTGT	55.8	55.8	44.5	44.5	8	4	GG	4	0	1.000	4	0	1.000	4	1.000	300	300	300.00		
   778	AACGCTCGGTTTCCATTT	TTAGCAATAATTTTTCTG	55.8	55.8	43.4	43.4	8	4	GG	4	0	1.000	4	0	1.000	4	1.000	300	300	300.00		
   779	ACGCTCGGTTTCCATTTC	ATTAGCAATAATTTTTCT	56.5	56.5	42.1	42.1	9	3	GG	4	0	1.000	4	0	1.000	4	1.000	300	300	300.00		
   780	AATTAGCAATAATTTTTC	CGCTCGGTTTCCATTTCG	41.4	41.4	57.9	57.9	3	10	GG	4	0	1.000	4	0	1.000	4	1.000	300	300	300.00		
   781	CAATTAGCAATAATTTTT	GCTCGGTTTCCATTTCGG	41.7	41.7	57.5	57.5	3	10	GG	4	0	1.000	4	0	1.000	4	1.000	300	300	300.00		
   782	AAGTCATGATGATATTAC	AATAATAGAAAAAGAGCT	44.0	44.0	43.4	43.4	5	4	GG	4	0	1.000	4	0	1.000	4	1.000	300	300	300.00		
   783	AAAGTCATGATGATATTA	ATAATAGAAAAAGAGCTC	43.0	43.0	44.2	44.2	4	5	GG	4	0	1.000	4	0	1.000	4	1.000	300	300	300.00		
   784	GAAAGTCATGATGATATT	TAATAGAAAAAGAGCTCC	44.7	44.7	46.5	46.5	5	6	GG	4	0	1.000	4	0	1.000	4	1.000	300	300	300.00		
   785	AAACCGATTGTATACCAC	TACTCGTCGTATTTGGTT	50.1	50.1	51.3	51.3	7	7	GG	4	0	1.000	4	0	1.000	4	1.000	300	300	300.00		
   786	AACCGATTGTATACCACC	CTACTCGTCGTATTTGGT	52.1	52.1	52.0	52.0	8	8	GG	4	0	1.000	4	0	1.000	4	1.000	300	300	300.00		
   787	ACCGATTGTATACCACCA	ACTACTCGTCGTATTTGG	53.2	53.2	52.0	52.0	8	8	GG	4	0	1.000	4	0	1.000	4	1.000	300	300	300.00		
   788	CACTACTCGTCGTATTTG	CCGATTGTATACCACCAC	51.0	51.0	53.2	53.2	8	9	GG	4	0	1.000	4	0	1.000	4	1.000	300	300	300.00		
   789	CCACTACTCGTCGTATTT	CGATTGTATACCACCACT	52.0	52.0	51.8	51.8	8	8	GG	4	0	1.000	4	0	1.000	4	1.000	300	300	300.00		
   790	CCCACTACTCGTCGTATT	GATTGTATACCACCACTG	53.9	53.9	50.3	50.3	9	8	GG	4	0	1.000	4	0	1.000	4	1.000	300	300	300.00		
   791	ATTGTATACCACCACTGA	CCCCACTACTCGTCGTAT	50.3	50.3	55.9	55.9	7	10	GG	4	0	1.000	4	0	1.000	4	1.000	300	300	300.00		
   792	ACCCCACTACTCGTCGTA	TTGTATACCACCACTGAT	57.2	57.2	50.3	50.3	10	7	GG	4	0	1.000	4	0	1.000	4	1.000	300	300	300.00		
   793	GACCCCACTACTCGTCGT	TGTATACCACCACTGATA	58.8	58.8	49.4	49.4	11	7	GG	4	0	1.000	4	0	1.000	4	1.000	300	300	300.00		
   794	GGACCCCACTACTCGTCG	GTATACCACCACTGATAA	59.8	59.8	48.3	48.3	12	7	GG	4	0	1.000	4	0	1.000	4	1.000	300	300	300.00		
   795	AGGACCCCACTACTCGTC	TATACCACCACTGATAAA	58.1	58.1	47.2	47.2	11	6	GG	4	0	1.000	4	0	1.000	4	1.000	300	300	300.00		
   796	ATACCACCACTGATAAAC	CAGGACCCCACTACTCGT	49.3	49.3	58.4	58.4	7	11	GG	4	0	1.000	4	0	1.000	4	1.000	300	300	300.00		
   797	TACCACCACTGATAAACA	TCAGGACCCCACTACTCG	50.6	50.6	58.1	58.1	7	11	GG	4	0	1.000	4	0	1.000	4	1.000	300	300	300.00		
   798	ACCACCACTGATAAACAC	CTCAGGACCCCACTACTC	52.6	52.6	56.3	56.3	8	11	GG	4	0	1.000	4	0	1.000	4	1.000	300	300	300.00		
   799	CCACCACTGATAAACACC	GCTCAGGACCCCACTACT	53.6	53.6	58.4	58.4	9	11	GG	4	0	1.000	4	0	1.000	4	1.000	300	300	300.00		
   800	AGCTCAGGACCCCACTAC	CACCACTGATAAACACCA	58.4	58.4	52.6	52.6	11	8	GG	4	0	1.000	4	0	1.000	4	1.000	300	300	300.00		
   801	ACCACTGATAAACACCAG	TAGCTCAGGACCCCACTA	52.2	52.2	56.4	56.4	8	10	GG	4	0	1.000	4	0	1.000	4	1.000	300	300	300.00		
   802	CCACTGATAAACACCAGA	TTAGCTCAGGACCCCACT	51.9	51.9	57.4	57.4	8	10	GG	4	0	1.000	4	0	1.000	4	1.000	300	300	300.00		
   803	CACTGATAAACACCAGAA	GTTAGCTCAGGACCCCAC	49.9	49.9	57.7	57.7	7	11	GG	4	0	1.000	4	0	1.000	4	1.000	300	300	300.00		
   804	ACTGATAAACACCAGAAT	GGTTAGCTCAGGACCCCA	48.6	48.6	58.7	58.7	6	11	GG	4	0	1.000	4	0	1.000	4	1.000	300	300	300.00		
   805	CTGATAAACACCAGAATA	GGGTTAGCTCAGGACCCC	46.5	46.5	59.7	59.7	6	12	GG	4	0	1.000	4	0	1.000	4	1.000	300	300	300.00		
   806	AGGGTTAGCTCAGGACCC	TGATAAACACCAGAATAA	58.4	58.4	45.8	45.8	11	5	GG	4	0	1.000	4	0	1.000	4	1.000	300	300	300.00		
   807	AAGGGTTAGCTCAGGACC	GATAAACACCAGAATAAG	56.3	56.3	45.5	45.5	10	6	GG	4	0	1.000	4	0	1.000	4	1.000	300	300	300.00		
   808	ATAAACACCAGAATAAGC	CAAGGGTTAGCTCAGGAC	47.6	47.6	55.3	55.3	6	10	GG	4	0	1.000	4	0	1.000	4	1.000	300	300	300.00		
   809	CCAAGGGTTAGCTCAGGA	TAAACACCAGAATAAGCG	56.3	56.3	50.5	50.5	10	7	GG	4	0	1.000	4	0	1.000	4	1.000	300	300	300.00		
   810	AAACACCAGAATAAGCGA	GCCAAGGGTTAGCTCAGG	52.1	52.1	58.4	58.4	7	11	GG	4	0	1.000	4	0	1.000	4	1.000	300	300	300.00		
   811	AACACCAGAATAAGCGAT	AGCCAAGGGTTAGCTCAG	51.9	51.9	57.1	57.1	7	10	GG	4	0	1.000	4	0	1.000	4	1.000	300	300	300.00		
   812	ACACCAGAATAAGCGATA	TAGCCAAGGGTTAGCTCA	50.9	50.9	55.4	55.4	7	9	GG	4	0	1.000	4	0	1.000	4	1.000	300	300	300.00		
   813	CACCAGAATAAGCGATAT	TTAGCCAAGGGTTAGCTC	49.6	49.6	54.3	54.3	7	9	GG	4	0	1.000	4	0	1.000	4	1.000	300	300	300.00		
   814	ACCAGAATAAGCGATATT	TTTAGCCAAGGGTTAGCT	48.6	48.6	53.6	53.6	6	8	GG	4	0	1.000	4	0	1.000	4	1.000	300	300	300.00		
   815	CCAGAATAAGCGATATTC	GTTTAGCCAAGGGTTAGC	48.2	48.2	53.9	53.9	7	9	GG	4	0	1.000	4	0	1.000	4	1.000	300	300	300.00		
   816	CAGAATAAGCGATATTCA	GGTTTAGCCAAGGGTTAG	47.3	47.3	53.2	53.2	6	9	GG	4	0	1.000	4	0	1.000	4	1.000	300	300	300.00		
   817	AGAATAAGCGATATTCAC	AGGTTTAGCCAAGGGTTA	47.3	47.3	53.2	53.2	6	8	GG	4	0	1.000	4	0	1.000	4	1.000	300	300	300.00		
   818	AAGGTTTAGCCAAGGGTT	GAATAAGCGATATTCACT	54.1	54.1	47.3	47.3	8	6	GG	4	0	1.000	4	0	1.000	4	1.000	300	300	300.00		
   819	AATAAGCGATATTCACTG	CAAGGTTTAGCCAAGGGT	47.6	47.6	55.2	55.2	6	9	GG	4	0	1.000	4	0	1.000	4	1.000	300	300	300.00		
   820	ATAAGCGATATTCACTGG	CCAAGGTTTAGCCAAGGG	49.6	49.6	56.2	56.2	7	10	GG	4	0	1.000	4	0	1.000	4	1.000	300	300	300.00		
   821	TAAGCGATATTCACTGGG	TCCAAGGTTTAGCCAAGG	51.9	51.9	54.9	54.9	8	9	GG	4	0	1.000	4	0	1.000	4	1.000	300	300	300.00		
   822	AAGCGATATTCACTGGGC	TTCCAAGGTTTAGCCAAG	55.6	55.6	52.8	52.8	9	8	GG	4	0	1.000	4	0	1.000	4	1.000	300	300	300.00		
   823	AGCGATATTCACTGGGCC	TTTCCAAGGTTTAGCCAA	57.6	57.6	52.1	52.1	10	7	GG	4	0	1.000	4	0	1.000	4	1.000	300	300	300.00		
   824	ATTTCCAAGGTTTAGCCA	GCGATATTCACTGGGCCA	51.8	51.8	58.0	58.0	7	10	GG	4	0	1.000	4	0	1.000	4	1.000	300	300	300.00		
   825	CGATATTCACTGGGCCAA	GATTTCCAAGGTTTAGCC	55.2	55.2	51.5	51.5	9	8	GG	4	0	1.000	4	0	1.000	4	1.000	300	300	300.00		
   826	AGATTTCCAAGGTTTAGC	GATATTCACTGGGCCAAG	50.2	50.2	53.4	53.4	7	9	GG	4	0	1.000	4	0	1.000	4	1.000	300	300	300.00		
   827	AAGATTTCCAAGGTTTAG	ATATTCACTGGGCCAAGA	47.3	47.3	53.4	53.4	6	8	GG	4	0	1.000	4	0	1.000	4	1.000	300	300	300.00		
   828	TAAGATTTCCAAGGTTTA	TATTCACTGGGCCAAGAG	45.6	45.6	54.3	54.3	5	9	GG	4	0	1.000	4	0	1.000	4	1.000	300	300	300.00		
   829	ATTCACTGGGCCAAGAGC	TTAAGATTTCCAAGGTTT	58.1	58.1	46.6	46.6	10	5	GG	4	0	1.000	4	0	1.000	4	1.000	300	300	300.00		
   830	ATTAAGATTTCCAAGGTT	TTCACTGGGCCAAGAGCA	46.3	46.3	59.4	59.4	5	10	GG	4	0	1.000	4	0	1.000	4	1.000	300	300	300.00		
   831	CATTAAGATTTCCAAGGT	TCACTGGGCCAAGAGCAC	47.4	47.4	60.4	60.4	6	11	GG	4	0	1.000	4	0	1.000	4	1.000	300	300	300.00		
   832	CACTGGGCCAAGAGCACC	GCATTAAGATTTCCAAGG	61.7	61.7	49.2	49.2	12	7	GG	4	0	1.000	4	0	1.000	4	1.000	300	300	300.00		
   833	ACTGGGCCAAGAGCACCC	GGCATTAAGATTTCCAAG	62.8	62.8	49.2	49.2	12	7	GG	4	0	1.000	4	0	1.000	4	1.000	300	300	300.00		
   834	CTGGGCCAAGAGCACCCC	TGGCATTAAGATTTCCAA	63.8	63.8	49.6	49.6	13	6	GG	4	0	1.000	4	0	1.000	4	1.000	300	300	300.00		
   835	ATGGCATTAAGATTTCCA	TGGGCCAAGAGCACCCCC	49.3	49.3	65.2	65.2	6	13	GG	4	0	1.000	4	0	1.000	4	1.000	300	300	300.00		
   836	AGAATTATTGCAGTAGGA	CCAAAATGAGGATCCCAA	48.0	48.0	52.5	52.5	6	8	GG	4	0	1.000	4	0	1.000	4	1.000	300	300	300.00		
   837	AAGAATTATTGCAGTAGG	CAAAATGAGGATCCCAAA	47.2	47.2	50.4	50.4	6	7	GG	4	0	1.000	4	0	1.000	4	1.000	300	300	300.00		
   838	AAAATGAGGATCCCAAAT	CAAGAATTATTGCAGTAG	49.1	49.1	46.3	46.3	6	6	GG	4	0	1.000	4	0	1.000	4	1.000	300	300	300.00		
   839	AAATGAGGATCCCAAATT	GCAAGAATTATTGCAGTA	49.1	49.1	48.5	48.5	6	6	GG	4	0	1.000	4	0	1.000	4	1.000	300	300	300.00		
   840	AATGAGGATCCCAAATTG	AGCAAGAATTATTGCAGT	50.2	50.2	50.1	50.1	7	6	GG	4	0	1.000	4	0	1.000	4	1.000	300	300	300.00		
   841	ATGAGGATCCCAAATTGC	TAGCAAGAATTATTGCAG	53.0	53.0	48.1	48.1	8	6	GG	4	0	1.000	4	0	1.000	4	1.000	300	300	300.00		
   842	TGAGGATCCCAAATTGCA	TTAGCAAGAATTATTGCA	54.3	54.3	47.4	47.4	8	5	GG	4	0	1.000	4	0	1.000	4	1.000	300	300	300.00		
   843	CTTAGCAAGAATTATTGC	GAGGATCCCAAATTGCAT	47.0	47.0	53.0	53.0	6	8	GG	4	0	1.000	4	0	1.000	4	1.000	300	300	300.00		
   844	AGGATCCCAAATTGCATG	TCTTAGCAAGAATTATTG	53.4	53.4	44.9	44.9	8	5	GG	4	0	1.000	4	0	1.000	4	1.000	300	300	300.00		
   845	GGATCCCAAATTGCATGA	TTCTTAGCAAGAATTATT	53.4	53.4	43.8	43.8	8	4	GG	4	0	1.000	4	0	1.000	4	1.000	300	300	300.00		
   846	CTTCTTAGCAAGAATTAT	GATCCCAAATTGCATGAG	44.5	44.5	52.1	52.1	5	8	GG	4	0	1.000	4	0	1.000	4	1.000	300	300	300.00		
   847	ATCCCAAATTGCATGAGC	TCTTCTTAGCAAGAATTA	54.2	54.2	45.5	45.5	8	5	GG	4	0	1.000	4	0	1.000	4	1.000	300	300	300.00		
   848	TCCCAAATTGCATGAGCA	TTCTTCTTAGCAAGAATT	55.4	55.4	46.5	46.5	8	5	GG	4	0	1.000	4	0	1.000	4	1.000	300	300	300.00		
   849	CCCAAATTGCATGAGCAA	GTTCTTCTTAGCAAGAAT	54.7	54.7	47.6	47.6	8	6	GG	4	0	1.000	4	0	1.000	4	1.000	300	300	300.00		
   850	CCAAATTGCATGAGCAAT	CGTTCTTCTTAGCAAGAA	52.4	52.4	50.4	50.4	7	7	GG	4	0	1.000	4	0	1.000	4	1.000	300	300	300.00		
   851	CAAATTGCATGAGCAATA	GCGTTCTTCTTAGCAAGA	49.5	49.5	53.2	53.2	6	8	GG	4	0	1.000	4	0	1.000	4	1.000	300	300	300.00		
   852	AAATTGCATGAGCAATAG	GGCGTTCTTCTTAGCAAG	49.1	49.1	54.5	54.5	6	9	GG	4	0	1.000	4	0	1.000	4	1.000	300	300	300.00		
   853	AATTGCATGAGCAATAGG	GGGCGTTCTTCTTAGCAA	51.2	51.2	55.8	55.8	7	9	GG	4	0	1.000	4	0	1.000	4	1.000	300	300	300.00		
   854	ATTGCATGAGCAATAGGT	TGGGCGTTCTTCTTAGCA	52.2	52.2	56.8	56.8	7	9	GG	4	0	1.000	4	0	1.000	4	1.000	300	300	300.00		
   855	ATGGGCGTTCTTCTTAGC	TTGCATGAGCAATAGGTC	55.5	55.5	53.2	53.2	9	8	GG	4	0	1.000	4	0	1.000	4	1.000	300	300	300.00		
   856	CATGGGCGTTCTTCTTAG	TGCATGAGCAATAGGTCT	53.8	53.8	53.9	53.9	9	8	GG	4	0	1.000	4	0	1.000	4	1.000	300	300	300.00		
   857	ACATGGGCGTTCTTCTTA	GCATGAGCAATAGGTCTT	54.1	54.1	52.8	52.8	8	8	GG	4	0	1.000	4	0	1.000	4	1.000	300	300	300.00		
   858	AACATGGGCGTTCTTCTT	CATGAGCAATAGGTCTTA	55.1	55.1	49.1	49.1	8	7	GG	4	0	1.000	4	0	1.000	4	1.000	300	300	300.00		
   859	ATGAGCAATAGGTCTTAC	CAACATGGGCGTTCTTCT	49.0	49.0	56.1	56.1	7	9	GG	4	0	1.000	4	0	1.000	4	1.000	300	300	300.00		
   860	ACAACATGGGCGTTCTTC	TGAGCAATAGGTCTTACA	56.4	56.4	50.4	50.4	9	7	GG	4	0	1.000	4	0	1.000	4	1.000	300	300	300.00		
   861	CACAACATGGGCGTTCTT	GAGCAATAGGTCTTACAT	56.7	56.7	49.0	49.0	9	7	GG	4	0	1.000	4	0	1.000	4	1.000	300	300	300.00		
   862	AGCAATAGGTCTTACATG	CCACAACATGGGCGTTCT	49.4	49.4	58.7	58.7	7	10	GG	4	0	1.000	4	0	1.000	4	1.000	300	300	300.00		
   863	TCCACAGAAAAATTATTG	TGCTCCTGCTACTCAGCC	45.7	45.7	59.5	59.5	5	11	GG	4	0	1.000	4	0	1.000	4	1.000	300	300	300.00		
   864	CCACAGAAAAATTATTGC	TTGCTCCTGCTACTCAGC	47.9	47.9	57.5	57.5	6	10	GG	4	0	1.000	4	0	1.000	4	1.000	300	300	300.00		
   865	CACAGAAAAATTATTGCT	GTTGCTCCTGCTACTCAG	46.5	46.5	55.8	55.8	5	10	GG	4	0	1.000	4	0	1.000	4	1.000	300	300	300.00		
   866	ACAGAAAAATTATTGCTA	AGTTGCTCCTGCTACTCA	44.5	44.5	55.8	55.8	4	9	GG	4	0	1.000	4	0	1.000	4	1.000	300	300	300.00		
   867	AAAAATTATTGCTAATTG	TAAAAGTTGCTCCTGCTA	41.7	41.7	51.3	51.3	3	7	GG	4	0	1.000	4	0	1.000	4	1.000	300	300	300.00		
   868	CTGAGCTAACCCTTGGCT	CTTCATTATCTGCATATG	57.1	57.1	45.8	45.8	10	6	GG	4	0	1.000	4	0	1.000	4	1.000	300	300	300.00		
   869	GAGCTAACCCTTGGCTAA	TTCTTCATTATCTGCATA	54.3	54.3	45.7	45.7	9	5	GG	4	0	1.000	4	0	1.000	4	1.000	300	300	300.00		
   870	AGCTAACCCTTGGCTAAA	GTTCTTCATTATCTGCAT	53.6	53.6	47.8	47.8	8	6	GG	4	0	1.000	4	0	1.000	4	1.000	300	300	300.00		
   871	GCTAACCCTTGGCTAAAC	GGTTCTTCATTATCTGCA	53.9	53.9	50.0	50.0	9	7	GG	4	0	1.000	4	0	1.000	4	1.000	300	300	300.00		
   872	CTAACCCTTGGCTAAACC	TGGTTCTTCATTATCTGC	53.2	53.2	50.0	50.0	9	7	GG	4	0	1.000	4	0	1.000	4	1.000	300	300	300.00		
   873	ATGGTTCTTCATTATCTG	TAACCCTTGGCTAAACCT	46.9	46.9	53.2	53.2	6	8	GG	4	0	1.000	4	0	1.000	4	1.000	300	300	300.00		
   874	AACCCTTGGCTAAACCTT	TATGGTTCTTCATTATCT	54.1	54.1	44.9	44.9	8	5	GG	4	0	1.000	4	0	1.000	4	1.000	300	300	300.00		
   875	ACCCTTGGCTAAACCTTG	TTATGGTTCTTCATTATC	55.2	55.2	44.2	44.2	9	5	GG	4	0	1.000	4	0	1.000	4	1.000	300	300	300.00		
   876	CCTTGGCTAAACCTTGGA	TCTTATGGTTCTTCATTA	54.9	54.9	45.1	45.1	9	5	GG	4	0	1.000	4	0	1.000	4	1.000	300	300	300.00		
   877	CAGTCTTATGGTTCTTCA	TGGCTAAACCTTGGAAAT	49.2	49.2	51.8	51.8	7	7	GG	4	0	1.000	4	0	1.000	4	1.000	300	300	300.00		
   878	ATTCAGTCTTATGGTTCT	CTAAACCTTGGAAATCTT	47.9	47.9	47.3	47.3	6	6	GG	4	0	1.000	4	0	1.000	4	1.000	300	300	300.00		
   879	AAACCTTGGAAATCTTAA	TAATTCAGTCTTATGGTT	46.6	46.6	45.5	45.5	5	5	GG	4	0	1.000	4	0	1.000	4	1.000	300	300	300.00		
   880	AACCTTGGAAATCTTAAT	GTAATTCAGTCTTATGGT	46.3	46.3	46.5	46.5	5	6	GG	4	0	1.000	4	0	1.000	4	1.000	300	300	300.00		
   881	ACCTTGGAAATCTTAATG	GGTAATTCAGTCTTATGG	47.4	47.4	47.5	47.5	6	7	GG	4	0	1.000	4	0	1.000	4	1.000	300	300	300.00		
   882	AAATCTTAATGCCATAAT	CATCCCAGGTAATTCAGT	44.2	44.2	51.6	51.6	4	8	GG	4	0	1.000	4	0	1.000	4	1.000	300	300	300.00		
   883	AATCTTAATGCCATAATG	GCATCCCAGGTAATTCAG	45.3	45.3	53.4	53.4	5	9	GG	4	0	1.000	4	0	1.000	4	1.000	300	300	300.00		
   884	ATCTTAATGCCATAATGC	GGCATCCCAGGTAATTCA	48.2	48.2	54.7	54.7	6	9	GG	4	0	1.000	4	0	1.000	4	1.000	300	300	300.00		
   885	ACAGGCATCCCAGGTAAT	TTAATGCCATAATGCCTT	55.7	55.7	49.7	49.7	9	6	GG	4	0	1.000	4	0	1.000	4	1.000	300	300	300.00		
   886	CACAGGCATCCCAGGTAA	TAATGCCATAATGCCTTT	57.0	57.0	49.7	49.7	10	6	GG	4	0	1.000	4	0	1.000	4	1.000	300	300	300.00		
   887	AATGCCATAATGCCTTTC	GCACAGGCATCCCAGGTA	51.4	51.4	59.8	59.8	7	11	GG	4	0	1.000	4	0	1.000	4	1.000	300	300	300.00		
   888	CATAATGCCTTTCAAATC	TATGGGCACAGGCATCCC	47.3	47.3	59.9	59.9	6	11	GG	4	0	1.000	4	0	1.000	4	1.000	300	300	300.00		
   889	ATAATGCCTTTCAAATCC	TTATGGGCACAGGCATCC	48.2	48.2	57.8	57.8	6	10	GG	4	0	1.000	4	0	1.000	4	1.000	300	300	300.00		
   890	CTTATGGGCACAGGCATC	TAATGCCTTTCAAATCCT	56.5	56.5	49.2	49.2	10	6	GG	4	0	1.000	4	0	1.000	4	1.000	300	300	300.00		
   891	AATGCCTTTCAAATCCTC	TCTTATGGGCACAGGCAT	50.9	50.9	56.5	56.5	7	9	GG	4	0	1.000	4	0	1.000	4	1.000	300	300	300.00		
   892	ATGCCTTTCAAATCCTCC	TTCTTATGGGCACAGGCA	52.9	52.9	56.8	56.8	8	9	GG	4	0	1.000	4	0	1.000	4	1.000	300	300	300.00		
   893	TGCCTTTCAAATCCTCCT	TTTCTTATGGGCACAGGC	53.9	53.9	55.7	55.7	8	9	GG	4	0	1.000	4	0	1.000	4	1.000	300	300	300.00		
   894	CCTTTCAAATCCTCCTAG	GATTTCTTATGGGCACAG	49.7	49.7	51.3	51.3	8	8	GG	4	0	1.000	4	0	1.000	4	1.000	300	300	300.00		
   895	CTTTCAAATCCTCCTAGC	GGATTTCTTATGGGCACA	50.6	50.6	52.7	52.7	8	8	GG	4	0	1.000	4	0	1.000	4	1.000	300	300	300.00		
   896	GGGATTTCTTATGGGCAC	TTTCAAATCCTCCTAGCC	53.6	53.6	51.9	51.9	9	8	GG	4	0	1.000	4	0	1.000	4	1.000	300	300	300.00		
   897	CCGGGATTTCTTATGGGC	TCAAATCCTCCTAGCCAT	56.2	56.2	52.7	52.7	10	8	GG	4	0	1.000	4	0	1.000	4	1.000	300	300	300.00		
   898	CAAATCCTCCTAGCCATT	TCCGGGATTTCTTATGGG	52.0	52.0	54.0	54.0	8	9	GG	4	0	1.000	4	0	1.000	4	1.000	300	300	300.00		
   899	AAATCCTCCTAGCCATTA	CTCCGGGATTTCTTATGG	49.9	49.9	52.7	52.7	7	9	GG	4	0	1.000	4	0	1.000	4	1.000	300	300	300.00		
   900	AATCCTCCTAGCCATTAT	GCTCCGGGATTTCTTATG	49.7	49.7	53.5	53.5	7	9	GG	4	0	1.000	4	0	1.000	4	1.000	300	300	300.00		
   901	TCCTCCTAGCCATTATCC	TGGCTCCGGGATTTCTTA	52.7	52.7	55.8	55.8	9	9	GG	4	0	1.000	4	0	1.000	4	1.000	300	300	300.00		
   902	AGCCATTATCCTACTGCA	TAATGGGTGGCTCCGGGA	53.2	53.2	60.5	60.5	8	11	GG	4	0	1.000	4	0	1.000	4	1.000	300	300	300.00		
   903	CATTATCCTACTGCAATA	TATTAATGGGTGGCTCCG	46.4	46.4	54.5	54.5	6	9	GG	4	0	1.000	4	0	1.000	4	1.000	300	300	300.00		
   904	ATTATCCTACTGCAATAA	CTATTAATGGGTGGCTCC	45.3	45.3	52.7	52.7	5	9	GG	4	0	1.000	4	0	1.000	4	1.000	300	300	300.00		
   905	TACTATTAATGGGTGGCT	TATCCTACTGCAATAATT	50.0	50.0	45.3	45.3	7	5	GG	4	0	1.000	4	0	1.000	4	1.000	300	300	300.00		
   906	ATCCTACTGCAATAATTC	TTACTATTAATGGGTGGC	47.0	47.0	49.3	49.3	6	7	GG	4	0	1.000	4	0	1.000	4	1.000	300	300	300.00		
   907	ATTACTATTAATGGGTGG	TCCTACTGCAATAATTCT	46.1	46.1	48.0	48.0	6	6	GG	4	0	1.000	4	0	1.000	4	1.000	300	300	300.00		
   908	CCTACTGCAATAATTCTT	TATTACTATTAATGGGTG	47.2	47.2	43.1	43.1	6	5	GG	4	0	1.000	4	0	1.000	4	1.000	300	300	300.00		
   909	ACTGCAATAATTCTTGCT	TTCTATTACTATTAATGG	50.1	50.1	40.3	40.3	6	4	GG	4	0	1.000	4	0	1.000	4	1.000	300	300	300.00		
   910	GAGTTCTATTACTATTAA	GCAATAATTCTTGCTAAG	40.0	40.0	47.0	47.0	4	6	GG	4	0	1.000	4	0	1.000	4	1.000	300	300	300.00		
   911	AATAATTCTTGCTAAGAA	CAGAGTTCTATTACTATT	43.8	43.8	42.8	42.8	4	5	GG	4	0	1.000	4	0	1.000	4	1.000	300	300	300.00		
   912	ATAATTCTTGCTAAGAAG	GCAGAGTTCTATTACTAT	44.5	44.5	45.7	45.7	5	6	GG	4	0	1.000	4	0	1.000	4	1.000	300	300	300.00		
   913	AATTCTTGCTAAGAAGAA	GCGCAGAGTTCTATTACT	46.5	46.5	52.3	52.3	5	8	GG	4	0	1.000	4	0	1.000	4	1.000	300	300	300.00		
   914	ATTCTTGCTAAGAAGAAC	CGCGCAGAGTTCTATTAC	47.6	47.6	54.1	54.1	6	9	GG	4	0	1.000	4	0	1.000	4	1.000	300	300	300.00		
   915	TCGCGCAGAGTTCTATTA	TTCTTGCTAAGAAGAACG	53.8	53.8	50.4	50.4	8	7	GG	4	0	1.000	4	0	1.000	4	1.000	300	300	300.00		
   916	GGAAACTTCGCGCAGAGT	TAAGAAGAACGCCCATGT	58.9	58.9	54.1	54.1	10	8	GG	4	0	1.000	4	0	1.000	4	1.000	300	300	300.00		
   917	AAGAAGAACGCCCATGTT	AGGAAACTTCGCGCAGAG	55.1	55.1	58.5	58.5	8	10	GG	4	0	1.000	4	0	1.000	4	1.000	300	300	300.00		
   918	AGAAGAACGCCCATGTTG	GAGGAAACTTCGCGCAGA	56.1	56.1	58.5	58.5	9	10	GG	4	0	1.000	4	0	1.000	4	1.000	300	300	300.00		
   919	GAAGAACGCCCATGTTGT	GGAGGAAACTTCGCGCAG	56.4	56.4	59.8	59.8	9	11	GG	4	0	1.000	4	0	1.000	4	1.000	300	300	300.00		
   920	AAGAACGCCCATGTTGTG	GGGAGGAAACTTCGCGCA	56.7	56.7	61.2	61.2	9	11	GG	4	0	1.000	4	0	1.000	4	1.000	300	300	300.00		
   921	AGAACGCCCATGTTGTGG	CGGGAGGAAACTTCGCGC	58.7	58.7	62.5	62.5	10	12	GG	4	0	1.000	4	0	1.000	4	1.000	300	300	300.00		
   922	AACGCCCATGTTGTGGCA	CACGGGAGGAAACTTCGC	61.1	61.1	59.5	59.5	10	11	GG	4	0	1.000	4	0	1.000	4	1.000	300	300	300.00		
   923	ACGCCCATGTTGTGGCAA	TCACGGGAGGAAACTTCG	61.1	61.1	57.4	57.4	10	10	GG	4	0	1.000	4	0	1.000	4	1.000	300	300	300.00		
   924	CATGTTGTGGCAATTCCA	TCATATCACGGGAGGAAA	54.3	54.3	52.8	52.8	8	8	GG	4	0	1.000	4	0	1.000	4	1.000	300	300	300.00		
   925	ATGTTGTGGCAATTCCAC	CTCATATCACGGGAGGAA	54.3	54.3	53.5	53.5	8	9	GG	4	0	1.000	4	0	1.000	4	1.000	300	300	300.00		
   926	GTAACTCATATCACGGGA	TGTGGCAATTCCACCCAG	51.2	51.2	58.3	58.3	8	10	GG	4	0	1.000	4	0	1.000	4	1.000	300	300	300.00		
   927	AGCAACTTTTAATTTATT	TACAATTCGATTTCGGTA	42.7	42.7	49.0	49.0	3	6	GG	4	0	1.000	4	0	1.000	4	1.000	300	300	300.00		
   928	CAACTTTTAATTTATTAT	TGTACAATTCGATTTCGG	37.8	37.8	50.9	50.9	2	7	GG	4	0	1.000	4	0	1.000	4	1.000	300	300	300.00		
   929	AACTTTTAATTTATTATG	ATGTACAATTCGATTTCG	37.8	37.8	48.7	48.7	2	6	GG	4	0	1.000	4	0	1.000	4	1.000	300	300	300.00		
   930	ACTTTTAATTTATTATGA	GATGTACAATTCGATTTC	38.5	38.5	46.9	46.9	2	6	GG	4	0	1.000	4	0	1.000	4	1.000	300	300	300.00		
   931	TCTGGATGTACAATTCGA	TTAATTTATTATGAGCCC	50.9	50.9	44.5	44.5	7	5	GG	4	0	1.000	4	0	1.000	4	1.000	300	300	300.00		
   932	AATTTATTATGAGCCCAA	ATTCTGGATGTACAATTC	46.5	46.5	47.3	47.3	5	6	GG	4	0	1.000	4	0	1.000	4	1.000	300	300	300.00		
   933	GGGTACATGTCAAGTATC	TAACCACGTCCACTGAAT	50.0	50.0	53.7	53.7	8	8	GG	4	0	1.000	4	0	1.000	4	1.000	300	300	300.00		
   934	AACCACGTCCACTGAATA	GGGGTACATGTCAAGTAT	53.7	53.7	51.3	51.3	8	8	GG	4	0	1.000	4	0	1.000	4	1.000	300	300	300.00		
   935	ACCACGTCCACTGAATAG	GGGGGTACATGTCAAGTA	54.4	54.4	53.6	53.6	9	9	GG	4	0	1.000	4	0	1.000	4	1.000	300	300	300.00		
   936	AAACTAAAAGCCCATACA	TTTTCCTTGTGATGGACC	49.2	49.2	52.8	52.8	6	8	GG	4	0	1.000	4	0	1.000	4	1.000	300	300	300.00		
   937	AACTAAAAGCCCATACAA	GTTTTCCTTGTGATGGAC	49.2	49.2	51.8	51.8	6	8	GG	4	0	1.000	4	0	1.000	4	1.000	300	300	300.00		
   938	ACTAAAAGCCCATACAAA	CGTTTTCCTTGTGATGGA	49.2	49.2	53.3	53.3	6	8	GG	4	0	1.000	4	0	1.000	4	1.000	300	300	300.00		
   939	AATGAAGAACCATAAGAC	TCTATTTGCTCGTAGCTC	47.2	47.2	52.0	52.0	6	8	GG	4	0	1.000	4	0	1.000	4	1.000	300	300	300.00		
   940	GTTCTATTTGCTCGTAGC	TGAAGAACCATAAGACTG	51.6	51.6	49.2	49.2	8	7	GG	4	0	1.000	4	0	1.000	4	1.000	300	300	300.00		
   941	AAGAACCATAAGACTGAA	GTGTTCTATTTGCTCGTA	48.1	48.1	50.2	50.2	6	7	GG	4	0	1.000	4	0	1.000	4	1.000	300	300	300.00		
   942	AGGTGTTCTATTTGCTCG	GAACCATAAGACTGAATT	52.8	52.8	47.2	47.2	8	6	GG	4	0	1.000	4	0	1.000	4	1.000	300	300	300.00		
   943	AACCATAAGACTGAATTA	AAGGTGTTCTATTTGCTC	45.5	45.5	50.3	50.3	5	7	GG	4	0	1.000	4	0	1.000	4	1.000	300	300	300.00		
   944	CCATAAGACTGAATTACC	GAAAGGTGTTCTATTTGC	47.5	47.5	49.6	49.6	7	7	GG	4	0	1.000	4	0	1.000	4	1.000	300	300	300.00		
   945	CATAAGACTGAATTACCT	TGAAAGGTGTTCTATTTG	46.2	46.2	47.8	47.8	6	6	GG	4	0	1.000	4	0	1.000	4	1.000	300	300	300.00		
   946	ATTTACGATTCATGTCAC	CATAAGAAATCCCGGAGC	48.2	48.2	53.5	53.5	6	9	GG	4	0	1.000	4	0	1.000	4	1.000	300	300	300.00		
   947	ATAAGAAATCCCGGAGCC	CATTTACGATTCATGTCA	54.5	54.5	48.2	48.2	9	6	GG	4	0	1.000	4	0	1.000	4	1.000	300	300	300.00		
   948	GCATTTACGATTCATGTC	TAAGAAATCCCGGAGCCA	50.0	50.0	55.8	55.8	7	9	GG	4	0	1.000	4	0	1.000	4	1.000	300	300	300.00		
   949	AAGAAATCCCGGAGCCAC	TGCATTTACGATTCATGT	57.8	57.8	50.3	50.3	10	6	GG	4	0	1.000	4	0	1.000	4	1.000	300	300	300.00		
   950	AGAAATCCCGGAGCCACC	ATGCATTTACGATTCATG	59.8	59.8	49.0	49.0	11	6	GG	4	0	1.000	4	0	1.000	4	1.000	300	300	300.00		
   951	CATGCATTTACGATTCAT	GAAATCCCGGAGCCACCC	49.0	49.0	61.2	61.2	6	12	GG	4	0	1.000	4	0	1.000	4	1.000	300	300	300.00		
   952	AAATCCCGGAGCCACCCA	CCATGCATTTACGATTCA	61.5	61.5	51.3	51.3	11	7	GG	4	0	1.000	4	0	1.000	4	1.000	300	300	300.00		
   953	AATCCCGGAGCCACCCAT	TCCATGCATTTACGATTC	61.3	61.3	50.9	50.9	11	7	GG	4	0	1.000	4	0	1.000	4	1.000	300	300	300.00		
   954	ATCCATGCATTTACGATT	ATCCCGGAGCCACCCATT	50.0	50.0	61.3	61.3	6	11	GG	4	0	1.000	4	0	1.000	4	1.000	300	300	300.00		
   955	TATCCATGCATTTACGAT	TCCCGGAGCCACCCATTA	49.0	49.0	60.5	60.5	6	11	GG	4	0	1.000	4	0	1.000	4	1.000	300	300	300.00		
   956	ATATCCATGCATTTACGA	CCCGGAGCCACCCATTAA	49.0	49.0	59.8	59.8	6	11	GG	4	0	1.000	4	0	1.000	4	1.000	300	300	300.00		
   957	CATATCCATGCATTTACG	CCGGAGCCACCCATTAAT	49.4	49.4	57.5	57.5	7	10	GG	4	0	1.000	4	0	1.000	4	1.000	300	300	300.00		
   958	CGGAGCCACCCATTAATA	TCATATCCATGCATTTAC	54.5	54.5	47.5	47.5	9	6	GG	4	0	1.000	4	0	1.000	4	1.000	300	300	300.00		
   959	ATCATATCCATGCATTTA	GGAGCCACCCATTAATAG	46.2	46.2	52.7	52.7	5	9	GG	4	0	1.000	4	0	1.000	4	1.000	300	300	300.00		
   960	CATCATATCCATGCATTT	GAGCCACCCATTAATAGT	48.2	48.2	51.7	51.7	6	8	GG	4	0	1.000	4	0	1.000	4	1.000	300	300	300.00		
   961	GGTCCATCACAAGGAAAA	TCCTCAAGATATGTTTTC	52.8	52.8	46.8	46.8	8	6	GG	4	0	1.000	4	0	1.000	4	1.000	300	300	300.00		
   962	GTCCATCACAAGGAAAAC	GTCCTCAAGATATGTTTT	51.8	51.8	47.2	47.2	8	6	GG	4	0	1.000	4	0	1.000	4	1.000	300	300	300.00		
   963	CGTCCTCAAGATATGTTT	TCCATCACAAGGAAAACG	49.8	49.8	53.3	53.3	7	8	GG	4	0	1.000	4	0	1.000	4	1.000	300	300	300.00		
   964	CCATCACAAGGAAAACGA	GCGTCCTCAAGATATGTT	53.3	53.3	52.6	52.6	8	8	GG	4	0	1.000	4	0	1.000	4	1.000	300	300	300.00		
   965	CATCACAAGGAAAACGAA	GGCGTCCTCAAGATATGT	51.3	51.3	54.6	54.6	7	9	GG	4	0	1.000	4	0	1.000	4	1.000	300	300	300.00		
   966	ATCACAAGGAAAACGAAA	GGGCGTCCTCAAGATATG	50.3	50.3	55.6	55.6	6	10	GG	4	0	1.000	4	0	1.000	4	1.000	300	300	300.00		
   967	AGGGCGTCCTCAAGATAT	TCACAAGGAAAACGAAAA	55.2	55.2	50.5	50.5	9	6	GG	4	0	1.000	4	0	1.000	4	1.000	300	300	300.00		
   968	CACAAGGAAAACGAAAAC	TAGGGCGTCCTCAAGATA	50.9	50.9	54.6	54.6	7	9	GG	4	0	1.000	4	0	1.000	4	1.000	300	300	300.00		
   969	AAGATTTGCTTTATCCGG	AATGATACCATGAGCGCC	50.7	50.7	55.7	55.7	7	9	GG	4	0	1.000	4	0	1.000	4	1.000	300	300	300.00		
   970	CTTTCACAGTTTTGGTTT	GAGCTACGAGCAAATAGA	49.3	49.3	52.0	52.0	6	8	GG	4	0	1.000	4	0	1.000	4	1.000	300	300	300.00		
   971	AGCTACGAGCAAATAGAA	GCTTTCACAGTTTTGGTT	51.3	51.3	52.1	52.1	7	7	GG	4	0	1.000	4	0	1.000	4	1.000	300	300	300.00		
   972	GCTACGAGCAAATAGAAC	GGCTTTCACAGTTTTGGT	51.6	51.6	54.2	54.2	8	8	GG	4	0	1.000	4	0	1.000	4	1.000	300	300	300.00		
   973	CTACGAGCAAATAGAACA	GGGCTTTCACAGTTTTGG	49.9	49.9	55.1	55.1	7	9	GG	4	0	1.000	4	0	1.000	4	1.000	300	300	300.00		
   974	TACGAGCAAATAGAACAC	TGGGCTTTCACAGTTTTG	50.2	50.2	54.2	54.2	7	8	GG	4	0	1.000	4	0	1.000	4	1.000	300	300	300.00		
   975	ACGAGCAAATAGAACACC	CTGGGCTTTCACAGTTTT	53.2	53.2	53.8	53.8	8	8	GG	4	0	1.000	4	0	1.000	4	1.000	300	300	300.00		
   976	CGAGCAAATAGAACACCT	TCTGGGCTTTCACAGTTT	52.8	52.8	54.5	54.5	8	8	GG	4	0	1.000	4	0	1.000	4	1.000	300	300	300.00		
   977	GAGCAAATAGAACACCTT	TTCTGGGCTTTCACAGTT	50.3	50.3	54.5	54.5	7	8	GG	4	0	1.000	4	0	1.000	4	1.000	300	300	300.00		
   978	AGCAAATAGAACACCTTT	TTTCTGGGCTTTCACAGT	49.5	49.5	54.5	54.5	6	8	GG	4	0	1.000	4	0	1.000	4	1.000	300	300	300.00		
   979	ATTTCTGGGCTTTCACAG	GCAAATAGAACACCTTTC	53.2	53.2	49.6	49.6	8	7	GG	4	0	1.000	4	0	1.000	4	1.000	300	300	300.00		
   980	CAAATAGAACACCTTTCA	TATTTCTGGGCTTTCACA	47.8	47.8	51.6	51.6	6	7	GG	4	0	1.000	4	0	1.000	4	1.000	300	300	300.00		
   981	TCTAGCTACTGACTATGG	TGGGTGTTTTGTATCCAT	49.8	49.8	51.5	51.5	8	7	GG	4	0	1.000	4	0	1.000	4	1.000	300	300	300.00		
   982	ATCTAGCTACTGACTATG	GGGTGTTTTGTATCCATT	47.5	47.5	50.5	50.5	7	7	GG	4	0	1.000	4	0	1.000	4	1.000	300	300	300.00		
   983	GGTGTTTTGTATCCATTG	TATCTAGCTACTGACTAT	49.5	49.5	45.5	45.5	7	6	GG	4	0	1.000	4	0	1.000	4	1.000	300	300	300.00		
   984	ATATCTAGCTACTGACTA	GTGTTTTGTATCCATTGA	45.5	45.5	48.2	48.2	6	6	GG	4	0	1.000	4	0	1.000	4	1.000	300	300	300.00		
   985	CATATCTAGCTACTGACT	TGTTTTGTATCCATTGAG	47.5	47.5	47.9	47.9	7	6	GG	4	0	1.000	4	0	1.000	4	1.000	300	300	300.00		
   986	CCATATCTAGCTACTGAC	GTTTTGTATCCATTGAGC	48.8	48.8	49.7	49.7	8	7	GG	4	0	1.000	4	0	1.000	4	1.000	300	300	300.00		
   987	TCCATATCTAGCTACTGA	TTTTGTATCCATTGAGCA	48.5	48.5	49.7	49.7	7	6	GG	4	0	1.000	4	0	1.000	4	1.000	300	300	300.00		
   988	ATCCATATCTAGCTACTG	TTTGTATCCATTGAGCAA	47.5	47.5	49.7	49.7	7	6	GG	4	0	1.000	4	0	1.000	4	1.000	300	300	300.00		
   989	TGTATCCATTGAGCAAAA	TTATCCATATCTAGCTAC	49.7	49.7	44.7	44.7	6	6	GG	4	0	1.000	4	0	1.000	4	1.000	300	300	300.00		
   990	CTTATCCATATCTAGCTA	GTATCCATTGAGCAAAAA	44.3	44.3	48.6	48.6	6	6	GG	4	0	1.000	4	0	1.000	4	1.000	300	300	300.00		
   991	CCTTATCCATATCTAGCT	TATCCATTGAGCAAAAAC	47.3	47.3	48.6	48.6	7	6	GG	4	0	1.000	4	0	1.000	4	1.000	300	300	300.00		
   992	AACCATTGTTGTAGCTCA	GTATCTGAAAACATATCT	52.0	52.0	43.9	43.9	7	5	GG	4	0	1.000	4	0	1.000	4	1.000	300	300	300.00		
   993	TAACCATTGTTGTAGCTC	TATCTGAAAACATATCTT	50.0	50.0	42.8	42.8	7	4	GG	4	0	1.000	4	0	1.000	4	1.000	300	300	300.00		
   994	ATCTGAAAACATATCTTG	TTAACCATTGTTGTAGCT	44.9	44.9	49.3	49.3	5	6	GG	4	0	1.000	4	0	1.000	4	1.000	300	300	300.00		
   995	TCTGAAAACATATCTTGA	TTTAACCATTGTTGTAGC	45.9	45.9	48.6	48.6	5	6	GG	4	0	1.000	4	0	1.000	4	1.000	300	300	300.00		
   996	CTGAAAACATATCTTGAG	CTTTAACCATTGTTGTAG	45.9	45.9	46.4	46.4	6	6	GG	4	0	1.000	4	0	1.000	4	1.000	300	300	300.00		
   997	TCTTTAACCATTGTTGTA	TGAAAACATATCTTGAGG	46.4	46.4	47.2	47.2	5	6	GG	4	0	1.000	4	0	1.000	4	1.000	300	300	300.00		
   998	CTCTTTAACCATTGTTGT	GAAAACATATCTTGAGGA	48.1	48.1	46.8	46.8	6	6	GG	4	0	1.000	4	0	1.000	4	1.000	300	300	300.00		
   999	AAAACATATCTTGAGGAC	GCTCTTTAACCATTGTTG	47.2	47.2	49.9	49.9	6	7	GG	4	0	1.000	4	0	1.000	4	1.000	300	300	300.00		
  1000	AAACATATCTTGAGGACG	GGCTCTTTAACCATTGTT	49.8	49.8	50.8	50.8	7	7	GG	4	0	1.000	4	0	1.000	4	1.000	300	300	300.00		
  1001	AACATATCTTGAGGACGC	AGGCTCTTTAACCATTGT	52.6	52.6	51.6	51.6	8	7	GG	4	0	1.000	4	0	1.000	4	1.000	300	300	300.00		
  1002	ACATATCTTGAGGACGCC	TAGGCTCTTTAACCATTG	54.6	54.6	49.5	49.5	9	7	GG	4	0	1.000	4	0	1.000	4	1.000	300	300	300.00		
  1003	CATATCTTGAGGACGCCC	TTAGGCTCTTTAACCATT	55.6	55.6	48.5	48.5	10	6	GG	4	0	1.000	4	0	1.000	4	1.000	300	300	300.00		
  1004	ATATCTTGAGGACGCCCT	GTTAGGCTCTTTAACCAT	55.2	55.2	49.5	49.5	9	7	GG	4	0	1.000	4	0	1.000	4	1.000	300	300	300.00		
  1005	TATCTTGAGGACGCCCTA	TGTTAGGCTCTTTAACCA	54.6	54.6	50.9	50.9	9	7	GG	4	0	1.000	4	0	1.000	4	1.000	300	300	300.00		
  1006	AAACTGTGAAAGCCCAGA	ATATGAGATCCTAACAAC	54.5	54.5	45.9	45.9	8	6	GG	4	0	1.000	4	0	1.000	4	1.000	300	300	300.00		
  1007	AACTGTGAAAGCCCAGAA	TATATGAGATCCTAACAA	54.5	54.5	43.9	43.9	8	5	GG	4	0	1.000	4	0	1.000	4	1.000	300	300	300.00		
  1008	ACTGTGAAAGCCCAGAAA	CTATATGAGATCCTAACA	54.5	54.5	44.6	44.6	8	6	GG	4	0	1.000	4	0	1.000	4	1.000	300	300	300.00		
  1009	CCTATATGAGATCCTAAC	CTGTGAAAGCCCAGAAAT	45.5	45.5	53.2	53.2	7	8	GG	4	0	1.000	4	0	1.000	4	1.000	300	300	300.00		
  1010	GCCTATATGAGATCCTAA	TGTGAAAGCCCAGAAATA	47.4	47.4	51.6	51.6	7	7	GG	4	0	1.000	4	0	1.000	4	1.000	300	300	300.00		
  1011	GGCCTATATGAGATCCTA	GTGAAAGCCCAGAAATAT	49.4	49.4	50.3	50.3	8	7	GG	4	0	1.000	4	0	1.000	4	1.000	300	300	300.00		
  1012	AGGCCTATATGAGATCCT	TGAAAGCCCAGAAATATA	51.1	51.1	48.2	48.2	8	6	GG	4	0	1.000	4	0	1.000	4	1.000	300	300	300.00		
  1013	AAGGCCTATATGAGATCC	GAAAGCCCAGAAATATAC	50.4	50.4	48.2	48.2	8	7	GG	4	0	1.000	4	0	1.000	4	1.000	300	300	300.00		
  1014	AAAGCCCAGAAATATACA	AAAGGCCTATATGAGATC	48.6	48.6	48.3	48.3	6	7	GG	4	0	1.000	4	0	1.000	4	1.000	300	300	300.00		
  1015	AAGCCCAGAAATATACAT	TAAAGGCCTATATGAGAT	48.3	48.3	46.6	46.6	6	6	GG	4	0	1.000	4	0	1.000	4	1.000	300	300	300.00		
  1016	CTTGAATCGCGATCTTTT	TTAAGAGATAATTGAGCA	51.7	51.7	45.6	45.6	7	5	GG	4	0	1.000	4	0	1.000	4	1.000	300	300	300.00		
  1017	TAAGAGATAATTGAGCAT	TCTTGAATCGCGATCTTT	45.4	45.4	52.4	52.4	5	7	GG	4	0	1.000	4	0	1.000	4	1.000	300	300	300.00		
  1018	AAGAGATAATTGAGCATG	ATCTTGAATCGCGATCTT	47.4	47.4	52.1	52.1	6	7	GG	4	0	1.000	4	0	1.000	4	1.000	300	300	300.00		
  1019	AGAGATAATTGAGCATGC	TATCTTGAATCGCGATCT	50.2	50.2	51.2	51.2	7	7	GG	4	0	1.000	4	0	1.000	4	1.000	300	300	300.00		
  1020	GAGATAATTGAGCATGCC	TTATCTTGAATCGCGATC	51.6	51.6	50.5	50.5	8	7	GG	4	0	1.000	4	0	1.000	4	1.000	300	300	300.00		
  1021	AGATAATTGAGCATGCCA	TTTATCTTGAATCGCGAT	51.9	51.9	49.8	49.8	7	6	GG	4	0	1.000	4	0	1.000	4	1.000	300	300	300.00		
  1022	ATTTATCTTGAATCGCGA	GATAATTGAGCATGCCAT	49.8	49.8	50.9	50.9	6	7	GG	4	0	1.000	4	0	1.000	4	1.000	300	300	300.00		
  1023	AATTTATCTTGAATCGCG	ATAATTGAGCATGCCATG	49.1	49.1	51.3	51.3	6	7	GG	4	0	1.000	4	0	1.000	4	1.000	300	300	300.00		
  1024	GAATTTATCTTGAATCGC	TAATTGAGCATGCCATGA	47.2	47.2	52.2	52.2	6	7	GG	4	0	1.000	4	0	1.000	4	1.000	300	300	300.00		
  1025	GCAATAGCTAAATGATGG	GTTTCAAGATGTAGAATC	49.1	49.1	45.9	45.9	7	6	GG	4	0	1.000	4	0	1.000	4	1.000	300	300	300.00		
  1026	CAATAGCTAAATGATGGT	GGTTTCAAGATGTAGAAT	47.3	47.3	47.2	47.2	6	6	GG	4	0	1.000	4	0	1.000	4	1.000	300	300	300.00		
  1027	AATAGCTAAATGATGGTG	TGGTTTCAAGATGTAGAA	47.3	47.3	48.5	48.5	6	6	GG	4	0	1.000	4	0	1.000	4	1.000	300	300	300.00		
  1028	ATAGCTAAATGATGGTGT	TTGGTTTCAAGATGTAGA	48.4	48.4	48.5	48.5	6	6	GG	4	0	1.000	4	0	1.000	4	1.000	300	300	300.00		
  1029	CTTGGTTTCAAGATGTAG	TAGCTAAATGATGGTGTG	48.5	48.5	49.7	49.7	7	7	GG	4	0	1.000	4	0	1.000	4	1.000	300	300	300.00		
  1030	AGCTAAATGATGGTGTGC	GCTTGGTTTCAAGATGTA	53.5	53.5	50.6	50.6	8	7	GG	4	0	1.000	4	0	1.000	4	1.000	300	300	300.00		
  1031	GCTAAATGATGGTGTGCA	GGCTTGGTTTCAAGATGT	53.8	53.8	53.6	53.6	8	8	GG	4	0	1.000	4	0	1.000	4	1.000	300	300	300.00		
  1032	CTAAATGATGGTGTGCAA	TGGCTTGGTTTCAAGATG	51.0	51.0	53.6	53.6	7	8	GG	4	0	1.000	4	0	1.000	4	1.000	300	300	300.00		
  1033	TAAATGATGGTGTGCAAT	TTGGCTTGGTTTCAAGAT	50.1	50.1	52.5	52.5	6	7	GG	4	0	1.000	4	0	1.000	4	1.000	300	300	300.00		
  1034	AAATGATGGTGTGCAATA	ATTGGCTTGGTTTCAAGA	50.1	50.1	52.5	52.5	6	7	GG	4	0	1.000	4	0	1.000	4	1.000	300	300	300.00		
  1035	AATGATGGTGTGCAATAT	AATTGGCTTGGTTTCAAG	49.8	49.8	51.8	51.8	6	7	GG	4	0	1.000	4	0	1.000	4	1.000	300	300	300.00		
  1036	AAATTGGCTTGGTTTCAA	ATGATGGTGTGCAATATC	51.1	51.1	50.6	50.6	6	7	GG	4	0	1.000	4	0	1.000	4	1.000	300	300	300.00		
  1037	ACCCCCAGTTACTGGATC	GGTTGGTTTCATTATCAT	56.0	56.0	47.8	47.8	10	6	GG	4	0	1.000	4	0	1.000	4	1.000	300	300	300.00		
  1038	CCCCCAGTTACTGGATCT	TGGTTGGTTTCATTATCA	55.6	55.6	49.2	49.2	10	6	GG	4	0	1.000	4	0	1.000	4	1.000	300	300	300.00		
  1039	CCCCAGTTACTGGATCTA	CTGGTTGGTTTCATTATC	52.6	52.6	48.8	48.8	9	7	GG	4	0	1.000	4	0	1.000	4	1.000	300	300	300.00		
  1040	CCCAGTTACTGGATCTAA	GCTGGTTGGTTTCATTAT	50.5	50.5	50.9	50.9	8	7	GG	4	0	1.000	4	0	1.000	4	1.000	300	300	300.00		
  1041	CCAGTTACTGGATCTAAT	TGCTGGTTGGTTTCATTA	48.2	48.2	52.3	52.3	7	7	GG	4	0	1.000	4	0	1.000	4	1.000	300	300	300.00		
  1042	CAGTTACTGGATCTAATC	TTGCTGGTTGGTTTCATT	46.9	46.9	53.2	53.2	7	7	GG	4	0	1.000	4	0	1.000	4	1.000	300	300	300.00		
  1043	AGTTACTGGATCTAATCC	TTTGCTGGTTGGTTTCAT	47.9	47.9	53.2	53.2	7	7	GG	4	0	1.000	4	0	1.000	4	1.000	300	300	300.00		
  1044	GTGAAAAATGGGGTTGCT	TAGTGAATTACAACTCTA	54.2	54.2	44.5	44.5	8	5	GG	4	0	1.000	4	0	1.000	4	1.000	300	300	300.00		
  1045	CTAGTGAATTACAACTCT	TGAAAAATGGGGTTGCTC	46.2	46.2	53.9	53.9	6	8	GG	4	0	1.000	4	0	1.000	4	1.000	300	300	300.00		
  1046	ACTAGTGAATTACAACTC	GAAAAATGGGGTTGCTCC	46.6	46.6	54.9	54.9	6	9	GG	4	0	1.000	4	0	1.000	4	1.000	300	300	300.00		
  1047	AAAAATGGGGTTGCTCCC	AACTAGTGAATTACAACT	56.2	56.2	45.8	45.8	9	5	GG	4	0	1.000	4	0	1.000	4	1.000	300	300	300.00		
  1048	AAAATGGGGTTGCTCCCT	TAACTAGTGAATTACAAC	56.9	56.9	44.2	44.2	9	5	GG	4	0	1.000	4	0	1.000	4	1.000	300	300	300.00		
  1049	AAATGGGGTTGCTCCCTC	ATAACTAGTGAATTACAA	57.7	57.7	42.8	42.8	10	4	GG	4	0	1.000	4	0	1.000	4	1.000	300	300	300.00		
  1050	CGGCATGTATTTCCACGG	TGGTGATTCAACATAGAT	57.3	57.3	48.3	48.3	10	6	GG	4	0	1.000	4	0	1.000	4	1.000	300	300	300.00		
  1051	GCGGCATGTATTTCCACG	GGTGATTCAACATAGATT	58.0	58.0	47.3	47.3	10	6	GG	4	0	1.000	4	0	1.000	4	1.000	300	300	300.00		
  1052	AGCGGCATGTATTTCCAC	GTGATTCAACATAGATTC	56.3	56.3	46.0	46.0	9	6	GG	4	0	1.000	4	0	1.000	4	1.000	300	300	300.00		
  1053	GAGCGGCATGTATTTCCA	TGATTCAACATAGATTCT	56.0	56.0	45.6	45.6	9	5	GG	4	0	1.000	4	0	1.000	4	1.000	300	300	300.00		
  1054	GATTCAACATAGATTCTA	TGAGCGGCATGTATTTCC	43.6	43.6	56.0	56.0	5	9	GG	4	0	1.000	4	0	1.000	4	1.000	300	300	300.00		
  1055	ATTCAACATAGATTCTAC	CTGAGCGGCATGTATTTC	43.9	43.9	54.6	54.6	5	9	GG	4	0	1.000	4	0	1.000	4	1.000	300	300	300.00		
  1056	GCTGAGCGGCATGTATTT	TTCAACATAGATTCTACA	56.7	56.7	45.3	45.3	9	5	GG	4	0	1.000	4	0	1.000	4	1.000	300	300	300.00		
  1057	GGCTGAGCGGCATGTATT	TCAACATAGATTCTACAT	58.7	58.7	45.0	45.0	10	5	GG	4	0	1.000	4	0	1.000	4	1.000	300	300	300.00		
  1058	CAACATAGATTCTACATC	TGGCTGAGCGGCATGTAT	45.0	45.0	59.7	59.7	6	10	GG	4	0	1.000	4	0	1.000	4	1.000	300	300	300.00		
  1059	AACATAGATTCTACATCT	TTGGCTGAGCGGCATGTA	44.6	44.6	59.9	59.9	5	10	GG	4	0	1.000	4	0	1.000	4	1.000	300	300	300.00		
  1060	ACATAGATTCTACATCTT	TTTGGCTGAGCGGCATGT	44.6	44.6	60.8	60.8	5	10	GG	4	0	1.000	4	0	1.000	4	1.000	300	300	300.00		
  1061	CATAGATTCTACATCTTG	CTTTGGCTGAGCGGCATG	44.6	44.6	60.5	60.5	6	11	GG	4	0	1.000	4	0	1.000	4	1.000	300	300	300.00		
  1062	ATAGATTCTACATCTTGA	TCTTTGGCTGAGCGGCAT	44.3	44.3	60.2	60.2	5	10	GG	4	0	1.000	4	0	1.000	4	1.000	300	300	300.00		
  1063	TAGATTCTACATCTTGAA	TTCTTTGGCTGAGCGGCA	44.6	44.6	60.5	60.5	5	10	GG	4	0	1.000	4	0	1.000	4	1.000	300	300	300.00		
  1064	AGATTCTACATCTTGAAA	TTTCTTTGGCTGAGCGGC	45.5	45.5	59.5	59.5	5	10	GG	4	0	1.000	4	0	1.000	4	1.000	300	300	300.00		
  1065	CAACCAGCAAAAAGCATT	GGAGGAGATCTCTCGAAA	52.9	52.9	53.1	53.1	7	9	GG	4	0	1.000	4	0	1.000	4	1.000	300	300	300.00		
  1066	AACCAGCAAAAAGCATTA	TGGAGGAGATCTCTCGAA	50.9	50.9	54.2	54.2	6	9	GG	4	0	1.000	4	0	1.000	4	1.000	300	300	300.00		
  1067	ACCAGCAAAAAGCATTAA	TTGGAGGAGATCTCTCGA	50.9	50.9	54.2	54.2	6	9	GG	4	0	1.000	4	0	1.000	4	1.000	300	300	300.00		
  1068	GATCTGGAACCTACATGC	TAGAGTTGTAATTCACTA	53.1	53.1	44.5	44.5	9	5	GG	4	0	1.000	4	0	1.000	4	1.000	300	300	300.00		
  1069	AGAGTTGTAATTCACTAG	GGATCTGGAACCTACATG	46.2	46.2	52.3	52.3	6	9	GG	4	0	1.000	4	0	1.000	4	1.000	300	300	300.00		
  1070	GAGTTGTAATTCACTAGT	TGGATCTGGAACCTACAT	46.6	46.6	52.3	52.3	6	8	GG	4	0	1.000	4	0	1.000	4	1.000	300	300	300.00		
  1071	AGTTGTAATTCACTAGTT	TTGGATCTGGAACCTACA	45.8	45.8	52.6	52.6	5	8	GG	4	0	1.000	4	0	1.000	4	1.000	300	300	300.00		
  1072	CTTGGATCTGGAACCTAC	GTTGTAATTCACTAGTTA	52.2	52.2	44.2	44.2	9	5	GG	4	0	1.000	4	0	1.000	4	1.000	300	300	300.00		
  1073	ACTTGGATCTGGAACCTA	TTGTAATTCACTAGTTAT	52.2	52.2	42.8	42.8	8	4	GG	4	0	1.000	4	0	1.000	4	1.000	300	300	300.00		
  1074	CACTTGGATCTGGAACCT	TGTAATTCACTAGTTATT	54.2	54.2	42.8	42.8	9	4	GG	4	0	1.000	4	0	1.000	4	1.000	300	300	300.00		
  1075	CCACTTGGATCTGGAACC	GTAATTCACTAGTTATTC	55.6	55.6	42.5	42.5	10	5	GG	4	0	1.000	4	0	1.000	4	1.000	300	300	300.00		
  1076	ACCACTTGGATCTGGAAC	TAATTCACTAGTTATTCC	54.6	54.6	43.4	43.4	9	5	GG	4	0	1.000	4	0	1.000	4	1.000	300	300	300.00		
  1077	AATTCACTAGTTATTCCA	TACCACTTGGATCTGGAA	45.5	45.5	52.6	52.6	5	8	GG	4	0	1.000	4	0	1.000	4	1.000	300	300	300.00		
  1078	ATTCACTAGTTATTCCAG	CTACCACTTGGATCTGGA	46.2	46.2	53.3	53.3	6	9	GG	4	0	1.000	4	0	1.000	4	1.000	300	300	300.00		
  1079	ACTACCACTTGGATCTGG	TTCACTAGTTATTCCAGA	53.6	53.6	47.2	47.2	9	6	GG	4	0	1.000	4	0	1.000	4	1.000	300	300	300.00		
  1080	TACTACCACTTGGATCTG	TCACTAGTTATTCCAGAT	50.6	50.6	46.9	46.9	8	6	GG	4	0	1.000	4	0	1.000	4	1.000	300	300	300.00		
  1081	ATACTACCACTTGGATCT	CACTAGTTATTCCAGATG	49.3	49.3	47.2	47.2	7	7	GG	4	0	1.000	4	0	1.000	4	1.000	300	300	300.00		
  1082	ACTAGTTATTCCAGATGC	GATACTACCACTTGGATC	49.0	49.0	49.3	49.3	7	8	GG	4	0	1.000	4	0	1.000	4	1.000	300	300	300.00		
  1083	ATGCGTTTGGATAACATC	CTGACGAGAATAATATTC	51.3	51.3	45.2	45.2	7	6	GG	4	0	1.000	4	0	1.000	4	1.000	300	300	300.00		
  1084	AATGCGTTTGGATAACAT	TGACGAGAATAATATTCT	50.5	50.5	45.2	45.2	6	5	GG	4	0	1.000	4	0	1.000	4	1.000	300	300	300.00		
  1085	AAATGCGTTTGGATAACA	GACGAGAATAATATTCTA	50.8	50.8	43.2	43.2	6	5	GG	4	0	1.000	4	0	1.000	4	1.000	300	300	300.00		
  1086	ATGTATATGGTTACAATT	CTTGTATTTCATAAAAAT	43.2	43.2	40.6	40.6	4	3	GG	4	0	1.000	4	0	1.000	4	1.000	300	300	300.00		
  1087	TATGTATATGGTTACAAT	TTGTATTTCATAAAAATT	42.2	42.2	39.9	39.9	4	2	GG	4	0	1.000	4	0	1.000	4	1.000	300	300	300.00		
  1088	ATCCACGCTTTTCCAAAC	GAGATAAAAAAGATGCAG	54.4	54.4	46.6	46.6	8	6	GG	4	0	1.000	4	0	1.000	4	1.000	300	300	300.00		
  1089	GGAGATAAAAAAGATGCA	TCCACGCTTTTCCAAACC	47.9	47.9	56.6	56.6	6	9	GG	4	0	1.000	4	0	1.000	4	1.000	300	300	300.00		
  1090	CCACGCTTTTCCAAACCC	GGGAGATAAAAAAGATGC	57.9	57.9	48.9	48.9	10	7	GG	4	0	1.000	4	0	1.000	4	1.000	300	300	300.00		
  1091	AATTACAGGAGGGATGTT	TGAGAAGATACTGAACTT	50.5	50.5	47.6	47.6	7	6	GG	4	0	1.000	4	0	1.000	4	1.000	300	300	300.00		
  1092	CAATTACAGGAGGGATGT	GAGAAGATACTGAACTTT	51.6	51.6	46.5	46.5	8	6	GG	4	0	1.000	4	0	1.000	4	1.000	300	300	300.00		
  1093	ACAATTACAGGAGGGATG	AGAAGATACTGAACTTTT	51.6	51.6	45.7	45.7	8	5	GG	4	0	1.000	4	0	1.000	4	1.000	300	300	300.00		
  1094	GAAGATACTGAACTTTTA	TACAATTACAGGAGGGAT	44.1	44.1	49.5	49.5	5	7	GG	4	0	1.000	4	0	1.000	4	1.000	300	300	300.00		
  1095	AAGATACTGAACTTTTAT	GTACAATTACAGGAGGGA	43.1	43.1	50.9	50.9	4	8	GG	4	0	1.000	4	0	1.000	4	1.000	300	300	300.00		
  1096	AGATACTGAACTTTTATA	TGTACAATTACAGGAGGG	42.1	42.1	51.2	51.2	4	8	GG	4	0	1.000	4	0	1.000	4	1.000	300	300	300.00		
  1097	CTGTACAATTACAGGAGG	GATACTGAACTTTTATAT	49.9	49.9	41.1	41.1	8	4	GG	4	0	1.000	4	0	1.000	4	1.000	300	300	300.00		
  1098	ATACTGAACTTTTATATT	CCTGTACAATTACAGGAG	40.3	40.3	49.9	49.9	3	8	GG	4	0	1.000	4	0	1.000	4	1.000	300	300	300.00		
  1099	GCCTGTACAATTACAGGA	TACTGAACTTTTATATTT	52.0	52.0	40.6	40.6	8	3	GG	4	0	1.000	4	0	1.000	4	1.000	300	300	300.00		
  1100	ATGAAAATGGCCCCCTCC	TTGATCATAATTTCCAGT	57.7	57.7	46.2	46.2	10	5	GG	4	0	1.000	4	0	1.000	4	1.000	300	300	300.00		
  1101	AATGAAAATGGCCCCCTC	TGATCATAATTTCCAGTA	55.6	55.6	45.2	45.2	9	5	GG	4	0	1.000	4	0	1.000	4	1.000	300	300	300.00		
  1102	CAATGAAAATGGCCCCCT	GATCATAATTTCCAGTAT	56.0	56.0	43.9	43.9	9	5	GG	4	0	1.000	4	0	1.000	4	1.000	300	300	300.00		
  1103	ACAATGAAAATGGCCCCC	ATCATAATTTCCAGTATT	56.3	56.3	43.1	43.1	9	4	GG	4	0	1.000	4	0	1.000	4	1.000	300	300	300.00		
  1104	AACAATGAAAATGGCCCC	TCATAATTTCCAGTATTC	54.2	54.2	44.2	44.2	8	5	GG	4	0	1.000	4	0	1.000	4	1.000	300	300	300.00		
  1105	CATAATTTCCAGTATTCA	TAACAATGAAAATGGCCC	44.5	44.5	51.2	51.2	5	7	GG	4	0	1.000	4	0	1.000	4	1.000	300	300	300.00		
  1106	ATAATTTCCAGTATTCAT	GTAACAATGAAAATGGCC	43.1	43.1	50.2	50.2	4	7	GG	4	0	1.000	4	0	1.000	4	1.000	300	300	300.00		
  1107	AGTAACAATGAAAATGGC	TAATTTCCAGTATTCATA	48.9	48.9	42.4	42.4	6	4	GG	4	0	1.000	4	0	1.000	4	1.000	300	300	300.00		
  1108	AATTTCCAGTATTCATAC	CAGTAACAATGAAAATGG	44.5	44.5	47.1	47.1	5	6	GG	4	0	1.000	4	0	1.000	4	1.000	300	300	300.00		
  1109	ACAGTAACAATGAAAATG	ATTTCCAGTATTCATACT	46.2	46.2	45.2	45.2	5	5	GG	4	0	1.000	4	0	1.000	4	1.000	300	300	300.00		
  1110	ATAGCATCTATAACTGCT	CTATGGTACCAGTTGTTG	47.6	47.6	50.6	50.6	6	8	GG	4	0	1.000	4	0	1.000	4	1.000	300	300	300.00		
  1111	TTTCGCCATGCATAAACT	TTTGCTTTACGAATATGA	53.2	53.2	47.2	47.2	7	5	GG	4	0	1.000	4	0	1.000	4	1.000	300	300	300.00		
  1112	TTCGCCATGCATAAACTA	TTTTGCTTTACGAATATG	52.3	52.3	46.5	46.5	7	5	GG	4	0	1.000	4	0	1.000	4	1.000	300	300	300.00		
  1113	TCGCCATGCATAAACTAA	TTTTTGCTTTACGAATAT	52.3	52.3	45.4	45.4	7	4	GG	4	0	1.000	4	0	1.000	4	1.000	300	300	300.00		
  1114	CGCCATGCATAAACTAAA	GTTTTTGCTTTACGAATA	51.6	51.6	46.7	46.7	7	5	GG	4	0	1.000	4	0	1.000	4	1.000	300	300	300.00		
  1115	GCCATGCATAAACTAAAC	TGTTTTTGCTTTACGAAT	50.1	50.1	48.7	48.7	7	5	GG	4	0	1.000	4	0	1.000	4	1.000	300	300	300.00		
  1116	ATGTTTTTGCTTTACGAA	CCATGCATAAACTAAACC	48.7	48.7	49.3	49.3	5	7	GG	4	0	1.000	4	0	1.000	4	1.000	300	300	300.00		
  1117	CATGCATAAACTAAACCA	TATGTTTTTGCTTTACGA	48.3	48.3	47.8	47.8	6	5	GG	4	0	1.000	4	0	1.000	4	1.000	300	300	300.00		
  1118	ATGCATAAACTAAACCAA	CTATGTTTTTGCTTTACG	47.2	47.2	47.7	47.7	5	6	GG	4	0	1.000	4	0	1.000	4	1.000	300	300	300.00		
  1119	TCTATGTTTTTGCTTTAC	TGCATAAACTAAACCAAC	45.9	45.9	48.6	48.6	5	6	GG	4	0	1.000	4	0	1.000	4	1.000	300	300	300.00		
  1120	GCATAAACTAAACCAACA	GTCTATGTTTTTGCTTTA	48.6	48.6	45.9	45.9	6	5	GG	4	0	1.000	4	0	1.000	4	1.000	300	300	300.00		
  1121	AGCCTCTACTCTTGTCCT	TCAGAAGTGAAAGAAATC	54.3	54.3	47.5	47.5	9	6	GG	4	0	1.000	4	0	1.000	4	1.000	300	300	300.00		
  1122	CTCTACTCTTGTCCTAGC	GATTCAGAAGTGAAAGAA	51.4	51.4	47.5	47.5	9	6	GG	4	0	1.000	4	0	1.000	4	1.000	300	300	300.00		
  1123	GGATTCAGAAGTGAAAGA	TCTACTCTTGTCCTAGCT	49.5	49.5	51.4	51.4	7	8	GG	4	0	1.000	4	0	1.000	4	1.000	300	300	300.00		
  1124	CTACTCTTGTCCTAGCTC	GGGATTCAGAAGTGAAAG	51.4	51.4	50.8	50.8	9	8	GG	4	0	1.000	4	0	1.000	4	1.000	300	300	300.00		
  1125	TACTCTTGTCCTAGCTCG	TGGGATTCAGAAGTGAAA	53.2	53.2	51.2	51.2	9	7	GG	4	0	1.000	4	0	1.000	4	1.000	300	300	300.00		
  1126	ACTCTTGTCCTAGCTCGT	TTGGGATTCAGAAGTGAA	55.2	55.2	51.2	51.2	9	7	GG	4	0	1.000	4	0	1.000	4	1.000	300	300	300.00		
  1127	CTCTTGTCCTAGCTCGTC	TTTGGGATTCAGAAGTGA	54.9	54.9	51.2	51.2	10	7	GG	4	0	1.000	4	0	1.000	4	1.000	300	300	300.00		
  1128	GAAGAAATGACCTTAAAT	TCTCTTTCCTTCAGCTTT	45.0	45.0	51.2	51.2	5	7	GG	4	0	1.000	4	0	1.000	4	1.000	300	300	300.00		
  1129	CTCTTTCCTTCAGCTTTT	TGAAGAAATGACCTTAAA	50.4	50.4	46.4	46.4	7	5	GG	4	0	1.000	4	0	1.000	4	1.000	300	300	300.00		
  1130	AGCTTCTGCTATTTCAAG	TATGAACTTAGAAATGGA	50.4	50.4	45.1	45.1	7	5	GG	4	0	1.000	4	0	1.000	4	1.000	300	300	300.00		
  1131	GGCTATGAACTTAGAAAT	TTCTGCTATTTCAAGAGT	46.9	46.9	48.6	48.6	6	6	GG	4	0	1.000	4	0	1.000	4	1.000	300	300	300.00		
  1132	AGGCTATGAACTTAGAAA	TCTGCTATTTCAAGAGTT	47.9	47.9	48.6	48.6	6	6	GG	4	0	1.000	4	0	1.000	4	1.000	300	300	300.00		
  1133	AAGGCTATGAACTTAGAA	CTGCTATTTCAAGAGTTT	47.9	47.9	47.9	47.9	6	6	GG	4	0	1.000	4	0	1.000	4	1.000	300	300	300.00		
  1134	GAAGGCTATGAACTTAGA	TGCTATTTCAAGAGTTTG	48.6	48.6	48.2	48.2	7	6	GG	4	0	1.000	4	0	1.000	4	1.000	300	300	300.00		
  1135	ATCAATATCACTACCCTT	TTATTTGGTAGGTAATAT	47.2	47.2	42.0	42.0	6	4	GG	4	0	1.000	4	0	1.000	4	1.000	300	300	300.00		
  1136	TCAATATCACTACCCTTT	TTTATTTGGTAGGTAATA	47.5	47.5	42.2	42.2	6	4	GG	4	0	1.000	4	0	1.000	4	1.000	300	300	300.00		
  1137	CAATATCACTACCCTTTT	TTTTATTTGGTAGGTAAT	46.7	46.7	43.2	43.2	6	4	GG	4	0	1.000	4	0	1.000	4	1.000	300	300	300.00		
  1138	AATATCACTACCCTTTTC	CTTTTATTTGGTAGGTAA	46.4	46.4	44.2	44.2	6	5	GG	4	0	1.000	4	0	1.000	4	1.000	300	300	300.00		
  1139	ATATCACTACCCTTTTCC	CCTTTTATTTGGTAGGTA	48.5	48.5	46.2	46.2	7	6	GG	4	0	1.000	4	0	1.000	4	1.000	300	300	300.00		
  1140	ATCACTACCCTTTTCCGC	GGCCTTTTATTTGGTAGG	55.1	55.1	51.1	51.1	9	8	GG	4	0	1.000	4	0	1.000	4	1.000	300	300	300.00		
  1141	CACTACCCTTTTCCGCAT	CAGGCCTTTTATTTGGTA	55.4	55.4	50.1	50.1	9	7	GG	4	0	1.000	4	0	1.000	4	1.000	300	300	300.00		
  1142	GAACAGGCCTTTTATTTG	TACCCTTTTCCGCATCAT	49.8	49.8	54.2	54.2	7	8	GG	4	0	1.000	4	0	1.000	4	1.000	300	300	300.00		
  1143	ATTGCCTATTCTAGCAAA	GTTTCAATTGATCCTTTC	49.0	49.0	47.1	47.1	6	6	GG	4	0	1.000	4	0	1.000	4	1.000	300	300	300.00		
  1144	CCTATTCTAGCAAAACCA	GAGGGTTTCAATTGATCC	49.5	49.5	51.2	51.2	7	8	GG	4	0	1.000	4	0	1.000	4	1.000	300	300	300.00		
  1145	ATTCTAGCAAAACCACCC	TTAGAGGGTTTCAATTGA	52.9	52.9	48.4	48.4	8	6	GG	4	0	1.000	4	0	1.000	4	1.000	300	300	300.00		
  1146	AAGGCGTATTCTCAAAAT	AGTATTTACCGGTTCTCC	49.8	49.8	51.3	51.3	6	8	GG	4	0	1.000	4	0	1.000	4	1.000	300	300	300.00		
  1147	AACCCTTTTTTGTAGCCG	CCTATATCTACAGCTGTA	53.9	53.9	47.1	47.1	8	7	GG	4	0	1.000	4	0	1.000	4	1.000	300	300	300.00		
  1148	CAACCCTTTTTTGTAGCC	CTATATCTACAGCTGTAG	52.4	52.4	45.8	45.8	8	7	GG	4	0	1.000	4	0	1.000	4	1.000	300	300	300.00		
  1149	ACAACGTTATAAAGAGCT	GGTCAGTACACAAAGATT	49.2	49.2	49.9	49.9	6	7	GG	4	0	1.000	4	0	1.000	4	1.000	300	300	300.00		
  1150	GTCAGTACACAAAGATTT	TACAACGTTATAAAGAGC	47.9	47.9	47.5	47.5	6	6	GG	4	0	1.000	4	0	1.000	4	1.000	300	300	300.00		
  1151	AGGATCAATTGAAACCCT	CGTACTATCAAGAGGATT	51.1	51.1	48.5	48.5	7	7	GG	4	0	1.000	4	0	1.000	4	1.000	300	300	300.00		
  1152	CCGTACTATCAAGAGGAT	GGATCAATTGAAACCCTC	50.5	50.5	51.2	51.2	8	8	GG	4	0	1.000	4	0	1.000	4	1.000	300	300	300.00		
  1153	ACCGTACTATCAAGAGGA	GATCAATTGAAACCCTCT	51.8	51.8	49.8	49.8	8	7	GG	4	0	1.000	4	0	1.000	4	1.000	300	300	300.00		
  1154	ATCAATTGAAACCCTCTA	TACCGTACTATCAAGAGG	48.1	48.1	50.1	50.1	6	8	GG	4	0	1.000	4	0	1.000	4	1.000	300	300	300.00		
  1155	CTACCGTACTATCAAGAG	TCAATTGAAACCCTCTAA	48.8	48.8	48.4	48.4	8	6	GG	4	0	1.000	4	0	1.000	4	1.000	300	300	300.00		
  1156	ACTACCGTACTATCAAGA	CAATTGAAACCCTCTAAT	49.2	49.2	47.4	47.4	7	6	GG	4	0	1.000	4	0	1.000	4	1.000	300	300	300.00		
  1157	AATTGAAACCCTCTAATG	TACTACCGTACTATCAAG	47.4	47.4	47.5	47.5	6	7	GG	4	0	1.000	4	0	1.000	4	1.000	300	300	300.00		
  1158	ATTGAAACCCTCTAATGG	CTACTACCGTACTATCAA	49.4	49.4	47.5	47.5	7	7	GG	4	0	1.000	4	0	1.000	4	1.000	300	300	300.00		
  1159	GCTACTACCGTACTATCA	TTGAAACCCTCTAATGGT	50.3	50.3	50.8	50.8	8	7	GG	4	0	1.000	4	0	1.000	4	1.000	300	300	300.00		
  1160	TGAAACCCTCTAATGGTT	TGCTACTACCGTACTATC	50.8	50.8	50.3	50.3	7	8	GG	4	0	1.000	4	0	1.000	4	1.000	300	300	300.00		
  1161	ATGCTACTACCGTACTAT	GAAACCCTCTAATGGTTT	49.3	49.3	49.7	49.7	7	7	GG	4	0	1.000	4	0	1.000	4	1.000	300	300	300.00		
  1162	AAACCCTCTAATGGTTTC	GATGCTACTACCGTACTA	49.7	49.7	50.3	50.3	7	8	GG	4	0	1.000	4	0	1.000	4	1.000	300	300	300.00		
  1163	CTCTTGCTACGGTTAAAC	GAATTACTTCTACCAAAG	51.4	51.4	45.4	45.4	8	6	GG	4	0	1.000	4	0	1.000	4	1.000	300	300	300.00		
  1164	CGGTTAAACGATCCTCTT	TACAAGAAAGAATTACTT	52.5	52.5	43.3	43.3	8	4	GG	4	0	1.000	4	0	1.000	4	1.000	300	300	300.00		
  1165	GTTAAACGATCCTCTTCG	TTTACAAGAAAGAATTAC	51.2	51.2	42.6	42.6	8	4	GG	4	0	1.000	4	0	1.000	4	1.000	300	300	300.00		
  1166	CTTTACAAGAAAGAATTA	TTAAACGATCCTCTTCGG	42.2	42.2	52.2	52.2	4	8	GG	4	0	1.000	4	0	1.000	4	1.000	300	300	300.00		
  1167	AAATATTGCAGAATCAAA	GGATCGGTCAAATCGTCT	45.3	45.3	55.0	55.0	4	9	GG	4	0	1.000	4	0	1.000	4	1.000	300	300	300.00		
  1168	AAAATATTGCAGAATCAA	GATCGGTCAAATCGTCTG	45.3	45.3	54.0	54.0	4	9	GG	4	0	1.000	4	0	1.000	4	1.000	300	300	300.00		
  1169	ATCGGTCAAATCGTCTGC	GAAAATATTGCAGAATCA	56.0	56.0	46.0	46.0	9	5	GG	4	0	1.000	4	0	1.000	4	1.000	300	300	300.00		
  1170	TCGTGAAGGAAATGATCT	TCTTTGGTAGAAGTAATT	51.1	51.1	45.4	45.4	7	5	GG	4	0	1.000	4	0	1.000	4	1.000	300	300	300.00		
  1171	CTCGTGAAGGAAATGATC	CTTTGGTAGAAGTAATTC	51.1	51.1	45.4	45.4	8	6	GG	4	0	1.000	4	0	1.000	4	1.000	300	300	300.00		
  1172	ACTCGTGAAGGAAATGAT	TTTGGTAGAAGTAATTCT	51.4	51.4	45.4	45.4	7	5	GG	4	0	1.000	4	0	1.000	4	1.000	300	300	300.00		
  1173	CGGAAGATATTGTCGATA	GGGAAAAATCGGACTATT	49.1	49.1	49.9	49.9	7	7	GG	4	0	1.000	4	0	1.000	4	1.000	300	300	300.00		
  1174	GGAAGATATTGTCGATAA	GGGGAAAAATCGGACTAT	46.5	46.5	52.0	52.0	6	8	GG	4	0	1.000	4	0	1.000	4	1.000	300	300	300.00		
  1175	GAAGATATTGTCGATAAA	GGGGGAAAAATCGGACTA	44.5	44.5	54.3	54.3	5	9	GG	4	0	1.000	4	0	1.000	4	1.000	300	300	300.00		
  1176	AAGATATTGTCGATAAAT	TGGGGGAAAAATCGGACT	43.5	43.5	56.3	56.3	4	9	GG	4	0	1.000	4	0	1.000	4	1.000	300	300	300.00		
  1177	AGATATTGTCGATAAATA	GTGGGGGAAAAATCGGAC	42.5	42.5	56.6	56.6	4	10	GG	4	0	1.000	4	0	1.000	4	1.000	300	300	300.00		
  1178	CGTGGGGGAAAAATCGGA	GATATTGTCGATAAATAG	58.1	58.1	42.5	42.5	10	5	GG	4	0	1.000	4	0	1.000	4	1.000	300	300	300.00		
  1179	CTTTGGCAATATTGTTAA	GTGCTACAGATGGTCTGA	46.2	46.2	54.1	54.1	5	9	GG	4	0	1.000	4	0	1.000	4	1.000	300	300	300.00		
  1180	AGTGCTACAGATGGTCTG	TTTGGCAATATTGTTAAT	54.1	54.1	45.2	45.2	9	4	GG	4	0	1.000	4	0	1.000	4	1.000	300	300	300.00		
  1181	GAGTGCTACAGATGGTCT	TTGGCAATATTGTTAATC	53.8	53.8	45.9	45.9	9	5	GG	4	0	1.000	4	0	1.000	4	1.000	300	300	300.00		
  1182	TGAGTGCTACAGATGGTC	TGGCAATATTGTTAATCA	54.1	54.1	47.0	47.0	9	5	GG	4	0	1.000	4	0	1.000	4	1.000	300	300	300.00		
  1183	ATGAGTGCTACAGATGGT	GGCAATATTGTTAATCAA	53.2	53.2	45.9	45.9	8	5	GG	4	0	1.000	4	0	1.000	4	1.000	300	300	300.00		
  1184	GCAATATTGTTAATCAAT	TATGAGTGCTACAGATGG	43.7	43.7	51.2	51.2	4	8	GG	4	0	1.000	4	0	1.000	4	1.000	300	300	300.00		
  1185	CAATATTGTTAATCAATT	CTATGAGTGCTACAGATG	40.7	40.7	49.9	49.9	3	8	GG	4	0	1.000	4	0	1.000	4	1.000	300	300	300.00		
  1186	AATATTGTTAATCAATTC	GCTATGAGTGCTACAGAT	40.4	40.4	51.6	51.6	3	8	GG	4	0	1.000	4	0	1.000	4	1.000	300	300	300.00		
  1187	AGCTATGAGTGCTACAGA	ATATTGTTAATCAATTCC	52.6	52.6	42.4	42.4	8	4	GG	4	0	1.000	4	0	1.000	4	1.000	300	300	300.00		
  1188	TAGCTATGAGTGCTACAG	TATTGTTAATCAATTCCA	50.9	50.9	43.8	43.8	8	4	GG	4	0	1.000	4	0	1.000	4	1.000	300	300	300.00		
  1189	ATTGTTAATCAATTCCAT	GTAGCTATGAGTGCTACA	44.5	44.5	51.3	51.3	4	8	GG	4	0	1.000	4	0	1.000	4	1.000	300	300	300.00		
  1190	TGTAGCTATGAGTGCTAC	TTGTTAATCAATTCCATA	51.3	51.3	43.8	43.8	8	4	GG	4	0	1.000	4	0	1.000	4	1.000	300	300	300.00		
  1191	CTGTAGCTATGAGTGCTA	TGTTAATCAATTCCATAA	50.9	50.9	43.8	43.8	8	4	GG	4	0	1.000	4	0	1.000	4	1.000	300	300	300.00		
  1192	GCTGTAGCTATGAGTGCT	GTTAATCAATTCCATAAT	54.6	54.6	42.4	42.4	9	4	GG	4	0	1.000	4	0	1.000	4	1.000	300	300	300.00		
  1193	AGCTGTAGCTATGAGTGC	TTAATCAATTCCATAATG	54.6	54.6	42.4	42.4	9	4	GG	4	0	1.000	4	0	1.000	4	1.000	300	300	300.00		
  1194	GAGCTGTAGCTATGAGTG	TAATCAATTCCATAATGA	52.6	52.6	43.2	43.2	9	4	GG	4	0	1.000	4	0	1.000	4	1.000	300	300	300.00		
  1195	GGGGCTAAAAGATCTACT	TAAAGGTCGAGATACTGT	50.9	50.9	49.8	49.8	8	7	GG	4	0	1.000	4	0	1.000	4	1.000	300	300	300.00		
  1196	GGGCTAAAAGATCTACTA	TTAAAGGTCGAGATACTG	47.9	47.9	48.7	48.7	7	7	GG	4	0	1.000	4	0	1.000	4	1.000	300	300	300.00		
  1197	GGCTAAAAGATCTACTAC	GTTAAAGGTCGAGATACT	46.9	46.9	48.7	48.7	7	7	GG	4	0	1.000	4	0	1.000	4	1.000	300	300	300.00		
  1198	AAGGTCTAAAGGGTAAGC	TGTAGGGAGGGATTTATG	51.5	51.5	50.5	50.5	8	8	GG	4	0	1.000	4	0	1.000	4	1.000	300	300	300.00		
  1199	AAAGGTCTAAAGGGTAAG	GTAGGGAGGGATTTATGT	48.6	48.6	50.5	50.5	7	8	GG	4	0	1.000	4	0	1.000	4	1.000	300	300	300.00		
  1200	AAAAGGTCTAAAGGGTAA	TAGGGAGGGATTTATGTC	47.9	47.9	50.2	50.2	6	8	GG	4	0	1.000	4	0	1.000	4	1.000	300	300	300.00		
  1201	AAAAAGGTCTAAAGGGTA	AGGGAGGGATTTATGTCA	47.9	47.9	52.2	52.2	6	8	GG	4	0	1.000	4	0	1.000	4	1.000	300	300	300.00		
  1202	CAAAAAGGTCTAAAGGGT	GGGAGGGATTTATGTCAC	49.9	49.9	52.6	52.6	7	9	GG	4	0	1.000	4	0	1.000	4	1.000	300	300	300.00		
  1203	GGAGGGATTTATGTCACC	TCAAAAAGGTCTAAAGGG	52.6	52.6	49.6	49.6	9	7	GG	4	0	1.000	4	0	1.000	4	1.000	300	300	300.00		
  1204	GAGGGATTTATGTCACCA	TTCAAAAAGGTCTAAAGG	51.6	51.6	47.5	47.5	8	6	GG	4	0	1.000	4	0	1.000	4	1.000	300	300	300.00		
  1205	AGGGATTTATGTCACCAC	CTTCAAAAAGGTCTAAAG	51.9	51.9	46.2	46.2	8	6	GG	4	0	1.000	4	0	1.000	4	1.000	300	300	300.00		
  1206	GGGATTTATGTCACCACA	TCTTCAAAAAGGTCTAAA	52.3	52.3	46.3	46.3	8	5	GG	4	0	1.000	4	0	1.000	4	1.000	300	300	300.00		
  1207	GGATTTATGTCACCACAA	TTCTTCAAAAAGGTCTAA	50.2	50.2	46.3	46.3	7	5	GG	4	0	1.000	4	0	1.000	4	1.000	300	300	300.00		
  1208	CTTCTTCAAAAAGGTCTA	GATTTATGTCACCACAAA	47.0	47.0	48.2	48.2	6	6	GG	4	0	1.000	4	0	1.000	4	1.000	300	300	300.00		
  1209	ATTTATGTCACCACAAAC	CCTTCTTCAAAAAGGTCT	48.5	48.5	50.0	50.0	6	7	GG	4	0	1.000	4	0	1.000	4	1.000	300	300	300.00		
  1210	ACCTTCTTCAAAAAGGTC	TTTATGTCACCACAAACA	50.3	50.3	49.9	49.9	7	6	GG	4	0	1.000	4	0	1.000	4	1.000	300	300	300.00		
  1211	AACCTTCTTCAAAAAGGT	TTATGTCACCACAAACAG	49.6	49.6	50.6	50.6	6	7	GG	4	0	1.000	4	0	1.000	4	1.000	300	300	300.00		
  1212	GAACCTTCTTCAAAAAGG	TATGTCACCACAAACAGA	49.3	49.3	51.3	51.3	7	7	GG	4	0	1.000	4	0	1.000	4	1.000	300	300	300.00		
  1213	AGAACCTTCTTCAAAAAG	ATGTCACCACAAACAGAG	47.9	47.9	52.9	52.9	6	8	GG	4	0	1.000	4	0	1.000	4	1.000	300	300	300.00		
  1214	CAGAACCTTCTTCAAAAA	TGTCACCACAAACAGAGA	48.3	48.3	53.9	53.9	6	8	GG	4	0	1.000	4	0	1.000	4	1.000	300	300	300.00		
  1215	ACAGAACCTTCTTCAAAA	GTCACCACAAACAGAGAC	49.4	49.4	53.9	53.9	6	9	GG	4	0	1.000	4	0	1.000	4	1.000	300	300	300.00		
  1216	AACAGAACCTTCTTCAAA	TCACCACAAACAGAGACT	49.4	49.4	53.6	53.6	6	8	GG	4	0	1.000	4	0	1.000	4	1.000	300	300	300.00		
  1217	CACCACAAACAGAGACTA	TAACAGAACCTTCTTCAA	51.9	51.9	48.4	48.4	8	6	GG	4	0	1.000	4	0	1.000	4	1.000	300	300	300.00		
  1218	ACCACAAACAGAGACTAA	GTAACAGAACCTTCTTCA	50.8	50.8	49.5	49.5	7	7	GG	4	0	1.000	4	0	1.000	4	1.000	300	300	300.00		
  1219	CCAACGCATAAATGGCTG	TACCCTTTAGACCTTTTT	55.6	55.6	47.9	47.9	9	6	GG	4	0	1.000	4	0	1.000	4	1.000	300	300	300.00		
  1220	ACCCTTTAGACCTTTTTG	TCCAACGCATAAATGGCT	49.9	49.9	55.2	55.2	7	8	GG	4	0	1.000	4	0	1.000	4	1.000	300	300	300.00		
  1221	CCCTTTAGACCTTTTTGA	CTCCAACGCATAAATGGC	49.6	49.6	55.2	55.2	7	9	GG	4	0	1.000	4	0	1.000	4	1.000	300	300	300.00		
  1222	CCTTTAGACCTTTTTGAA	TCTCCAACGCATAAATGG	47.5	47.5	53.2	53.2	6	8	GG	4	0	1.000	4	0	1.000	4	1.000	300	300	300.00		
  1223	CTCTCCAACGCATAAATG	CTTTAGACCTTTTTGAAG	51.9	51.9	46.2	46.2	8	6	GG	4	0	1.000	4	0	1.000	4	1.000	300	300	300.00		
  1224	TCTCTCCAACGCATAAAT	TTTAGACCTTTTTGAAGA	51.6	51.6	46.3	46.3	7	5	GG	4	0	1.000	4	0	1.000	4	1.000	300	300	300.00		
  1225	ATCTCTCCAACGCATAAA	TTAGACCTTTTTGAAGAA	51.6	51.6	46.3	46.3	7	5	GG	4	0	1.000	4	0	1.000	4	1.000	300	300	300.00		
  1226	GATCTCTCCAACGCATAA	TAGACCTTTTTGAAGAAG	52.3	52.3	47.0	47.0	8	6	GG	4	0	1.000	4	0	1.000	4	1.000	300	300	300.00		
  1227	AGACCTTTTTGAAGAAGG	CGATCTCTCCAACGCATA	50.0	50.0	54.8	54.8	7	9	GG	4	0	1.000	4	0	1.000	4	1.000	300	300	300.00		
  1228	ACGATCTCTCCAACGCAT	GACCTTTTTGAAGAAGGT	56.7	56.7	50.3	50.3	9	7	GG	4	0	1.000	4	0	1.000	4	1.000	300	300	300.00		
  1229	AACGATCTCTCCAACGCA	ACCTTTTTGAAGAAGGTT	56.9	56.9	49.6	49.6	9	6	GG	4	0	1.000	4	0	1.000	4	1.000	300	300	300.00		
  1230	AAACGATCTCTCCAACGC	CCTTTTTGAAGAAGGTTC	55.9	55.9	49.3	49.3	9	7	GG	4	0	1.000	4	0	1.000	4	1.000	300	300	300.00		
  1231	CTTTTTGAAGAAGGTTCT	GAAACGATCTCTCCAACG	47.9	47.9	53.9	53.9	6	9	GG	4	0	1.000	4	0	1.000	4	1.000	300	300	300.00		
  1232	AGAAACGATCTCTCCAAC	TTTTTGAAGAAGGTTCTG	52.1	52.1	48.3	48.3	8	6	GG	4	0	1.000	4	0	1.000	4	1.000	300	300	300.00		
  1233	AAGAAACGATCTCTCCAA	TTTTGAAGAAGGTTCTGT	51.0	51.0	49.4	49.4	7	6	GG	4	0	1.000	4	0	1.000	4	1.000	300	300	300.00		
  1234	TAAGAAACGATCTCTCCA	TTTGAAGAAGGTTCTGTT	50.1	50.1	49.4	49.4	7	6	GG	4	0	1.000	4	0	1.000	4	1.000	300	300	300.00		
  1235	ATAAGAAACGATCTCTCC	TTGAAGAAGGTTCTGTTA	48.8	48.8	48.4	48.4	7	6	GG	4	0	1.000	4	0	1.000	4	1.000	300	300	300.00		
  1236	AATAAGAAACGATCTCTC	TGAAGAAGGTTCTGTTAC	46.8	46.8	49.5	49.5	6	7	GG	4	0	1.000	4	0	1.000	4	1.000	300	300	300.00		
  1237	CTGGAAGATCTGCGAATC	TGTACCCGCAGTAGCATT	53.6	53.6	56.6	56.6	9	9	GG	4	0	1.000	4	0	1.000	4	1.000	300	300	300.00		
  1238	ATGTACCCGCAGTAGCAT	TGGAAGATCTGCGAATCC	56.3	56.3	54.9	54.9	9	9	GG	4	0	1.000	4	0	1.000	4	1.000	300	300	300.00		
  1239	CATGTACCCGCAGTAGCA	GGAAGATCTGCGAATCCC	57.6	57.6	55.9	55.9	10	10	GG	4	0	1.000	4	0	1.000	4	1.000	300	300	300.00		
  1240	GAAGATCTGCGAATCCCT	GCATGTACCCGCAGTAGC	54.6	54.6	59.3	59.3	9	11	GG	4	0	1.000	4	0	1.000	4	1.000	300	300	300.00		
  1241	CTGTCTATCAATAACTGC	CTTCGCGGTGGACTTGAT	48.1	48.1	58.2	58.2	7	10	GG	4	0	1.000	4	0	1.000	4	1.000	300	300	300.00		
  1242	TCTGTCTATCAATAACTG	TTCGCGGTGGACTTGATT	46.0	46.0	57.5	57.5	6	9	GG	4	0	1.000	4	0	1.000	4	1.000	300	300	300.00		
  1243	TCGCGGTGGACTTGATTT	TTCTGTCTATCAATAACT	57.5	57.5	44.9	44.9	9	5	GG	4	0	1.000	4	0	1.000	4	1.000	300	300	300.00		
  1244	CGCGGTGGACTTGATTTT	CTTCTGTCTATCAATAAC	56.8	56.8	44.9	44.9	9	6	GG	4	0	1.000	4	0	1.000	4	1.000	300	300	300.00		
  1245	GCGGTGGACTTGATTTTA	TCTTCTGTCTATCAATAA	53.4	53.4	44.6	44.6	8	5	GG	4	0	1.000	4	0	1.000	4	1.000	300	300	300.00		
  1246	CGGTGGACTTGATTTTAC	TTCTTCTGTCTATCAATA	51.7	51.7	44.6	44.6	8	5	GG	4	0	1.000	4	0	1.000	4	1.000	300	300	300.00		
  1247	ATTCTTCTGTCTATCAAT	GGTGGACTTGATTTTACC	45.3	45.3	51.1	51.1	5	8	GG	4	0	1.000	4	0	1.000	4	1.000	300	300	300.00		
  1248	GATTCTTCTGTCTATCAA	GTGGACTTGATTTTACCA	46.3	46.3	50.1	50.1	6	7	GG	4	0	1.000	4	0	1.000	4	1.000	300	300	300.00		
  1249	TGATTCTTCTGTCTATCA	TGGACTTGATTTTACCAA	47.3	47.3	49.1	49.1	6	6	GG	4	0	1.000	4	0	1.000	4	1.000	300	300	300.00		
  1250	ATGATTCTTCTGTCTATC	GGACTTGATTTTACCAAA	46.0	46.0	48.0	48.0	6	6	GG	4	0	1.000	4	0	1.000	4	1.000	300	300	300.00		
  1251	CATGATTCTTCTGTCTAT	GACTTGATTTTACCAAAG	46.3	46.3	46.7	46.7	6	6	GG	4	0	1.000	4	0	1.000	4	1.000	300	300	300.00		
  1252	ACTTGATTTTACCAAAGA	CCATGATTCTTCTGTCTA	46.7	46.7	48.6	48.6	5	7	GG	4	0	1.000	4	0	1.000	4	1.000	300	300	300.00		
  1253	ACCATGATTCTTCTGTCT	CTTGATTTTACCAAAGAT	50.6	50.6	45.3	45.3	7	5	GG	4	0	1.000	4	0	1.000	4	1.000	300	300	300.00		
  1254	TACCATGATTCTTCTGTC	TTGATTTTACCAAAGATG	49.0	49.0	45.7	45.7	7	5	GG	4	0	1.000	4	0	1.000	4	1.000	300	300	300.00		
  1255	ATACCATGATTCTTCTGT	TGATTTTACCAAAGATGA	48.0	48.0	46.5	46.5	6	5	GG	4	0	1.000	4	0	1.000	4	1.000	300	300	300.00		
  1256	CATACCATGATTCTTCTG	GATTTTACCAAAGATGAT	48.0	48.0	45.1	45.1	7	5	GG	4	0	1.000	4	0	1.000	4	1.000	300	300	300.00		
  1257	ATTTTACCAAAGATGATG	GCATACCATGATTCTTCT	45.4	45.4	49.8	49.8	5	7	GG	4	0	1.000	4	0	1.000	4	1.000	300	300	300.00		
  1258	TGCATACCATGATTCTTC	TTTTACCAAAGATGATGA	50.1	50.1	46.5	46.5	7	5	GG	4	0	1.000	4	0	1.000	4	1.000	300	300	300.00		
  1259	GACTACTTAACAGGAGGA	TGAAGCCACGGGAATAAC	50.2	50.2	55.4	55.4	8	9	GG	4	0	1.000	4	0	1.000	4	1.000	300	300	300.00		
  1260	ACTACTTAACAGGAGGAT	CTGAAGCCACGGGAATAA	49.2	49.2	55.1	55.1	7	9	GG	4	0	1.000	4	0	1.000	4	1.000	300	300	300.00		
  1261	CCTGAAGCCACGGGAATA	CTACTTAACAGGAGGATT	57.1	57.1	48.1	48.1	10	7	GG	4	0	1.000	4	0	1.000	4	1.000	300	300	300.00		
  1262	CCCTGAAGCCACGGGAAT	TACTTAACAGGAGGATTC	60.1	60.1	48.1	48.1	11	7	GG	4	0	1.000	4	0	1.000	4	1.000	300	300	300.00		
  1263	ACTTAACAGGAGGATTCA	CCCCTGAAGCCACGGGAA	50.2	50.2	62.4	62.4	7	12	GG	4	0	1.000	4	0	1.000	4	1.000	300	300	300.00		
  1264	CCCCCTGAAGCCACGGGA	CTTAACAGGAGGATTCAC	64.5	64.5	50.2	50.2	13	8	GG	4	0	1.000	4	0	1.000	4	1.000	300	300	300.00		
  1265	GGTCAGAGCAGGCATATG	TTGGCTCATTATTGCCGA	55.9	55.9	54.9	54.9	10	8	GG	4	0	1.000	4	0	1.000	4	1.000	300	300	300.00		
  1266	CGGTCAGAGCAGGCATAT	TGGCTCATTATTGCCGAG	57.3	57.3	55.6	55.6	10	9	GG	4	0	1.000	4	0	1.000	4	1.000	300	300	300.00		
  1267	GGCTCATTATTGCCGAGA	TCGGTCAGAGCAGGCATA	55.3	55.3	58.3	58.3	9	10	GG	4	0	1.000	4	0	1.000	4	1.000	300	300	300.00		
  1268	CTACTTCTTCACATTCAC	TAGTACGGAATCATCCCC	48.2	48.2	53.1	53.1	7	9	GG	4	0	1.000	4	0	1.000	4	1.000	300	300	300.00		
  1269	GTAGTACGGAATCATCCC	TACTTCTTCACATTCACC	52.2	52.2	49.6	49.6	9	7	GG	4	0	1.000	4	0	1.000	4	1.000	300	300	300.00		
  1270	ACTTCTTCACATTCACCG	TGTAGTACGGAATCATCC	53.1	53.1	51.2	51.2	8	8	GG	4	0	1.000	4	0	1.000	4	1.000	300	300	300.00		
  1271	AGGGTGTCCTAAAGTTCC	GCAGTTATTGATAGACAG	53.8	53.8	48.1	48.1	9	7	GG	4	0	1.000	4	0	1.000	4	1.000	300	300	300.00		
  1272	AAGGGTGTCCTAAAGTTC	CAGTTATTGATAGACAGA	51.7	51.7	46.0	46.0	8	6	GG	4	0	1.000	4	0	1.000	4	1.000	300	300	300.00		
  1273	AGTTATTGATAGACAGAA	CAAGGGTGTCCTAAAGTT	44.9	44.9	52.1	52.1	5	8	GG	4	0	1.000	4	0	1.000	4	1.000	300	300	300.00		
  1274	CCAAGGGTGTCCTAAAGT	GTTATTGATAGACAGAAG	54.1	54.1	44.9	44.9	9	6	GG	4	0	1.000	4	0	1.000	4	1.000	300	300	300.00		
  1275	CCCAAGGGTGTCCTAAAG	TTATTGATAGACAGAAGA	55.1	55.1	44.6	44.6	10	5	GG	4	0	1.000	4	0	1.000	4	1.000	300	300	300.00		
  1276	CCCCAAGGGTGTCCTAAA	TATTGATAGACAGAAGAA	56.5	56.5	44.6	44.6	10	5	GG	4	0	1.000	4	0	1.000	4	1.000	300	300	300.00		
  1277	AAGTTATATAGGAATTCC	TTGGGTTACTAATTGGTC	43.0	43.0	49.4	49.4	5	7	GG	4	0	1.000	4	0	1.000	4	1.000	300	300	300.00		
  1278	CTACAAGTGACGGAGATA	TCTCGACAAATATAATCT	50.8	50.8	45.2	45.2	8	5	GG	4	0	1.000	4	0	1.000	4	1.000	300	300	300.00		
  1279	AAATACGATCGGAAGGAG	AGATTACTCGATCTATTT	51.9	51.9	44.8	44.8	8	5	GG	4	0	1.000	4	0	1.000	4	1.000	300	300	300.00		
  1280	GAAATACGATCGGAAGGA	GATTACTCGATCTATTTC	52.0	52.0	44.9	44.9	8	6	GG	4	0	1.000	4	0	1.000	4	1.000	300	300	300.00		
  1281	AGAAATACGATCGGAAGG	ATTACTCGATCTATTTCC	51.9	51.9	46.1	46.1	8	6	GG	4	0	1.000	4	0	1.000	4	1.000	300	300	300.00		
  1282	ATGATAAGCAAGTGAAAC	TGCTTCCGTCGGGATAAA	48.3	48.3	56.6	56.6	6	9	GG	4	0	1.000	4	0	1.000	4	1.000	300	300	300.00		
  1283	TGATAAGCAAGTGAAACA	TTGCTTCCGTCGGGATAA	49.7	49.7	56.6	56.6	6	9	GG	4	0	1.000	4	0	1.000	4	1.000	300	300	300.00		
  1284	TCCCTGACCAAATCCACC	TTTCCTATTCTTTCCCCC	56.9	56.9	51.3	51.3	10	8	GG	4	0	1.000	4	0	1.000	4	1.000	300	300	300.00		
  1285	CTCCCTGACCAAATCCAC	TTCCTATTCTTTCCCCCG	55.6	55.6	54.0	54.0	10	9	GG	4	0	1.000	4	0	1.000	4	1.000	300	300	300.00		
  1286	TCCTATTCTTTCCCCCGA	TCTCCCTGACCAAATCCA	54.7	54.7	55.3	55.3	9	9	GG	4	0	1.000	4	0	1.000	4	1.000	300	300	300.00		
  1287	ATCTCCCTGACCAAATCC	CCTATTCTTTCCCCCGAC	53.9	53.9	55.0	55.0	9	10	GG	4	0	1.000	4	0	1.000	4	1.000	300	300	300.00		
  1288	CATCTCCCTGACCAAATC	CTATTCTTTCCCCCGACC	52.9	52.9	55.0	55.0	9	10	GG	4	0	1.000	4	0	1.000	4	1.000	300	300	300.00		
  1289	GCATCTCCCTGACCAAAT	TATTCTTTCCCCCGACCC	55.1	55.1	56.4	56.4	9	10	GG	4	0	1.000	4	0	1.000	4	1.000	300	300	300.00		
  1290	GTTCACTTCTTAAAATAT	TTGGACACGTAATGGATC	42.3	42.3	52.5	52.5	4	8	GG	4	0	1.000	4	0	1.000	4	1.000	300	300	300.00		
  1291	CTTGGACACGTAATGGAT	TTCACTTCTTAAAATATC	52.5	52.5	42.0	42.0	8	4	GG	4	0	1.000	4	0	1.000	4	1.000	300	300	300.00		
  1292	CCTTGGACACGTAATGGA	TCACTTCTTAAAATATCC	54.7	54.7	44.0	44.0	9	5	GG	4	0	1.000	4	0	1.000	4	1.000	300	300	300.00		
  1293	ACCTTGGACACGTAATGG	CACTTCTTAAAATATCCT	55.0	55.0	44.0	44.0	9	5	GG	4	0	1.000	4	0	1.000	4	1.000	300	300	300.00		
  1294	ACTTCTTAAAATATCCTA	GACCTTGGACACGTAATG	41.9	41.9	53.7	53.7	4	9	GG	4	0	1.000	4	0	1.000	4	1.000	300	300	300.00		
  1295	AGACCTTGGACACGTAAT	CTTCTTAAAATATCCTAT	53.4	53.4	40.5	40.5	8	4	GG	4	0	1.000	4	0	1.000	4	1.000	300	300	300.00		
  1296	AAGACCTTGGACACGTAA	TTCTTAAAATATCCTATA	53.7	53.7	38.9	38.9	8	3	GG	4	0	1.000	4	0	1.000	4	1.000	300	300	300.00		
  1297	AAAGACCTTGGACACGTA	TCTTAAAATATCCTATAT	53.7	53.7	38.6	38.6	8	3	GG	4	0	1.000	4	0	1.000	4	1.000	300	300	300.00		
  1298	AAAAGACCTTGGACACGT	CTTAAAATATCCTATATA	54.6	54.6	36.8	36.8	8	3	GG	4	0	1.000	4	0	1.000	4	1.000	300	300	300.00		
  1299	TTAGGTTTATCGTTGGAT	TTGGGTCATTCATAGCAT	48.4	48.4	51.4	51.4	6	7	GG	4	0	1.000	4	0	1.000	4	1.000	300	300	300.00		
  1300	AGGTTTATCGTTGGATGA	TATTGGGTCATTCATAGC	51.1	51.1	49.4	49.4	7	7	GG	4	0	1.000	4	0	1.000	4	1.000	300	300	300.00		
  1301	ATTGCTGATATTGACCCC	CTGATATTATTACCAGTA	52.4	52.4	42.5	42.5	8	5	GG	4	0	1.000	4	0	1.000	4	1.000	300	300	300.00		
  1302	GCTGATATTGACCCCAAA	TTGCTGATATTATTACCA	52.7	52.7	45.7	45.7	8	5	GG	4	0	1.000	4	0	1.000	4	1.000	300	300	300.00		
  1303	CTGATATTGACCCCAAAA	TTTGCTGATATTATTACC	49.8	49.8	44.6	44.6	7	5	GG	4	0	1.000	4	0	1.000	4	1.000	300	300	300.00		
  1304	ATTGACCCCAAAAAAAAG	GTTCTTTTGCTGATATTA	49.2	49.2	45.3	45.3	6	5	GG	4	0	1.000	4	0	1.000	4	1.000	300	300	300.00		
  1305	ACCCCAAAAAAAAGACGG	GAACGTTCTTTTGCTGAT	54.1	54.1	51.8	51.8	8	7	GG	4	0	1.000	4	0	1.000	4	1.000	300	300	300.00		
  1306	AGAACGTTCTTTTGCTGA	CCCCAAAAAAAAGACGGT	52.7	52.7	54.1	54.1	7	8	GG	4	0	1.000	4	0	1.000	4	1.000	300	300	300.00		
  1307	ATTTTCCATGGGTTTGCC	GCCAAAAAGCATAAGCCA	54.2	54.2	54.7	54.7	8	8	GG	4	0	1.000	4	0	1.000	4	1.000	300	300	300.00		
  1308	TGCCAAAAAGCATAAGCC	TTTTCCATGGGTTTGCCT	54.7	54.7	55.2	55.2	8	8	GG	4	0	1.000	4	0	1.000	4	1.000	300	300	300.00		
  1309	CTGCCAAAAAGCATAAGC	TTTCCATGGGTTTGCCTT	53.4	53.4	55.2	55.2	8	8	GG	4	0	1.000	4	0	1.000	4	1.000	300	300	300.00		
  1310	GCTGCCAAAAAGCATAAG	TTCCATGGGTTTGCCTTG	53.4	53.4	56.2	56.2	8	9	GG	4	0	1.000	4	0	1.000	4	1.000	300	300	300.00		
  1311	CCATGGGTTTGCCTTGGT	TAGCTGCCAAAAAGCATA	58.6	58.6	52.5	52.5	10	7	GG	4	0	1.000	4	0	1.000	4	1.000	300	300	300.00		
  1312	CCCAATAGACCCAATGCC	GTGTTCATACCGTTGTAT	56.0	56.0	50.2	50.2	10	7	GG	4	0	1.000	4	0	1.000	4	1.000	300	300	300.00		
  1313	TCCCAATAGACCCAATGC	TGTTCATACCGTTGTATT	54.7	54.7	49.1	49.1	9	6	GG	4	0	1.000	4	0	1.000	4	1.000	300	300	300.00		
  1314	CATACCGTTGTATTGAAT	TAGATCCCAATAGACCCA	47.8	47.8	51.3	51.3	6	8	GG	4	0	1.000	4	0	1.000	4	1.000	300	300	300.00		
  1315	ATACCGTTGTATTGAATG	CTAGATCCCAATAGACCC	47.8	47.8	50.9	50.9	6	9	GG	4	0	1.000	4	0	1.000	4	1.000	300	300	300.00		
  1316	ACCGTTGTATTGAATGAT	TTCTAGATCCCAATAGAC	49.5	49.5	47.5	47.5	6	7	GG	4	0	1.000	4	0	1.000	4	1.000	300	300	300.00		
  1317	CCGTTGTATTGAATGATC	TTTCTAGATCCCAATAGA	49.2	49.2	46.5	46.5	7	6	GG	4	0	1.000	4	0	1.000	4	1.000	300	300	300.00		
  1318	GCTTTCCGTTCATATAAT	GGTTTTCCTGTACGTTCA	47.9	47.9	53.0	53.0	6	8	GG	4	0	1.000	4	0	1.000	4	1.000	300	300	300.00		
  1319	GAAATGCACCAAAACCAA	TTGATCCTTCTGACCCTG	52.5	52.5	53.9	53.9	7	9	GG	4	0	1.000	4	0	1.000	4	1.000	300	300	300.00		
  1320	TGAAATGCACCAAAACCA	TGATCCTTCTGACCCTGT	53.5	53.5	55.0	55.0	7	9	GG	4	0	1.000	4	0	1.000	4	1.000	300	300	300.00		
  1321	ATGAAATGCACCAAAACC	GATCCTTCTGACCCTGTT	52.2	52.2	53.9	53.9	7	9	GG	4	0	1.000	4	0	1.000	4	1.000	300	300	300.00		
  1322	GTTATACCCTTCATGACT	TCCATAAGGATCGGACAC	48.6	48.6	53.8	53.8	7	9	GG	4	0	1.000	4	0	1.000	4	1.000	300	300	300.00		
  1323	TATCACAGGAGGGACTGT	TCAAAACCTTCCACGCCC	54.3	54.3	58.7	58.7	9	10	GG	4	0	1.000	4	0	1.000	4	1.000	300	300	300.00		
  1324	CACAGGAGGGACTGTAAC	GGATCAAAACCTTCCACG	54.9	54.9	54.3	54.3	10	9	GG	4	0	1.000	4	0	1.000	4	1.000	300	300	300.00		
  1325	ACCCGCTAATATGCCCAA	GTGTTTTCTGGCTTATGC	56.6	56.6	52.7	52.7	9	8	GG	4	0	1.000	4	0	1.000	4	1.000	300	300	300.00		
  1326	AGCTGCAAAAAAGACAGC	ATCTTTGGAATTCATTTA	55.0	55.0	44.0	44.0	8	4	GG	4	0	1.000	4	0	1.000	4	1.000	300	300	300.00		
  1327	AAGCTGCAAAAAAGACAG	TCTTTGGAATTCATTTAT	52.2	52.2	44.0	44.0	7	4	GG	4	0	1.000	4	0	1.000	4	1.000	300	300	300.00		
  1328	AAAGCTGCAAAAAAGACA	CTTTGGAATTCATTTATT	51.5	51.5	43.3	43.3	6	4	GG	4	0	1.000	4	0	1.000	4	1.000	300	300	300.00		
  1329	AAAAGCTGCAAAAAAGAC	TTTGGAATTCATTTATTT	50.5	50.5	42.6	42.6	6	3	GG	4	0	1.000	4	0	1.000	4	1.000	300	300	300.00		
  1330	CAAAAGCTGCAAAAAAGA	TTGGAATTCATTTATTTC	50.5	50.5	43.3	43.3	6	4	GG	4	0	1.000	4	0	1.000	4	1.000	300	300	300.00		
  1331	ACAAAAGCTGCAAAAAAG	TGGAATTCATTTATTTCT	50.8	50.8	44.0	44.0	6	4	GG	4	0	1.000	4	0	1.000	4	1.000	300	300	300.00		
  1332	AACAAAAGCTGCAAAAAA	GGAATTCATTTATTTCTC	50.1	50.1	43.7	43.7	5	5	GG	4	0	1.000	4	0	1.000	4	1.000	300	300	300.00		
  1333	CAACAAAAGCTGCAAAAA	GAATTCATTTATTTCTCT	51.2	51.2	42.4	42.4	6	4	GG	4	0	1.000	4	0	1.000	4	1.000	300	300	300.00		
  1334	AATTCATTTATTTCTCTC	ACAACAAAAGCTGCAAAA	42.4	42.4	52.2	52.2	4	6	GG	4	0	1.000	4	0	1.000	4	1.000	300	300	300.00		
  1335	AACAACAAAAGCTGCAAA	ATTCATTTATTTCTCTCC	52.2	52.2	44.4	44.4	6	5	GG	4	0	1.000	4	0	1.000	4	1.000	300	300	300.00		
  1336	CAACAACAAAAGCTGCAA	TTCATTTATTTCTCTCCG	53.2	53.2	47.3	47.3	7	6	GG	4	0	1.000	4	0	1.000	4	1.000	300	300	300.00		
  1337	GCAACAACAAAAGCTGCA	TCATTTATTTCTCTCCGG	56.0	56.0	49.4	49.4	8	7	GG	4	0	1.000	4	0	1.000	4	1.000	300	300	300.00		
  1338	AGCAACAACAAAAGCTGC	CATTTATTTCTCTCCGGG	55.7	55.7	50.7	50.7	8	8	GG	4	0	1.000	4	0	1.000	4	1.000	300	300	300.00		
  1339	ATTTATTTCTCTCCGGGG	CAGCAACAACAAAAGCTG	51.6	51.6	53.9	53.9	8	8	GG	4	0	1.000	4	0	1.000	4	1.000	300	300	300.00		
  1340	CCAGCAACAACAAAAGCT	TTTATTTCTCTCCGGGGT	54.9	54.9	53.0	53.0	8	8	GG	4	0	1.000	4	0	1.000	4	1.000	300	300	300.00		
  1341	TCCAGCAACAACAAAAGC	TTATTTCTCTCCGGGGTG	54.9	54.9	54.0	54.0	8	9	GG	4	0	1.000	4	0	1.000	4	1.000	300	300	300.00		
  1342	TATTTCTCTCCGGGGTGG	TTCCAGCAACAACAAAAG	56.1	56.1	52.1	52.1	10	7	GG	4	0	1.000	4	0	1.000	4	1.000	300	300	300.00		
  1343	ATTTCTCTCCGGGGTGGC	GTTCCAGCAACAACAAAA	59.8	59.8	52.5	52.5	11	7	GG	4	0	1.000	4	0	1.000	4	1.000	300	300	300.00		
  1344	AGTTCCAGCAACAACAAA	TTTCTCTCCGGGGTGGCT	53.2	53.2	60.8	60.8	7	11	GG	4	0	1.000	4	0	1.000	4	1.000	300	300	300.00		
  1345	TAGTTCCAGCAACAACAA	TTCTCTCCGGGGTGGCTT	52.2	52.2	60.8	60.8	7	11	GG	4	0	1.000	4	0	1.000	4	1.000	300	300	300.00		
  1346	ATAGTTCCAGCAACAACA	TCTCTCCGGGGTGGCTTG	52.0	52.0	61.8	61.8	7	12	GG	4	0	1.000	4	0	1.000	4	1.000	300	300	300.00		
  1347	AGTTGCTGAACCATACCA	TTTGGTTTTGGTGCATTT	54.0	54.0	51.8	51.8	8	6	GG	4	0	1.000	4	0	1.000	4	1.000	300	300	300.00		
  1348	TAGTTGCTGAACCATACC	TTGGTTTTGGTGCATTTC	52.0	52.0	52.5	52.5	8	7	GG	4	0	1.000	4	0	1.000	4	1.000	300	300	300.00		
  1349	GTAGTTGCTGAACCATAC	TGGTTTTGGTGCATTTCA	51.0	51.0	53.5	53.5	8	7	GG	4	0	1.000	4	0	1.000	4	1.000	300	300	300.00		
  1350	GGTAGTTGCTGAACCATA	GGTTTTGGTGCATTTCAT	52.0	52.0	52.2	52.2	8	7	GG	4	0	1.000	4	0	1.000	4	1.000	300	300	300.00		
  1351	ACCCTGATCCCATTGATA	TGGGTGTCCGATCCTTAT	52.3	52.3	55.2	55.2	8	9	GG	4	0	1.000	4	0	1.000	4	1.000	300	300	300.00		
  1352	AACCCTGATCCCATTGAT	GGGTGTCCGATCCTTATG	53.3	53.3	55.2	55.2	8	10	GG	4	0	1.000	4	0	1.000	4	1.000	300	300	300.00		
  1353	GGTGTCCGATCCTTATGG	TAACCCTGATCCCATTGA	55.2	55.2	52.6	52.6	10	8	GG	4	0	1.000	4	0	1.000	4	1.000	300	300	300.00		
  1354	GTAACCCTGATCCCATTG	GTGTCCGATCCTTATGGA	52.9	52.9	53.8	53.8	9	9	GG	4	0	1.000	4	0	1.000	4	1.000	300	300	300.00		
  1355	AAAAAGCTCACGCCCTTC	GCTGTCTTTTTTGCAGCT	56.7	56.7	55.0	55.0	9	8	GG	4	0	1.000	4	0	1.000	4	1.000	300	300	300.00		
  1356	CAAAAAGCTCACGCCCTT	CTGTCTTTTTTGCAGCTT	57.0	57.0	52.2	52.2	9	7	GG	4	0	1.000	4	0	1.000	4	1.000	300	300	300.00		
  1357	ACAAAAAGCTCACGCCCT	TGTCTTTTTTGCAGCTTT	58.1	58.1	51.5	51.5	9	6	GG	4	0	1.000	4	0	1.000	4	1.000	300	300	300.00		
  1358	GTCTTTTTTGCAGCTTTT	TACAAAAAGCTCACGCCC	50.5	50.5	56.4	56.4	6	9	GG	4	0	1.000	4	0	1.000	4	1.000	300	300	300.00		
  1359	GTACAAAAAGCTCACGCC	TCTTTTTTGCAGCTTTTG	55.4	55.4	50.5	50.5	9	6	GG	4	0	1.000	4	0	1.000	4	1.000	300	300	300.00		
  1360	CGTACAAAAAGCTCACGC	CTTTTTTGCAGCTTTTGT	55.9	55.9	50.8	50.8	9	6	GG	4	0	1.000	4	0	1.000	4	1.000	300	300	300.00		
  1361	ACGTACAAAAAGCTCACG	TTTTTTGCAGCTTTTGTT	54.2	54.2	50.1	50.1	8	5	GG	4	0	1.000	4	0	1.000	4	1.000	300	300	300.00		
  1362	GACGTACAAAAAGCTCAC	TTTTTGCAGCTTTTGTTG	52.4	52.4	51.2	51.2	8	6	GG	4	0	1.000	4	0	1.000	4	1.000	300	300	300.00		
  1363	CGACGTACAAAAAGCTCA	TTTTGCAGCTTTTGTTGT	53.9	53.9	52.2	52.2	8	6	GG	4	0	1.000	4	0	1.000	4	1.000	300	300	300.00		
  1364	ACGACGTACAAAAAGCTC	TTTGCAGCTTTTGTTGTT	53.9	53.9	52.2	52.2	8	6	GG	4	0	1.000	4	0	1.000	4	1.000	300	300	300.00		
  1365	TACGACGTACAAAAAGCT	TTGCAGCTTTTGTTGTTG	52.3	52.3	53.2	53.2	7	7	GG	4	0	1.000	4	0	1.000	4	1.000	300	300	300.00		
  1366	ATACGACGTACAAAAAGC	TGCAGCTTTTGTTGTTGC	51.3	51.3	56.0	56.0	7	8	GG	4	0	1.000	4	0	1.000	4	1.000	300	300	300.00		
  1367	CATACGACGTACAAAAAG	GCAGCTTTTGTTGTTGCT	49.6	49.6	55.7	55.7	7	8	GG	4	0	1.000	4	0	1.000	4	1.000	300	300	300.00		
  1368	CAGCTTTTGTTGTTGCTG	GCATACGACGTACAAAAA	53.9	53.9	51.7	51.7	8	7	GG	4	0	1.000	4	0	1.000	4	1.000	300	300	300.00		
  1369	AGCTTTTGTTGTTGCTGG	GGCATACGACGTACAAAA	54.9	54.9	53.6	53.6	8	8	GG	4	0	1.000	4	0	1.000	4	1.000	300	300	300.00		
  1370	AGGCATACGACGTACAAA	GCTTTTGTTGTTGCTGGA	54.3	54.3	54.9	54.9	8	8	GG	4	0	1.000	4	0	1.000	4	1.000	300	300	300.00		
  1371	CTTTTGTTGTTGCTGGAA	TAGGCATACGACGTACAA	52.1	52.1	53.4	53.4	7	8	GG	4	0	1.000	4	0	1.000	4	1.000	300	300	300.00		
  1372	GTAGGCATACGACGTACA	TTTTGTTGTTGCTGGAAC	54.4	54.4	52.5	52.5	9	7	GG	4	0	1.000	4	0	1.000	4	1.000	300	300	300.00		
  1373	AGTAGGCATACGACGTAC	TTTGTTGTTGCTGGAACT	54.1	54.1	53.2	53.2	9	7	GG	4	0	1.000	4	0	1.000	4	1.000	300	300	300.00		
  1374	AAGTAGGCATACGACGTA	TTGTTGTTGCTGGAACTA	53.1	53.1	52.2	52.2	8	7	GG	4	0	1.000	4	0	1.000	4	1.000	300	300	300.00		
  1375	AAAGTAGGCATACGACGT	TGTTGTTGCTGGAACTAT	54.0	54.0	52.0	52.0	8	7	GG	4	0	1.000	4	0	1.000	4	1.000	300	300	300.00		
  1376	AAAAGTAGGCATACGACG	GTTGTTGCTGGAACTATG	53.0	53.0	52.0	52.0	8	8	GG	4	0	1.000	4	0	1.000	4	1.000	300	300	300.00		
  1377	AAAAAGTAGGCATACGAC	TTGTTGCTGGAACTATGT	50.5	50.5	52.0	52.0	7	7	GG	4	0	1.000	4	0	1.000	4	1.000	300	300	300.00		
  1378	AAAAAAGTAGGCATACGA	TGTTGCTGGAACTATGTG	49.4	49.4	53.0	53.0	6	8	GG	4	0	1.000	4	0	1.000	4	1.000	300	300	300.00		
  1379	AAAAATTTCACCCAATTG	CCGGCAAAAGGAGGATTA	47.3	47.3	55.1	55.1	5	9	GG	4	0	1.000	4	0	1.000	4	1.000	300	300	300.00		
  1380	CAAAAATTTCACCCAATT	CGGCAAAAGGAGGATTAT	47.3	47.3	52.8	52.8	5	8	GG	4	0	1.000	4	0	1.000	4	1.000	300	300	300.00		
  1381	GGCAAAAGGAGGATTATT	TCAAAAATTTCACCCAAT	50.2	50.2	48.0	48.0	7	5	GG	4	0	1.000	4	0	1.000	4	1.000	300	300	300.00		
  1382	GCAAAAGGAGGATTATTC	TTCAAAAATTTCACCCAA	48.9	48.9	48.3	48.3	7	5	GG	4	0	1.000	4	0	1.000	4	1.000	300	300	300.00		
  1383	ATTCAAAAATTTCACCCA	CAAAAGGAGGATTATTCA	48.0	48.0	47.0	47.0	5	6	GG	4	0	1.000	4	0	1.000	4	1.000	300	300	300.00		
  1384	AAAAGGAGGATTATTCAG	AATTCAAAAATTTCACCC	46.7	46.7	46.9	46.9	6	5	GG	4	0	1.000	4	0	1.000	4	1.000	300	300	300.00		
  1385	AAAGGAGGATTATTCAGG	TAATTCAAAAATTTCACC	48.7	48.7	43.9	43.9	7	4	GG	4	0	1.000	4	0	1.000	4	1.000	300	300	300.00		
  1386	AAGGAGGATTATTCAGGG	CTAATTCAAAAATTTCAC	50.8	50.8	42.6	42.6	8	4	GG	4	0	1.000	4	0	1.000	4	1.000	300	300	300.00		
  1387	AGGAGGATTATTCAGGGC	TCTAATTCAAAAATTTCA	53.7	53.7	42.3	42.3	9	3	GG	4	0	1.000	4	0	1.000	4	1.000	300	300	300.00		
  1388	AAAGAAGGGCGTGAGCTT	CAAAGCAAACGAAGCATG	57.4	57.4	54.1	54.1	9	8	GG	4	0	1.000	4	0	1.000	4	1.000	300	300	300.00		
  1389	AAGAAGGGCGTGAGCTTT	GCAAAGCAAACGAAGCAT	57.4	57.4	55.9	55.9	9	8	GG	4	0	1.000	4	0	1.000	4	1.000	300	300	300.00		
  1390	AGAAGGGCGTGAGCTTTT	AGCAAAGCAAACGAAGCA	57.4	57.4	56.8	56.8	9	8	GG	4	0	1.000	4	0	1.000	4	1.000	300	300	300.00		
  1391	AATTCCATCCAATAAAAC	GACTAGGGTTGCTGTTTC	45.7	45.7	53.6	53.6	5	9	GG	4	0	1.000	4	0	1.000	4	1.000	300	300	300.00		
  1392	AAATTCCATCCAATAAAA	ACTAGGGTTGCTGTTTCC	44.6	44.6	54.9	54.9	4	9	GG	4	0	1.000	4	0	1.000	4	1.000	300	300	300.00		
  1393	CTAGGGTTGCTGTTTCCA	GAAATTCCATCCAATAAA	54.9	54.9	45.4	45.4	9	5	GG	4	0	1.000	4	0	1.000	4	1.000	300	300	300.00		
  1394	ACAAGTCACACACTCATA	TCTAGATCGGGCCCAAGA	51.0	51.0	57.2	57.2	7	10	GG	4	0	1.000	4	0	1.000	4	1.000	300	300	300.00		
  1395	AACAAGTCACACACTCAT	CTAGATCGGGCCCAAGAC	52.0	52.0	57.5	57.5	7	11	GG	4	0	1.000	4	0	1.000	4	1.000	300	300	300.00		
  1396	ATCATACTTGCCGACCAT	TTGAGCTGTACGAGATGA	54.0	54.0	53.3	53.3	8	8	GG	4	0	1.000	4	0	1.000	4	1.000	300	300	300.00		
  1397	CATCATACTTGCCGACCA	TGAGCTGTACGAGATGAA	55.2	55.2	53.3	53.3	9	8	GG	4	0	1.000	4	0	1.000	4	1.000	300	300	300.00		
  1398	CCATCATACTTGCCGACC	GAGCTGTACGAGATGAAA	56.2	56.2	52.3	52.3	10	8	GG	4	0	1.000	4	0	1.000	4	1.000	300	300	300.00		
  1399	ACCATCATACTTGCCGAC	AGCTGTACGAGATGAAAG	55.2	55.2	52.2	52.2	9	8	GG	4	0	1.000	4	0	1.000	4	1.000	300	300	300.00		
  1400	AAATCCACCGGTGAGATA	ACCTATCTCAATAAAGTC	53.1	53.1	45.8	45.8	8	6	GG	4	0	1.000	4	0	1.000	4	1.000	300	300	300.00		
  1401	CCTATCTCAATAAAGTCT	TAAATCCACCGGTGAGAT	45.5	45.5	53.1	53.1	6	8	GG	4	0	1.000	4	0	1.000	4	1.000	300	300	300.00		
  1402	CTATCTCAATAAAGTCTA	TTAAATCCACCGGTGAGA	42.5	42.5	53.4	53.4	5	8	GG	4	0	1.000	4	0	1.000	4	1.000	300	300	300.00		
  1403	TATCTCAATAAAGTCTAT	TTTAAATCCACCGGTGAG	41.5	41.5	52.6	52.6	4	8	GG	4	0	1.000	4	0	1.000	4	1.000	300	300	300.00		
  1404	ATCTCAATAAAGTCTATG	TTTTAAATCCACCGGTGA	43.5	43.5	51.9	51.9	5	7	GG	4	0	1.000	4	0	1.000	4	1.000	300	300	300.00		
  1405	TCTCAATAAAGTCTATGA	TTTTTAAATCCACCGGTG	44.6	44.6	51.2	51.2	5	7	GG	4	0	1.000	4	0	1.000	4	1.000	300	300	300.00		
  1406	CTCAATAAAGTCTATGAT	TTTTTTAAATCCACCGGT	43.5	43.5	50.1	50.1	5	6	GG	4	0	1.000	4	0	1.000	4	1.000	300	300	300.00		
  1407	GTTTTTTAAATCCACCGG	TCAATAAAGTCTATGATT	50.1	50.1	42.8	42.8	7	4	GG	4	0	1.000	4	0	1.000	4	1.000	300	300	300.00		
  1408	CAATAAAGTCTATGATTG	GGTTTTTTAAATCCACCG	43.2	43.2	50.1	50.1	5	7	GG	4	0	1.000	4	0	1.000	4	1.000	300	300	300.00		
  1409	ATGCGGTCAATACTGCCA	CGGATGATATAACTAGTA	57.3	57.3	44.9	44.9	9	6	GG	4	0	1.000	4	0	1.000	4	1.000	300	300	300.00		
  1410	GATGCGGTCAATACTGCC	GGATGATATAACTAGTAA	57.0	57.0	42.2	42.2	10	5	GG	4	0	1.000	4	0	1.000	4	1.000	300	300	300.00		
  1411	AGATGCGGTCAATACTGC	GATGATATAACTAGTAAA	55.7	55.7	40.1	40.1	9	4	GG	4	0	1.000	4	0	1.000	4	1.000	300	300	300.00		
  1412	AAGATGCGGTCAATACTG	ATGATATAACTAGTAAAT	52.9	52.9	39.1	39.1	8	3	GG	4	0	1.000	4	0	1.000	4	1.000	300	300	300.00		
  1413	AAAGATGCGGTCAATACT	TGATATAACTAGTAAATA	51.9	51.9	38.4	38.4	7	3	GG	4	0	1.000	4	0	1.000	4	1.000	300	300	300.00		
  1414	ACCAATTTGGTCCCGAGG	TTTTATTGTTTAGGGGGA	57.7	57.7	48.2	48.2	10	6	GG	4	0	1.000	4	0	1.000	4	1.000	300	300	300.00		
  1415	AACCAATTTGGTCCCGAG	TTTATTGTTTAGGGGGAA	55.6	55.6	48.2	48.2	9	6	GG	4	0	1.000	4	0	1.000	4	1.000	300	300	300.00		
  1416	TAACCAATTTGGTCCCGA	TTATTGTTTAGGGGGAAT	54.0	54.0	48.0	48.0	8	6	GG	4	0	1.000	4	0	1.000	4	1.000	300	300	300.00		
  1417	ATAACCAATTTGGTCCCG	TATTGTTTAGGGGGAATT	53.0	53.0	48.0	48.0	8	6	GG	4	0	1.000	4	0	1.000	4	1.000	300	300	300.00		
  1418	AATAACCAATTTGGTCCC	ATTGTTTAGGGGGAATTA	50.4	50.4	48.0	48.0	7	6	GG	4	0	1.000	4	0	1.000	4	1.000	300	300	300.00		
  1419	CAATAACCAATTTGGTCC	TTGTTTAGGGGGAATTAC	49.4	49.4	49.3	49.3	7	7	GG	4	0	1.000	4	0	1.000	4	1.000	300	300	300.00		
  1420	CCAATAACCAATTTGGTC	TGTTTAGGGGGAATTACG	49.4	49.4	51.9	51.9	7	8	GG	4	0	1.000	4	0	1.000	4	1.000	300	300	300.00		
  1421	CCCAATAACCAATTTGGT	GTTTAGGGGGAATTACGC	50.7	50.7	53.7	53.7	7	9	GG	4	0	1.000	4	0	1.000	4	1.000	300	300	300.00		
  1422	GCCCAATAACCAATTTGG	TTTAGGGGGAATTACGCT	52.5	52.5	53.4	53.4	8	8	GG	4	0	1.000	4	0	1.000	4	1.000	300	300	300.00		
  1423	ACCTGTTACAATTTTCAC	ACTTGTTTTTTAGTACAA	48.4	48.4	44.6	44.6	6	4	GG	4	0	1.000	4	0	1.000	4	1.000	300	300	300.00		
  1424	CACCTGTTACAATTTTCA	CTTGTTTTTTAGTACAAG	48.5	48.5	44.3	44.3	6	5	GG	4	0	1.000	4	0	1.000	4	1.000	300	300	300.00		
  1425	ACACCTGTTACAATTTTC	TTGTTTTTTAGTACAAGT	48.4	48.4	44.6	44.6	6	4	GG	4	0	1.000	4	0	1.000	4	1.000	300	300	300.00		
  1426	TACACCTGTTACAATTTT	TGTTTTTTAGTACAAGTA	46.8	46.8	43.7	43.7	5	4	GG	4	0	1.000	4	0	1.000	4	1.000	300	300	300.00		
  1427	GTACACCTGTTACAATTT	GTTTTTTAGTACAAGTAG	47.8	47.8	43.3	43.3	6	5	GG	4	0	1.000	4	0	1.000	4	1.000	300	300	300.00		
  1428	GGTACACCTGTTACAATT	TTTTTTAGTACAAGTAGC	49.8	49.8	45.1	45.1	7	5	GG	4	0	1.000	4	0	1.000	4	1.000	300	300	300.00		
  1429	GGTGGATTGTCCCACACT	TCTGTTCAATACATAATG	57.3	57.3	44.6	44.6	10	5	GG	4	0	1.000	4	0	1.000	4	1.000	300	300	300.00		
  1430	AGGTGGATTGTCCCACAC	CTGTTCAATACATAATGA	57.3	57.3	44.6	44.6	10	5	GG	4	0	1.000	4	0	1.000	4	1.000	300	300	300.00		
  1431	AAGGTGGATTGTCCCACA	TGTTCAATACATAATGAC	56.2	56.2	45.0	45.0	9	5	GG	4	0	1.000	4	0	1.000	4	1.000	300	300	300.00		
  1432	CAAGGTGGATTGTCCCAC	GTTCAATACATAATGACG	56.2	56.2	46.6	46.6	10	6	GG	4	0	1.000	4	0	1.000	4	1.000	300	300	300.00		
  1433	TCAAGGTGGATTGTCCCA	TTCAATACATAATGACGG	55.9	55.9	47.5	47.5	9	6	GG	4	0	1.000	4	0	1.000	4	1.000	300	300	300.00		
  1434	GTCAAGGTGGATTGTCCC	TCAATACATAATGACGGA	55.9	55.9	48.2	48.2	10	6	GG	4	0	1.000	4	0	1.000	4	1.000	300	300	300.00		
  1435	AGTCAAGGTGGATTGTCC	CAATACATAATGACGGAA	54.6	54.6	47.5	47.5	9	6	GG	4	0	1.000	4	0	1.000	4	1.000	300	300	300.00		
  1436	AATACATAATGACGGAAG	GAGTCAAGGTGGATTGTC	47.1	47.1	53.3	53.3	6	9	GG	4	0	1.000	4	0	1.000	4	1.000	300	300	300.00		
  1437	ATACATAATGACGGAAGC	CGAGTCAAGGTGGATTGT	50.0	50.0	55.1	55.1	7	9	GG	4	0	1.000	4	0	1.000	4	1.000	300	300	300.00		
  1438	ATTATCATGTCCGGTTCC	CAATAATTTATTGGGCAC	52.2	52.2	47.2	47.2	8	6	GG	4	0	1.000	4	0	1.000	4	1.000	300	300	300.00		
  1439	ATTAACATTCTCTAAAAA	CCTGATTTGAATGATCCT	41.3	41.3	49.6	49.6	3	7	GG	4	0	1.000	4	0	1.000	4	1.000	300	300	300.00		
  1440	CTGATTTGAATGATCCTG	TATTAACATTCTCTAAAA	48.6	48.6	40.3	40.3	7	3	GG	4	0	1.000	4	0	1.000	4	1.000	300	300	300.00		
  1441	TGATTTGAATGATCCTGT	TTATTAACATTCTCTAAA	49.0	49.0	40.3	40.3	6	3	GG	4	0	1.000	4	0	1.000	4	1.000	300	300	300.00		
  1442	AATACCCAACCAAAGAGC	AATGATCTTTTATATATT	52.9	52.9	37.6	37.6	8	2	GG	4	0	1.000	4	0	1.000	4	1.000	300	300	300.00		
  1443	ATGATCTTTTATATATTT	CAATACCCAACCAAAGAG	37.6	37.6	51.1	51.1	2	8	GG	4	0	1.000	4	0	1.000	4	1.000	300	300	300.00		
  1444	CCAATACCCAACCAAAGA	TGATCTTTTATATATTTT	52.4	52.4	37.9	37.9	8	2	GG	4	0	1.000	4	0	1.000	4	1.000	300	300	300.00		
  1445	ACCAATACCCAACCAAAG	GATCTTTTATATATTTTT	52.8	52.8	36.8	36.8	8	2	GG	4	0	1.000	4	0	1.000	4	1.000	300	300	300.00		
  1446	ATCTTTTATATATTTTTC	CACCAATACCCAACCAAA	36.8	36.8	53.1	53.1	2	8	GG	4	0	1.000	4	0	1.000	4	1.000	300	300	300.00		
  1447	GCACCAATACCCAACCAA	TCTTTTATATATTTTTCC	55.9	55.9	39.1	39.1	9	3	GG	4	0	1.000	4	0	1.000	4	1.000	300	300	300.00		
  1448	ATTTCTACACACGTCTTT	TTATTCATGTTCAAGCAA	49.4	49.4	47.7	47.7	6	5	GG	4	0	1.000	4	0	1.000	4	1.000	300	300	300.00		
  1449	GTTATTCATGTTCAAGCA	TTTCTACACACGTCTTTT	48.7	48.7	49.7	49.7	6	6	GG	4	0	1.000	4	0	1.000	4	1.000	300	300	300.00		
  1450	AGTTATTCATGTTCAAGC	TTCTACACACGTCTTTTT	48.3	48.3	49.7	49.7	6	6	GG	4	0	1.000	4	0	1.000	4	1.000	300	300	300.00		
  1451	GAGTTATTCATGTTCAAG	TCTACACACGTCTTTTTT	46.2	46.2	49.7	49.7	6	6	GG	4	0	1.000	4	0	1.000	4	1.000	300	300	300.00		
  1452	CTACACACGTCTTTTTTT	GGAGTTATTCATGTTCAA	48.9	48.9	47.5	47.5	6	6	GG	4	0	1.000	4	0	1.000	4	1.000	300	300	300.00		
  1453	GGGAGTTATTCATGTTCA	TACACACGTCTTTTTTTC	49.6	49.6	49.0	49.0	7	6	GG	4	0	1.000	4	0	1.000	4	1.000	300	300	300.00		
  1454	ACACACGTCTTTTTTTCG	AGGGAGTTATTCATGTTC	52.4	52.4	49.2	49.2	7	7	GG	4	0	1.000	4	0	1.000	4	1.000	300	300	300.00		
  1455	AAGGGAGTTATTCATGTT	CACACGTCTTTTTTTCGG	48.5	48.5	53.4	53.4	6	8	GG	4	0	1.000	4	0	1.000	4	1.000	300	300	300.00		
  1456	TGCTCAAAAAGACATTAA	TTAAGAATTTCATCTTTT	47.5	47.5	41.9	41.9	5	3	GG	4	0	1.000	4	0	1.000	4	1.000	300	300	300.00		
  1457	TAAGAATTTCATCTTTTG	TTGCTCAAAAAGACATTA	43.0	43.0	47.5	47.5	4	5	GG	4	0	1.000	4	0	1.000	4	1.000	300	300	300.00		
  1458	AAGAATTTCATCTTTTGA	CTTGCTCAAAAAGACATT	44.7	44.7	49.2	49.2	4	6	GG	4	0	1.000	4	0	1.000	4	1.000	300	300	300.00		
  1459	AGAATTTCATCTTTTGAC	TCTTGCTCAAAAAGACAT	45.8	45.8	49.9	49.9	5	6	GG	4	0	1.000	4	0	1.000	4	1.000	300	300	300.00		
  1460	CTCTTGCTCAAAAAGACA	GAATTTCATCTTTTGACC	50.9	50.9	47.1	47.1	7	6	GG	4	0	1.000	4	0	1.000	4	1.000	300	300	300.00		
  1461	AATTTCATCTTTTGACCA	GCTCTTGCTCAAAAAGAC	47.4	47.4	52.6	52.6	5	8	GG	4	0	1.000	4	0	1.000	4	1.000	300	300	300.00		
  1462	AGCTCTTGCTCAAAAAGA	ATTTCATCTTTTGACCAA	52.3	52.3	47.4	47.4	7	5	GG	4	0	1.000	4	0	1.000	4	1.000	300	300	300.00		
  1463	TAGCTCTTGCTCAAAAAG	TTTCATCTTTTGACCAAA	50.6	50.6	47.7	47.7	7	5	GG	4	0	1.000	4	0	1.000	4	1.000	300	300	300.00		
  1464	TTAGCTCTTGCTCAAAAA	TTCATCTTTTGACCAAAA	49.9	49.9	47.7	47.7	6	5	GG	4	0	1.000	4	0	1.000	4	1.000	300	300	300.00		
  1465	TCATCTTTTGACCAAAAA	TTTAGCTCTTGCTCAAAA	47.7	47.7	49.9	49.9	5	6	GG	4	0	1.000	4	0	1.000	4	1.000	300	300	300.00		
  1466	CATCTTTTGACCAAAAAC	CTTTAGCTCTTGCTCAAA	48.0	48.0	50.6	50.6	6	7	GG	4	0	1.000	4	0	1.000	4	1.000	300	300	300.00		
  1467	ACTTTAGCTCTTGCTCAA	ATCTTTTGACCAAAAACA	51.7	51.7	48.0	48.0	7	5	GG	4	0	1.000	4	0	1.000	4	1.000	300	300	300.00		
  1468	TACTTTAGCTCTTGCTCA	TCTTTTGACCAAAAACAA	50.7	50.7	48.3	48.3	7	5	GG	4	0	1.000	4	0	1.000	4	1.000	300	300	300.00		
  1469	CTACTTTAGCTCTTGCTC	CTTTTGACCAAAAACAAG	50.4	50.4	48.2	48.2	8	6	GG	4	0	1.000	4	0	1.000	4	1.000	300	300	300.00		
  1470	GCTACTTTAGCTCTTGCT	TTTTGACCAAAAACAAGC	52.5	52.5	50.4	50.4	8	6	GG	4	0	1.000	4	0	1.000	4	1.000	300	300	300.00		
  1471	CTAGTAACTAATCCCAAC	TCCGACAGCAACAAAAAA	46.8	46.8	53.6	53.6	7	7	GG	4	0	1.000	4	0	1.000	4	1.000	300	300	300.00		
  1472	TAGTAACTAATCCCAACA	TTCCGACAGCAACAAAAA	47.1	47.1	53.6	53.6	6	7	GG	4	0	1.000	4	0	1.000	4	1.000	300	300	300.00		
  1473	AGTAACTAATCCCAACAT	TTTCCGACAGCAACAAAA	47.8	47.8	53.6	53.6	6	7	GG	4	0	1.000	4	0	1.000	4	1.000	300	300	300.00		
  1474	AAACTCATATAAGCAAAA	TCCTATGTTAATAGGAGT	44.5	44.5	46.2	46.2	4	6	GG	4	0	1.000	4	0	1.000	4	1.000	300	300	300.00		
  1475	AACTCATATAAGCAAAAA	TTCCTATGTTAATAGGAG	44.5	44.5	45.1	45.1	4	6	GG	4	0	1.000	4	0	1.000	4	1.000	300	300	300.00		
  1476	ACTCATATAAGCAAAAAA	GTTCCTATGTTAATAGGA	44.5	44.5	45.4	45.4	4	6	GG	4	0	1.000	4	0	1.000	4	1.000	300	300	300.00		
  1477	ATTAGATAGAATAACTTC	TCCCTTGCATTACCAGGT	40.4	40.4	56.0	56.0	4	9	GG	4	0	1.000	4	0	1.000	4	1.000	300	300	300.00		
  1478	AGAATAGCCTATTCCTCT	TTTTGTCATTAAAAGATA	49.0	49.0	41.7	41.7	7	3	GG	4	0	1.000	4	0	1.000	4	1.000	300	300	300.00		
  1479	AAGAATAGCCTATTCCTC	TTTGTCATTAAAAGATAT	48.2	48.2	41.4	41.4	7	3	GG	4	0	1.000	4	0	1.000	4	1.000	300	300	300.00		
  1480	AAAGAATAGCCTATTCCT	TTGTCATTAAAAGATATT	47.5	47.5	41.4	41.4	6	3	GG	4	0	1.000	4	0	1.000	4	1.000	300	300	300.00		
  1481	AAAAGAATAGCCTATTCC	TGTCATTAAAAGATATTT	46.8	46.8	41.4	41.4	6	3	GG	4	0	1.000	4	0	1.000	4	1.000	300	300	300.00		
  1482	AAAAAGAATAGCCTATTC	GTCATTAAAAGATATTTT	44.7	44.7	40.3	40.3	5	3	GG	4	0	1.000	4	0	1.000	4	1.000	300	300	300.00		
  1483	AAAGACTATTAATTCGGC	TATGCAGCTTCAACATCT	47.8	47.8	51.9	51.9	6	7	GG	4	0	1.000	4	0	1.000	4	1.000	300	300	300.00		
  1484	AAGACTATTAATTCGGCA	CTATGCAGCTTCAACATC	48.8	48.8	51.9	51.9	6	8	GG	4	0	1.000	4	0	1.000	4	1.000	300	300	300.00		
  1485	AGACTATTAATTCGGCAA	TCTATGCAGCTTCAACAT	48.8	48.8	51.9	51.9	6	7	GG	4	0	1.000	4	0	1.000	4	1.000	300	300	300.00		
  1486	ATCTATGCAGCTTCAACA	GACTATTAATTCGGCAAC	51.9	51.9	49.2	49.2	7	7	GG	4	0	1.000	4	0	1.000	4	1.000	300	300	300.00		
  1487	AATCTATGCAGCTTCAAC	ACTATTAATTCGGCAACA	50.8	50.8	49.5	49.5	7	6	GG	4	0	1.000	4	0	1.000	4	1.000	300	300	300.00		
  1488	CTATTAATTCGGCAACAA	TAATCTATGCAGCTTCAA	48.5	48.5	48.8	48.8	6	6	GG	4	0	1.000	4	0	1.000	4	1.000	300	300	300.00		
  1489	ATAATCTATGCAGCTTCA	TATTAATTCGGCAACAAA	48.6	48.6	47.8	47.8	6	5	GG	4	0	1.000	4	0	1.000	4	1.000	300	300	300.00		
  1490	AATAATCTATGCAGCTTC	ATTAATTCGGCAACAAAA	47.5	47.5	48.7	48.7	6	5	GG	4	0	1.000	4	0	1.000	4	1.000	300	300	300.00		
  1491	AAATAATCTATGCAGCTT	TTAATTCGGCAACAAAAC	46.8	46.8	50.0	50.0	5	6	GG	4	0	1.000	4	0	1.000	4	1.000	300	300	300.00		
  1492	CAAATAATCTATGCAGCT	TAATTCGGCAACAAAACC	47.8	47.8	52.0	52.0	6	7	GG	4	0	1.000	4	0	1.000	4	1.000	300	300	300.00		
  1493	AATTCGGCAACAAAACCA	GCAAATAATCTATGCAGC	54.0	54.0	50.0	50.0	7	7	GG	4	0	1.000	4	0	1.000	4	1.000	300	300	300.00		
  1494	ATTCGGCAACAAAACCAC	TGCAAATAATCTATGCAG	55.0	55.0	48.2	48.2	8	6	GG	4	0	1.000	4	0	1.000	4	1.000	300	300	300.00		
  1495	AAGACGTATTCTATCATA	ATGCTTCTAGCCGGAATC	44.6	44.6	55.0	55.0	5	9	GG	4	0	1.000	4	0	1.000	4	1.000	300	300	300.00		
  1496	AGACGTATTCTATCATAA	TATGCTTCTAGCCGGAAT	44.6	44.6	53.3	53.3	5	8	GG	4	0	1.000	4	0	1.000	4	1.000	300	300	300.00		
  1497	AAGCACATTATAGTACTT	TCGTTCCGGCCAAGAAAA	45.7	45.7	57.7	57.7	5	9	GG	4	0	1.000	4	0	1.000	4	1.000	300	300	300.00		
  1498	CGTTCCGGCCAAGAAAAA	GAAGCACATTATAGTACT	57.0	57.0	46.4	46.4	9	6	GG	4	0	1.000	4	0	1.000	4	1.000	300	300	300.00		
  1499	ATGGTTACCAGATACCCA	GCAGCACCAATAAATCCA	52.3	52.3	53.8	53.8	8	8	GG	4	0	1.000	4	0	1.000	4	1.000	300	300	300.00		
  1500	CAGCACCAATAAATCCAT	CATGGTTACCAGATACCC	50.7	50.7	52.3	52.3	7	9	GG	4	0	1.000	4	0	1.000	4	1.000	300	300	300.00		
  1501	ACATGGTTACCAGATACC	AGCACCAATAAATCCATG	51.3	51.3	50.7	50.7	8	7	GG	4	0	1.000	4	0	1.000	4	1.000	300	300	300.00		
  1502	GCACCAATAAATCCATGA	TACATGGTTACCAGATAC	50.7	50.7	48.3	48.3	7	7	GG	4	0	1.000	4	0	1.000	4	1.000	300	300	300.00		
  1503	ATACATGGTTACCAGATA	CACCAATAAATCCATGAG	47.0	47.0	48.6	48.6	6	7	GG	4	0	1.000	4	0	1.000	4	1.000	300	300	300.00		
  1504	ACCAATAAATCCATGAGA	CATACATGGTTACCAGAT	48.2	48.2	49.0	49.0	6	7	GG	4	0	1.000	4	0	1.000	4	1.000	300	300	300.00		
  1505	GGGTATCTGGTAACCATG	TAGGATTATTTTCTTCTC	52.3	52.3	43.3	43.3	9	5	GG	4	0	1.000	4	0	1.000	4	1.000	300	300	300.00		
  1506	ATAGGATTATTTTCTTCT	GGTATCTGGTAACCATGT	42.3	42.3	51.3	51.3	4	8	GG	4	0	1.000	4	0	1.000	4	1.000	300	300	300.00		
  1507	AATAGGATTATTTTCTTC	GTATCTGGTAACCATGTA	41.6	41.6	48.3	48.3	4	7	GG	4	0	1.000	4	0	1.000	4	1.000	300	300	300.00		
  1508	AAATAGGATTATTTTCTT	TATCTGGTAACCATGTAT	40.8	40.8	47.0	47.0	3	6	GG	4	0	1.000	4	0	1.000	4	1.000	300	300	300.00		
  1509	GATCCATTAATCCAACTA	GTACAAAATAAATTTTGT	46.2	46.2	41.6	41.6	6	3	GG	4	0	1.000	4	0	1.000	4	1.000	300	300	300.00		
  1510	TACAAAATAAATTTTGTA	TGATCCATTAATCCAACT	39.6	39.6	48.2	48.2	2	6	GG	4	0	1.000	4	0	1.000	4	1.000	300	300	300.00		
  1511	ACAAAATAAATTTTGTAG	ATGATCCATTAATCCAAC	41.2	41.2	47.3	47.3	3	6	GG	4	0	1.000	4	0	1.000	4	1.000	300	300	300.00		
  1512	CAAAATAAATTTTGTAGC	GATGATCCATTAATCCAA	43.1	43.1	46.9	46.9	4	6	GG	4	0	1.000	4	0	1.000	4	1.000	300	300	300.00		
  1513	CGTTTTTTTCCTCCCCAC	TTATGCATTCTGTTATCA	54.8	54.8	46.4	46.4	9	5	GG	4	0	1.000	4	0	1.000	4	1.000	300	300	300.00		
  1514	CTTATGCATTCTGTTATC	GTTTTTTTCCTCCCCACA	46.1	46.1	53.3	53.3	6	8	GG	4	0	1.000	4	0	1.000	4	1.000	300	300	300.00		
  1515	ACTTATGCATTCTGTTAT	TTTTTTTCCTCCCCACAT	46.4	46.4	52.0	52.0	5	7	GG	4	0	1.000	4	0	1.000	4	1.000	300	300	300.00		
  1516	AATGGATTTACCTGGACC	ATTAGTGAAATAAAAAGA	51.8	51.8	41.3	41.3	8	3	GG	4	0	1.000	4	0	1.000	4	1.000	300	300	300.00		
  1517	AAATGGATTTACCTGGAC	TTAGTGAAATAAAAAGAC	49.8	49.8	42.6	42.6	7	4	GG	4	0	1.000	4	0	1.000	4	1.000	300	300	300.00		
  1518	CTAATTTCTTCTCTAGCC	TCTCGGTAAAGTCCATCT	47.2	47.2	52.4	52.4	7	8	GG	4	0	1.000	4	0	1.000	4	1.000	300	300	300.00		
  1519	CTCGGTAAAGTCCATCTT	TCTAATTTCTTCTCTAGC	51.7	51.7	45.9	45.9	8	6	GG	4	0	1.000	4	0	1.000	4	1.000	300	300	300.00		
  1520	TCGGTAAAGTCCATCTTG	TTCTAATTTCTTCTCTAG	52.0	52.0	43.0	43.0	8	5	GG	4	0	1.000	4	0	1.000	4	1.000	300	300	300.00		
  1521	CGGTAAAGTCCATCTTGT	TTTCTAATTTCTTCTCTA	52.4	52.4	42.3	42.3	8	4	GG	4	0	1.000	4	0	1.000	4	1.000	300	300	300.00		
  1522	GGTAAAGTCCATCTTGTT	TTTTCTAATTTCTTCTCT	49.8	49.8	43.2	43.2	7	4	GG	4	0	1.000	4	0	1.000	4	1.000	300	300	300.00		
  1523	GTAAAGTCCATCTTGTTG	TTTTTCTAATTTCTTCTC	48.8	48.8	42.5	42.5	7	4	GG	4	0	1.000	4	0	1.000	4	1.000	300	300	300.00		
  1524	GGTATTTCATAACTAATT	TGGACCCGAATACGCCGG	41.7	41.7	62.6	62.6	4	12	GG	4	0	1.000	4	0	1.000	4	1.000	300	300	300.00		
  1525	GTATTTCATAACTAATTG	TTGGACCCGAATACGCCG	40.7	40.7	60.6	60.6	4	11	GG	4	0	1.000	4	0	1.000	4	1.000	300	300	300.00		
  1526	ATTGGACCCGAATACGCC	TATTTCATAACTAATTGA	58.0	58.0	40.4	40.4	10	3	GG	4	0	1.000	4	0	1.000	4	1.000	300	300	300.00		
  1527	ATTTCATAACTAATTGAT	TATTGGACCCGAATACGC	41.1	41.1	55.0	55.0	3	9	GG	4	0	1.000	4	0	1.000	4	1.000	300	300	300.00		
  1528	GTATTGGACCCGAATACG	TTTCATAACTAATTGATT	53.3	53.3	41.4	41.4	9	3	GG	4	0	1.000	4	0	1.000	4	1.000	300	300	300.00		
  1529	CGTATTGGACCCGAATAC	TTCATAACTAATTGATTG	53.3	53.3	42.5	42.5	9	4	GG	4	0	1.000	4	0	1.000	4	1.000	300	300	300.00		
  1530	GTACTAGTAATTGTTTGG	TTTATTATTTGATCCATA	45.4	45.4	40.3	40.3	6	3	GG	4	0	1.000	4	0	1.000	4	1.000	300	300	300.00		
  1531	GATAATTGATACAACAGA	TAACTTAGTAAAATGGAT	44.3	44.3	42.6	42.6	5	4	GG	4	0	1.000	4	0	1.000	4	1.000	300	300	300.00		
  1532	AACTTAGTAAAATGGATA	TGATAATTGATACAACAG	42.6	42.6	44.6	44.6	4	5	GG	4	0	1.000	4	0	1.000	4	1.000	300	300	300.00		
  1533	ACTTAGTAAAATGGATAT	ATGATAATTGATACAACA	42.4	42.4	43.7	43.7	4	4	GG	4	0	1.000	4	0	1.000	4	1.000	300	300	300.00		
  1534	AATGATAATTGATACAAC	CTTAGTAAAATGGATATG	42.6	42.6	42.4	42.4	4	5	GG	4	0	1.000	4	0	1.000	4	1.000	300	300	300.00		
  1535	AAATGATAATTGATACAA	TTAGTAAAATGGATATGA	41.5	41.5	42.4	42.4	3	4	GG	4	0	1.000	4	0	1.000	4	1.000	300	300	300.00		
  1536	GAAATGATAATTGATACA	TAGTAAAATGGATATGAC	42.2	42.2	43.5	43.5	4	5	GG	4	0	1.000	4	0	1.000	4	1.000	300	300	300.00		
  1537	AGTAAAATGGATATGACT	TGAAATGATAATTGATAC	45.2	45.2	42.2	42.2	5	4	GG	4	0	1.000	4	0	1.000	4	1.000	300	300	300.00		
  1538	GTAAAATGGATATGACTG	TTGAAATGATAATTGATA	45.6	45.6	41.2	41.2	6	3	GG	4	0	1.000	4	0	1.000	4	1.000	300	300	300.00		
  1539	GTTGAAATGATAATTGAT	TAAAATGGATATGACTGC	43.2	43.2	47.4	47.4	4	6	GG	4	0	1.000	4	0	1.000	4	1.000	300	300	300.00		
  1540	AAAATGGATATGACTGCT	CGTTGAAATGATAATTGA	49.0	49.0	46.1	46.1	6	5	GG	4	0	1.000	4	0	1.000	4	1.000	300	300	300.00		
  1541	AAATGGATATGACTGCTA	TCGTTGAAATGATAATTG	48.1	48.1	46.1	46.1	6	5	GG	4	0	1.000	4	0	1.000	4	1.000	300	300	300.00		
  1542	AATGGATATGACTGCTAT	ATCGTTGAAATGATAATT	47.8	47.8	44.8	44.8	6	4	GG	4	0	1.000	4	0	1.000	4	1.000	300	300	300.00		
  1543	CGGCGTATTCGGGTCCAA	GAGATGGAAAATTCGACC	60.6	60.6	51.4	51.4	11	8	GG	4	0	1.000	4	0	1.000	4	1.000	300	300	300.00		
  1544	GGAGATGGAAAATTCGAC	GGCGTATTCGGGTCCAAT	51.4	51.4	58.0	58.0	8	10	GG	4	0	1.000	4	0	1.000	4	1.000	300	300	300.00		
  1545	GCGTATTCGGGTCCAATA	TGGAGATGGAAAATTCGA	55.0	55.0	51.4	51.4	9	7	GG	4	0	1.000	4	0	1.000	4	1.000	300	300	300.00		
  1546	CGTATTCGGGTCCAATAC	TTGGAGATGGAAAATTCG	53.3	53.3	50.7	50.7	9	7	GG	4	0	1.000	4	0	1.000	4	1.000	300	300	300.00		
  1547	CTTGGAGATGGAAAATTC	GTATTCGGGTCCAATACG	48.8	48.8	53.3	53.3	7	9	GG	4	0	1.000	4	0	1.000	4	1.000	300	300	300.00		
  1548	ACTTTACGAAGATCCCAT	TATTGGGGCACAGACCCC	50.7	50.7	59.4	59.4	7	11	GG	4	0	1.000	4	0	1.000	4	1.000	300	300	300.00		
  1549	ATATTGGGGCACAGACCC	CTTTACGAAGATCCCATT	57.1	57.1	49.7	49.7	10	7	GG	4	0	1.000	4	0	1.000	4	1.000	300	300	300.00		
  1550	GATATTGGGGCACAGACC	TTTACGAAGATCCCATTG	55.8	55.8	50.0	50.0	10	7	GG	4	0	1.000	4	0	1.000	4	1.000	300	300	300.00		
  1551	AGATATTGGGGCACAGAC	TTACGAAGATCCCATTGT	54.4	54.4	51.1	51.1	9	7	GG	4	0	1.000	4	0	1.000	4	1.000	300	300	300.00		
  1552	CAGATATTGGGGCACAGA	TACGAAGATCCCATTGTA	54.4	54.4	50.1	50.1	9	7	GG	4	0	1.000	4	0	1.000	4	1.000	300	300	300.00		
  1553	ACGAAGATCCCATTGTAT	GCAGATATTGGGGCACAG	50.8	50.8	56.5	56.5	7	10	GG	4	0	1.000	4	0	1.000	4	1.000	300	300	300.00		
  1554	AATCGAACAATTATACAA	AGGTAGATCAGCAGCGAC	44.4	44.4	57.0	57.0	4	10	GG	4	0	1.000	4	0	1.000	4	1.000	300	300	300.00		
  1555	AAATCGAACAATTATACA	GGTAGATCAGCAGCGACT	44.4	44.4	57.0	57.0	4	10	GG	4	0	1.000	4	0	1.000	4	1.000	300	300	300.00		
  1556	AAAATCGAACAATTATAC	GTAGATCAGCAGCGACTC	43.4	43.4	55.7	55.7	4	10	GG	4	0	1.000	4	0	1.000	4	1.000	300	300	300.00		
  1557	GAAAATCGAACAATTATA	TAGATCAGCAGCGACTCC	43.0	43.0	56.7	56.7	4	10	GG	4	0	1.000	4	0	1.000	4	1.000	300	300	300.00		
  1558	AGATCAGCAGCGACTCCT	GGAAAATCGAACAATTAT	58.3	58.3	46.0	46.0	10	5	GG	4	0	1.000	4	0	1.000	4	1.000	300	300	300.00		
  1559	CGGAAAATCGAACAATTA	GATCAGCAGCGACTCCTC	48.9	48.9	58.3	58.3	6	11	GG	4	0	1.000	4	0	1.000	4	1.000	300	300	300.00		
  1560	ATCAGCAGCGACTCCTCC	GCGGAAAATCGAACAATT	59.6	59.6	52.6	52.6	11	7	GG	4	0	1.000	4	0	1.000	4	1.000	300	300	300.00		
  1561	TCAGCAGCGACTCCTCCG	TGCGGAAAATCGAACAAT	62.2	62.2	53.6	53.6	12	7	GG	4	0	1.000	4	0	1.000	4	1.000	300	300	300.00		
  1562	CAGCAGCGACTCCTCCGA	TTGCGGAAAATCGAACAA	62.2	62.2	53.9	53.9	12	7	GG	4	0	1.000	4	0	1.000	4	1.000	300	300	300.00		
  1563	AGCAGCGACTCCTCCGAT	ATTGCGGAAAATCGAACA	61.0	61.0	53.6	53.6	11	7	GG	4	0	1.000	4	0	1.000	4	1.000	300	300	300.00		
