# Supplementary material for: Sequencing and Analysis of Strobilanthes cusia (Nees) Kuntze Chloroplast Genome Revealed the Rare Simultaneous Contraction and Expansion of the Inverted Repeat Region in Angiosperm
Source: Front Plant Sci. 2018 Mar 14;9:324. doi: 10.3389/fpls.2018.00324 (PMC5861152; doi:10.3389/fpls.2018.00324)
Supplement: Supplementary file 1 [file Data_Sheet_1.zip › Data Sheet 1/3SupplementaryFile2-list-of-primers-for-SSR-amplification.txt]

PRIMER PICKING RESULTS FOR MG874806_1

No mispriming library specified
Using 0-based sequence positions
OLIGO            start  len      tm     gc%   any    3' seq
LEFT PRIMER         91   20   59.96   45.00  4.00  2.00 cccaagccatacttgcattt
RIGHT PRIMER       237   20   60.04   45.00  4.00  0.00 aatgggatttccgctcttct
SEQUENCE SIZE: 300
INCLUDED REGION SIZE: 300

PRODUCT SIZE: 147, PAIR ANY COMPL: 4.00, PAIR 3' COMPL: 0.00
TARGETS (start, len)*: 150,14

    0 cgctgtgggttacccgggattcgaacccggagctagtcggatggagtagataatctcttt
                                                                  

   60 gttatggtagtgaaaaaaagaaaaacccctccccaagccatacttgcatttttcattgca
                                     >>>>>>>>>>>>>>>>>>>>         

  120 cacggctttccctatgtatatctttttcgaaaaaaaacttttgaagtggttgaatacttg
                                    **************                

  180 gttgattcaacccctgttccatactacatcaacatttcagaagagcggaaatcccatttt
                                            <<<<<<<<<<<<<<<<<<<<  

  240 tgggggattggccagatcattgatataaaaaatatccaaataccaaatccgacttcgata
                                                                  

KEYS (in order of precedence):
****** target
>>>>>> left primer
<<<<<< right primer

ADDITIONAL OLIGOS
                    start  len      tm     gc%   any    3' seq

 1 LEFT PRIMER         91   20   59.96   45.00  4.00  2.00 cccaagccatacttgcattt
   RIGHT PRIMER       240   20   59.91   40.00  5.00  2.00 aaaaatgggatttccgctct
   PRODUCT SIZE: 150, PAIR ANY COMPL: 5.00, PAIR 3' COMPL: 3.00

 2 LEFT PRIMER         91   20   59.96   45.00  4.00  2.00 cccaagccatacttgcattt
   RIGHT PRIMER       238   20   60.40   45.00  5.00  0.00 aaatgggatttccgctcttc
   PRODUCT SIZE: 148, PAIR ANY COMPL: 5.00, PAIR 3' COMPL: 1.00

 3 LEFT PRIMER         74   20   60.49   45.00  2.00  0.00 aaaaagaaaaacccctcccc
   RIGHT PRIMER       237   20   60.04   45.00  4.00  0.00 aatgggatttccgctcttct
   PRODUCT SIZE: 164, PAIR ANY COMPL: 5.00, PAIR 3' COMPL: 1.00

 4 LEFT PRIMER        107   20   60.51   40.00  4.00  0.00 atttttcattgcacacggct
   RIGHT PRIMER       237   20   60.04   45.00  4.00  0.00 aatgggatttccgctcttct
   PRODUCT SIZE: 131, PAIR ANY COMPL: 4.00, PAIR 3' COMPL: 0.00


PRIMER PICKING RESULTS FOR MG874806_2

No mispriming library specified
Using 0-based sequence positions
OLIGO            start  len      tm     gc%   any    3' seq
LEFT PRIMER         15   20   59.85   55.00  3.00  0.00 gcacagagtggggtattggt
RIGHT PRIMER       227   20   60.05   45.00  3.00  2.00 gggtttgctttgattctgga
SEQUENCE SIZE: 300
INCLUDED REGION SIZE: 300

PRODUCT SIZE: 213, PAIR ANY COMPL: 4.00, PAIR 3' COMPL: 1.00
TARGETS (start, len)*: 150,16

    0 ccaagatttccacatgcacagagtggggtattggtatacataccacaagatttaaatgtg
                     >>>>>>>>>>>>>>>>>>>>                         

   60 aaaaattgtcctctaaaaaggggaatattgaatgaatggatcgtaaattctcagaattta
                                                                  

  120 ctatctttttctcttctagacaagatccattttttttttatttgactgatcttctagaca
                                    ****************              

  180 agatattaatcgtatagaaaatggaatttccagaatcaaagcaaacccctctgatagaat
                                  <<<<<<<<<<<<<<<<<<<<            

  240 ttgagaataaaatttcttgttgcgcgccaaaaaggggtttttggccgaatcattagtaaa
                                                                  

KEYS (in order of precedence):
****** target
>>>>>> left primer
<<<<<< right primer

ADDITIONAL OLIGOS
                    start  len      tm     gc%   any    3' seq

 1 LEFT PRIMER         15   20   59.85   55.00  3.00  0.00 gcacagagtggggtattggt
   RIGHT PRIMER       233   20   59.67   45.00  4.00  2.00 tcagaggggtttgctttgat
   PRODUCT SIZE: 219, PAIR ANY COMPL: 3.00, PAIR 3' COMPL: 0.00

 2 LEFT PRIMER         15   20   59.85   55.00  3.00  0.00 gcacagagtggggtattggt
   RIGHT PRIMER       234   20   59.67   45.00  4.00  1.00 atcagaggggtttgctttga
   PRODUCT SIZE: 220, PAIR ANY COMPL: 3.00, PAIR 3' COMPL: 1.00

 3 LEFT PRIMER         10   20   60.59   55.00  4.00  2.00 cacatgcacagagtggggta
   RIGHT PRIMER       227   20   60.05   45.00  3.00  2.00 gggtttgctttgattctgga
   PRODUCT SIZE: 218, PAIR ANY COMPL: 4.00, PAIR 3' COMPL: 0.00

 4 LEFT PRIMER          0   20   60.52   45.00  4.00  2.00 ccaagatttccacatgcaca
   RIGHT PRIMER       233   20   59.67   45.00  4.00  2.00 tcagaggggtttgctttgat
   PRODUCT SIZE: 234, PAIR ANY COMPL: 3.00, PAIR 3' COMPL: 2.00


PRIMER PICKING RESULTS FOR MG874806_3

No mispriming library specified
Using 0-based sequence positions
OLIGO            start  len      tm     gc%   any    3' seq
LEFT PRIMER         60   20   60.05   45.00  3.00  0.00 tccagaatcaaagcaaaccc
RIGHT PRIMER       248   20   60.69   45.00  5.00  0.00 tatgttgtcggaaaatcggg
SEQUENCE SIZE: 300
INCLUDED REGION SIZE: 300

PRODUCT SIZE: 189, PAIR ANY COMPL: 3.00, PAIR 3' COMPL: 3.00
TARGETS (start, len)*: 150,14

    0 attttttttttatttgactgatcttctagacaagatattaatcgtatagaaaatggaatt
                                                                  

   60 tccagaatcaaagcaaacccctctgatagaatttgagaataaaatttcttgttgcgcgcc
      >>>>>>>>>>>>>>>>>>>>                                        

  120 aaaaaggggtttttggccgaatcattagtaaaaaaaagaaaatgattctgttgatacatt
                                    **************                

  180 cgggtaattaaccgtttcacgatcagtaaactggatttatttccataaccccgattttcc
                                                       <<<<<<<<<<<

  240 gacaacatagatctactgaaaccatgatcatgagcaaatgtataaatatacacctgaaag
      <<<<<<<<<                                                   

KEYS (in order of precedence):
****** target
>>>>>> left primer
<<<<<< right primer

ADDITIONAL OLIGOS
                    start  len      tm     gc%   any    3' seq

 1 LEFT PRIMER         60   20   60.05   45.00  3.00  0.00 tccagaatcaaagcaaaccc
   RIGHT PRIMER       239   20   60.85   45.00  2.00  0.00 ggaaaatcggggttatggaa
   PRODUCT SIZE: 180, PAIR ANY COMPL: 5.00, PAIR 3' COMPL: 2.00

 2 LEFT PRIMER        127   20   59.77   40.00  6.00  3.00 ggtttttggccgaatcatta
   RIGHT PRIMER       248   20   60.69   45.00  5.00  0.00 tatgttgtcggaaaatcggg
   PRODUCT SIZE: 122, PAIR ANY COMPL: 5.00, PAIR 3' COMPL: 3.00

 3 LEFT PRIMER         67   20   59.67   45.00  4.00  2.00 tcaaagcaaacccctctgat
   RIGHT PRIMER       248   20   60.69   45.00  5.00  0.00 tatgttgtcggaaaatcggg
   PRODUCT SIZE: 182, PAIR ANY COMPL: 3.00, PAIR 3' COMPL: 2.00

 4 LEFT PRIMER         66   20   59.67   45.00  4.00  3.00 atcaaagcaaacccctctga
   RIGHT PRIMER       248   20   60.69   45.00  5.00  0.00 tatgttgtcggaaaatcggg
   PRODUCT SIZE: 183, PAIR ANY COMPL: 3.00, PAIR 3' COMPL: 1.00


PRIMER PICKING RESULTS FOR MG874806_4

No mispriming library specified
Using 0-based sequence positions
OLIGO            start  len      tm     gc%   any    3' seq
LEFT PRIMER          5   21   60.14   47.62  5.00  3.00 ttccaccacttgaacttcgac
RIGHT PRIMER       254   20   59.03   35.00  7.00  0.00 tttttccgaaatcaaaaggg
SEQUENCE SIZE: 300
INCLUDED REGION SIZE: 300

PRODUCT SIZE: 250, PAIR ANY COMPL: 5.00, PAIR 3' COMPL: 2.00
TARGETS (start, len)*: 150,14

    0 tggatttccaccacttgaacttcgacttcaatcaaaagtggaagttttttagggttatca
           >>>>>>>>>>>>>>>>>>>>>                                  

   60 aatgatacatagtgcgatacagtcaaaacaaagtattcgagtaagaatcgatacctcgaa
                                                                  

  120 gacaggtaaacttatcaacagattttccactctctctttctctttttccattgaattttt
                                    **************                

  180 ctatgttatagaaaaagaagatggttagaaatcttttattttttaaacccaatcgccctt
                                                             <<<<<

  240 ttgatttcggaaaaattatctttatcaatatactatttcttttagacacacagcgctatt
      <<<<<<<<<<<<<<<                                             

KEYS (in order of precedence):
****** target
>>>>>> left primer
<<<<<< right primer

ADDITIONAL OLIGOS
                    start  len      tm     gc%   any    3' seq

 1 LEFT PRIMER          5   21   60.14   47.62  5.00  3.00 ttccaccacttgaacttcgac
   RIGHT PRIMER       252   19   60.00   42.11  7.00  2.00 tttccgaaatcaaaagggc
   PRODUCT SIZE: 248, PAIR ANY COMPL: 5.00, PAIR 3' COMPL: 1.00

 2 LEFT PRIMER          5   21   60.14   47.62  5.00  3.00 ttccaccacttgaacttcgac
   RIGHT PRIMER       248   19   60.02   42.11  4.00  2.00 cgaaatcaaaagggcgatt
   PRODUCT SIZE: 244, PAIR ANY COMPL: 5.00, PAIR 3' COMPL: 2.00

 3 LEFT PRIMER          5   21   60.14   47.62  5.00  3.00 ttccaccacttgaacttcgac
   RIGHT PRIMER       246   19   59.89   42.11  4.00  1.00 aaatcaaaagggcgattgg
   PRODUCT SIZE: 242, PAIR ANY COMPL: 4.00, PAIR 3' COMPL: 2.00

 4 LEFT PRIMER          4   20   58.75   45.00  5.00  3.00 tttccaccacttgaacttcg
   RIGHT PRIMER       252   19   60.00   42.11  7.00  2.00 tttccgaaatcaaaagggc
   PRODUCT SIZE: 249, PAIR ANY COMPL: 5.00, PAIR 3' COMPL: 3.00


PRIMER PICKING RESULTS FOR MG874806_5

No mispriming library specified
Using 0-based sequence positions
OLIGO            start  len      tm     gc%   any    3' seq
LEFT PRIMER         90   20   60.02   45.00  4.00  2.00 actctcaaatcgcgcaaagt
RIGHT PRIMER       250   20   60.22   45.00  6.00  1.00 caaggaagcaccctttttga
SEQUENCE SIZE: 300
INCLUDED REGION SIZE: 300

PRODUCT SIZE: 161, PAIR ANY COMPL: 5.00, PAIR 3' COMPL: 1.00
TARGETS (start, len)*: 150,16

    0 atgggcctataaaatcaattagattacgatttcatacttttttcctgaaaatcaaaagaa
                                                                  

   60 accatccgtactcataactcaagttgtataactctcaaatcgcgcaaagtaagaatattt
                                    >>>>>>>>>>>>>>>>>>>>          

  120 aggaaatttcatttattgagtggtctttaccccccccccttttatttatctcatttaaaa
                                    ****************              

  180 ttctatttgaattctttagtcggatccggttattcagattatcaatcaaattcaaaaagg
                                                         <<<<<<<<<

  240 gtgcttccttgtttttagatcctttatccttattttgaatcattgggtttagacattact
      <<<<<<<<<<<                                                 

KEYS (in order of precedence):
****** target
>>>>>> left primer
<<<<<< right primer

ADDITIONAL OLIGOS
                    start  len      tm     gc%   any    3' seq

 1 LEFT PRIMER         94   20   59.58   40.00  4.00  0.00 tcaaatcgcgcaaagtaaga
   RIGHT PRIMER       250   20   60.22   45.00  6.00  1.00 caaggaagcaccctttttga
   PRODUCT SIZE: 157, PAIR ANY COMPL: 5.00, PAIR 3' COMPL: 1.00

 2 LEFT PRIMER         92   20   59.58   40.00  4.00  2.00 tctcaaatcgcgcaaagtaa
   RIGHT PRIMER       250   20   60.22   45.00  6.00  1.00 caaggaagcaccctttttga
   PRODUCT SIZE: 159, PAIR ANY COMPL: 5.00, PAIR 3' COMPL: 1.00

 3 LEFT PRIMER         88   20   59.58   40.00  4.00  2.00 taactctcaaatcgcgcaaa
   RIGHT PRIMER       250   20   60.22   45.00  6.00  1.00 caaggaagcaccctttttga
   PRODUCT SIZE: 163, PAIR ANY COMPL: 5.00, PAIR 3' COMPL: 3.00

 4 LEFT PRIMER         89   20   60.52   45.00  4.00  0.00 aactctcaaatcgcgcaaag
   RIGHT PRIMER       250   20   60.22   45.00  6.00  1.00 caaggaagcaccctttttga
   PRODUCT SIZE: 162, PAIR ANY COMPL: 5.00, PAIR 3' COMPL: 2.00


PRIMER PICKING RESULTS FOR MG874806_6

No mispriming library specified
Using 0-based sequence positions
OLIGO            start  len      tm     gc%   any    3' seq
LEFT PRIMER         96   20   60.38   50.00  3.00  3.00 tcagaagggagggattttcc
RIGHT PRIMER       229   22   59.85   36.36  6.00  0.00 tgaaaaccttttgtgatccctt
SEQUENCE SIZE: 300
INCLUDED REGION SIZE: 300

PRODUCT SIZE: 134, PAIR ANY COMPL: 6.00, PAIR 3' COMPL: 2.00
TARGETS (start, len)*: 150,14

    0 tttacttgactctttcttttttaatttaaaatagataaagagaccaaagaaaaggagaaa
                                                                  

   60 gaaatcaatcttttttcataagatgtataaaaaaattcagaagggagggattttcctcgc
                                          >>>>>>>>>>>>>>>>>>>>    

  120 tatcagataggctgaggggttatcactgttatatatattctatataatatagaatagaga
                                    **************                

  180 attgaaataatttcaatttcaataatttaagggatcacaaaaggttttcacaaaaaacaa
                                  <<<<<<<<<<<<<<<<<<<<<<          

  240 aaaattcttgtcattgaaatagaatgatagaagacatataagcgaaacatttcctctttt
                                                                  

KEYS (in order of precedence):
****** target
>>>>>> left primer
<<<<<< right primer

ADDITIONAL OLIGOS
                    start  len      tm     gc%   any    3' seq

 1 LEFT PRIMER        103   20   59.51   50.00  6.00  2.00 ggagggattttcctcgctat
   RIGHT PRIMER       229   22   59.85   36.36  6.00  0.00 tgaaaaccttttgtgatccctt
   PRODUCT SIZE: 127, PAIR ANY COMPL: 6.00, PAIR 3' COMPL: 0.00

 2 LEFT PRIMER         96   20   60.38   50.00  3.00  3.00 tcagaagggagggattttcc
   RIGHT PRIMER       229   21   58.54   38.10  6.00  2.00 tgaaaaccttttgtgatccct
   PRODUCT SIZE: 134, PAIR ANY COMPL: 6.00, PAIR 3' COMPL: 2.00

 3 LEFT PRIMER        103   20   59.51   50.00  6.00  2.00 ggagggattttcctcgctat
   RIGHT PRIMER       229   21   58.54   38.10  6.00  2.00 tgaaaaccttttgtgatccct
   PRODUCT SIZE: 127, PAIR ANY COMPL: 6.00, PAIR 3' COMPL: 0.00

 4 LEFT PRIMER        128   20   59.16   55.00  4.00  3.00 aggctgaggggttatcactg
   RIGHT PRIMER       229   22   59.85   36.36  6.00  0.00 tgaaaaccttttgtgatccctt
   PRODUCT SIZE: 102, PAIR ANY COMPL: 6.00, PAIR 3' COMPL: 1.00


PRIMER PICKING RESULTS FOR MG874806_7

No mispriming library specified
Using 0-based sequence positions
OLIGO            start  len      tm     gc%   any    3' seq
LEFT PRIMER         35   22   59.85   36.36  6.00  2.00 aagggatcacaaaaggttttca
RIGHT PRIMER       279   20   60.97   55.00  8.00  1.00 gaggttcgaatccttccgtc
SEQUENCE SIZE: 300
INCLUDED REGION SIZE: 300

PRODUCT SIZE: 245, PAIR ANY COMPL: 5.00, PAIR 3' COMPL: 3.00
TARGETS (start, len)*: 150,14

    0 atagagaattgaaataatttcaatttcaataatttaagggatcacaaaaggttttcacaa
                                         >>>>>>>>>>>>>>>>>>>>>>   

   60 aaaacaaaaaattcttgtcattgaaatagaatgatagaagacatataagcgaaacatttc
                                                                  

  120 ctctttttaaacgattcaataataaaataatatatattatataatatattttatttaaca
                                    **************                

  180 tgggattgagtaatatttcaataatcacttcttgtcataaagaaaataatgtttctaaaa
                                                                  

  240 aaataatggatctacgctgggacggaaggattcgaacctccgaatagcgggaccaaaacc
                          <<<<<<<<<<<<<<<<<<<<                    

KEYS (in order of precedence):
****** target
>>>>>> left primer
<<<<<< right primer

ADDITIONAL OLIGOS
                    start  len      tm     gc%   any    3' seq

 1 LEFT PRIMER         35   22   59.85   36.36  6.00  2.00 aagggatcacaaaaggttttca
   RIGHT PRIMER       267   19   60.23   57.89  2.00  2.00 cttccgtcccagcgtagat
   PRODUCT SIZE: 233, PAIR ANY COMPL: 4.00, PAIR 3' COMPL: 1.00

 2 LEFT PRIMER         36   21   58.54   38.10  6.00  2.00 agggatcacaaaaggttttca
   RIGHT PRIMER       279   20   60.97   55.00  8.00  1.00 gaggttcgaatccttccgtc
   PRODUCT SIZE: 244, PAIR ANY COMPL: 5.00, PAIR 3' COMPL: 3.00

 3 LEFT PRIMER         37   20   57.49   40.00  6.00  2.00 gggatcacaaaaggttttca
   RIGHT PRIMER       279   20   60.97   55.00  8.00  1.00 gaggttcgaatccttccgtc
   PRODUCT SIZE: 243, PAIR ANY COMPL: 5.00, PAIR 3' COMPL: 3.00

 4 LEFT PRIMER         37   21   58.40   42.86  6.00  0.00 gggatcacaaaaggttttcac
   RIGHT PRIMER       279   20   60.97   55.00  8.00  1.00 gaggttcgaatccttccgtc
   PRODUCT SIZE: 243, PAIR ANY COMPL: 5.00, PAIR 3' COMPL: 2.00


PRIMER PICKING RESULTS FOR MG874806_8

No mispriming library specified
Using 0-based sequence positions
OLIGO            start  len      tm     gc%   any    3' seq
LEFT PRIMER         72   20   59.67   50.00  2.00  0.00 caactccagcccaaaatctc
RIGHT PRIMER       296   21   59.96   42.86  2.00  0.00 cactcaatcaaaaaccctcca
SEQUENCE SIZE: 300
INCLUDED REGION SIZE: 300

PRODUCT SIZE: 225, PAIR ANY COMPL: 2.00, PAIR 3' COMPL: 0.00
TARGETS (start, len)*: 150,14

    0 taccccttggctacgccccattttaatttaaaatctacaccaagaaaaataatattggta
                                                                  

   60 ttaattttttgtcaactccagcccaaaatctctatatgtatagaatatattggtattcgc
                  >>>>>>>>>>>>>>>>>>>>                            

  120 atatgcatatattacatatattatattattatatatagatctatctatatagatatttct
                                    **************                

  180 atatctatagaattcaacaaaatttattgatcattacatagaattcaattaagatattgt
                                                                  

  240 atgaaagtatcatttcttctattctcctttgagaattggagggtttttgattgagtgggt
                                          <<<<<<<<<<<<<<<<<<<<<   

KEYS (in order of precedence):
****** target
>>>>>> left primer
<<<<<< right primer

ADDITIONAL OLIGOS
                    start  len      tm     gc%   any    3' seq

 1 LEFT PRIMER         71   20   59.67   45.00  2.00  2.00 tcaactccagcccaaaatct
   RIGHT PRIMER       296   21   59.96   42.86  2.00  0.00 cactcaatcaaaaaccctcca
   PRODUCT SIZE: 226, PAIR ANY COMPL: 2.00, PAIR 3' COMPL: 1.00

 2 LEFT PRIMER         72   20   59.67   50.00  2.00  0.00 caactccagcccaaaatctc
   RIGHT PRIMER       284   21   59.93   42.86  4.00  1.00 aaccctccaattctcaaagga
   PRODUCT SIZE: 213, PAIR ANY COMPL: 3.00, PAIR 3' COMPL: 2.00

 3 LEFT PRIMER         71   20   59.67   45.00  2.00  2.00 tcaactccagcccaaaatct
   RIGHT PRIMER       284   21   59.93   42.86  4.00  1.00 aaccctccaattctcaaagga
   PRODUCT SIZE: 214, PAIR ANY COMPL: 3.00, PAIR 3' COMPL: 1.00

 4 LEFT PRIMER         72   20   59.67   50.00  2.00  0.00 caactccagcccaaaatctc
   RIGHT PRIMER       298   20   58.88   45.00  2.00  0.00 cccactcaatcaaaaaccct
   PRODUCT SIZE: 227, PAIR ANY COMPL: 2.00, PAIR 3' COMPL: 0.00


PRIMER PICKING RESULTS FOR MG874806_9

No mispriming library specified
Using 0-based sequence positions
OLIGO            start  len      tm     gc%   any    3' seq
LEFT PRIMER         47   22   59.57   40.91  6.00  2.00 tgaattcttccccttattcgag
RIGHT PRIMER       192   20   59.80   50.00  6.00  2.00 aaagcttacagcagcttgcc
SEQUENCE SIZE: 300
INCLUDED REGION SIZE: 300

PRODUCT SIZE: 146, PAIR ANY COMPL: 3.00, PAIR 3' COMPL: 1.00
TARGETS (start, len)*: 150,14

    0 caaaacgtctgttatgcttaatatcgttagtttgatctgtatctgtatgaattcttcccc
                                                     >>>>>>>>>>>>>

   60 ttattcgagtagttttttcttcggcaaattgcccgaagcatatgcttttttgaatccaat
      >>>>>>>>>                                                   

  120 cgtagatgttatgccagtcatacctgtgcttttttttctcttagcttttgtttggcaagc
                                    **************         <<<<<<<

  180 tgctgtaagctttcgataagacccttaatttaattagatcctagaaaatggataatttcg
      <<<<<<<<<<<<<                                               

  240 tcaagaaaaaattctaaaaatctcaaaaataaaataagataggttttaaagtatgaaccc
                                                                  

KEYS (in order of precedence):
****** target
>>>>>> left primer
<<<<<< right primer

ADDITIONAL OLIGOS
                    start  len      tm     gc%   any    3' seq

 1 LEFT PRIMER         47   22   59.57   40.91  6.00  2.00 tgaattcttccccttattcgag
   RIGHT PRIMER       183   20   60.55   45.00  5.00  0.00 agcagcttgccaaacaaaag
   PRODUCT SIZE: 137, PAIR ANY COMPL: 3.00, PAIR 3' COMPL: 1.00

 2 LEFT PRIMER         47   22   59.57   40.91  6.00  2.00 tgaattcttccccttattcgag
   RIGHT PRIMER       186   20   60.58   45.00  5.00  1.00 tacagcagcttgccaaacaa
   PRODUCT SIZE: 140, PAIR ANY COMPL: 3.00, PAIR 3' COMPL: 2.00

 3 LEFT PRIMER         47   22   59.57   40.91  6.00  2.00 tgaattcttccccttattcgag
   RIGHT PRIMER       187   20   60.58   45.00  5.00  3.00 ttacagcagcttgccaaaca
   PRODUCT SIZE: 141, PAIR ANY COMPL: 2.00, PAIR 3' COMPL: 1.00

 4 LEFT PRIMER         46   23   59.83   39.13  6.00  2.00 atgaattcttccccttattcgag
   RIGHT PRIMER       192   20   59.80   50.00  6.00  2.00 aaagcttacagcagcttgcc
   PRODUCT SIZE: 147, PAIR ANY COMPL: 3.00, PAIR 3' COMPL: 1.00


PRIMER PICKING RESULTS FOR MG874806_10

No mispriming library specified
Using 0-based sequence positions
OLIGO            start  len      tm     gc%   any    3' seq
LEFT PRIMER         89   21   60.00   38.10  5.00  1.00 tcacggtgtcaaaatcaaaca
RIGHT PRIMER       286   20   60.92   55.00  5.00  2.00 tcacgtccaggattacgtcc
SEQUENCE SIZE: 300
INCLUDED REGION SIZE: 300

PRODUCT SIZE: 198, PAIR ANY COMPL: 4.00, PAIR 3' COMPL: 0.00
TARGETS (start, len)*: 150,15

    0 atataaacgacgatcttttttaatgaaaaaatcaaaatgaattgtcgtttatatacaaat
                                                                  

   60 tcattttgatttctagaaaaaacctcatttcacggtgtcaaaatcaaacaaaataggata
                                   >>>>>>>>>>>>>>>>>>>>>          

  120 tgtgttagaaaaacggaagatctattctctttttttttcaaaaaatcatttggagattgt
                                    ***************               

  180 gtaatgcttaccctgaaactcttcgtttataccgtagtgatattttttgtttctctattt
                                                                  

  240 atatttggattcctctctaatgatccaggacgtaatcctggacgtgaagaataaaatcca
                                 <<<<<<<<<<<<<<<<<<<<             

KEYS (in order of precedence):
****** target
>>>>>> left primer
<<<<<< right primer

ADDITIONAL OLIGOS
                    start  len      tm     gc%   any    3' seq

 1 LEFT PRIMER         81   20   58.98   45.00  5.00  3.00 acctcatttcacggtgtcaa
   RIGHT PRIMER       286   20   60.92   55.00  5.00  2.00 tcacgtccaggattacgtcc
   PRODUCT SIZE: 206, PAIR ANY COMPL: 3.00, PAIR 3' COMPL: 1.00

 2 LEFT PRIMER         80   20   58.98   45.00  5.00  3.00 aacctcatttcacggtgtca
   RIGHT PRIMER       286   20   60.92   55.00  5.00  2.00 tcacgtccaggattacgtcc
   PRODUCT SIZE: 207, PAIR ANY COMPL: 3.00, PAIR 3' COMPL: 1.00

 3 LEFT PRIMER         89   21   60.00   38.10  5.00  1.00 tcacggtgtcaaaatcaaaca
   RIGHT PRIMER       290   21   60.12   47.62  5.00  2.00 ttcttcacgtccaggattacg
   PRODUCT SIZE: 202, PAIR ANY COMPL: 4.00, PAIR 3' COMPL: 0.00

 4 LEFT PRIMER         81   20   58.98   45.00  5.00  3.00 acctcatttcacggtgtcaa
   RIGHT PRIMER       290   21   60.12   47.62  5.00  2.00 ttcttcacgtccaggattacg
   PRODUCT SIZE: 210, PAIR ANY COMPL: 3.00, PAIR 3' COMPL: 1.00


PRIMER PICKING RESULTS FOR MG874806_11

No mispriming library specified
Using 0-based sequence positions
OLIGO            start  len      tm     gc%   any    3' seq
LEFT PRIMER         55   20   59.99   55.00  5.00  2.00 aggacgtaatcctggacgtg
RIGHT PRIMER       269   20   60.01   45.00  4.00  2.00 tttgaattgggagagatggc
SEQUENCE SIZE: 300
INCLUDED REGION SIZE: 300

PRODUCT SIZE: 215, PAIR ANY COMPL: 3.00, PAIR 3' COMPL: 1.00
TARGETS (start, len)*: 150,14

    0 ccgtagtgatattttttgtttctctatttatatttggattcctctctaatgatccaggac
                                                             >>>>>

   60 gtaatcctggacgtgaagaataaaatccaaattggttgattcaaattttcttagaatttt
      >>>>>>>>>>>>>>>                                             

  120 atctattccacacggattttcgaaatttgaaaaaaaagaaatcaagttattaacggaaag
                                    **************                

  180 agagggattcgaaccctcggtacgaataactcgtacaacggattagcaatccgacgcttt
                                                                  

  240 agtccactcagccatctctcccaattcaaaaagataattactagattacacataatgtaa
                <<<<<<<<<<<<<<<<<<<<                              

KEYS (in order of precedence):
****** target
>>>>>> left primer
<<<<<< right primer

ADDITIONAL OLIGOS
                    start  len      tm     gc%   any    3' seq

 1 LEFT PRIMER         55   20   59.99   55.00  5.00  2.00 aggacgtaatcctggacgtg
   RIGHT PRIMER       266   20   60.16   50.00  4.00  1.00 gaattgggagagatggctga
   PRODUCT SIZE: 212, PAIR ANY COMPL: 3.00, PAIR 3' COMPL: 0.00

 2 LEFT PRIMER         55   20   59.99   55.00  5.00  2.00 aggacgtaatcctggacgtg
   RIGHT PRIMER       260   20   59.80   60.00  3.00  2.00 ggagagatggctgagtggac
   PRODUCT SIZE: 206, PAIR ANY COMPL: 3.00, PAIR 3' COMPL: 1.00

 3 LEFT PRIMER         55   20   59.99   55.00  5.00  2.00 aggacgtaatcctggacgtg
   RIGHT PRIMER       268   20   59.63   45.00  4.00  2.00 ttgaattgggagagatggct
   PRODUCT SIZE: 214, PAIR ANY COMPL: 3.00, PAIR 3' COMPL: 0.00

 4 LEFT PRIMER         55   20   59.99   55.00  5.00  2.00 aggacgtaatcctggacgtg
   RIGHT PRIMER       248   20   60.40   55.00  4.00  3.00 gagtggactaaagcgtcgga
   PRODUCT SIZE: 194, PAIR ANY COMPL: 4.00, PAIR 3' COMPL: 1.00


PRIMER PICKING RESULTS FOR MG874806_12

No mispriming library specified
Using 0-based sequence positions
OLIGO            start  len      tm     gc%   any    3' seq
LEFT PRIMER         22   20   60.01   45.00  4.00  2.00 gccatctctcccaattcaaa
RIGHT PRIMER       238   20   59.97   45.00  3.00  0.00 agcccttcttttcgcttttc
SEQUENCE SIZE: 300
INCLUDED REGION SIZE: 300

PRODUCT SIZE: 217, PAIR ANY COMPL: 3.00, PAIR 3' COMPL: 2.00
TARGETS (start, len)*: 150,44

    0 atccgacgctttagtccactcagccatctctcccaattcaaaaagataattactagatta
                            >>>>>>>>>>>>>>>>>>>>                  

   60 cacataatgtaaaatgtaaggagtctgtcttcctctctggtctttctctattctattaga
                                                                  

  120 attcgattctatattctataattctatactatatatattctatactatttctatctatat
                                    ******************************

  180 atatatagatagatagccaaattaggaatttcctttatcgaaaagcgaaaagaagggctc
      **************                         <<<<<<<<<<<<<<<<<<<< 

  240 gggggcgttaacaatcgaactaaagaaaaataagaaagatctctttgtgttgattttctt
                                                                  

KEYS (in order of precedence):
****** target
>>>>>> left primer
<<<<<< right primer

ADDITIONAL OLIGOS
                    start  len      tm     gc%   any    3' seq

 1 LEFT PRIMER         22   20   60.01   45.00  4.00  2.00 gccatctctcccaattcaaa
   RIGHT PRIMER       239   20   59.97   45.00  3.00  0.00 gagcccttcttttcgctttt
   PRODUCT SIZE: 218, PAIR ANY COMPL: 3.00, PAIR 3' COMPL: 3.00

 2 LEFT PRIMER         19   20   60.16   50.00  4.00  2.00 tcagccatctctcccaattc
   RIGHT PRIMER       238   20   59.97   45.00  3.00  0.00 agcccttcttttcgcttttc
   PRODUCT SIZE: 220, PAIR ANY COMPL: 3.00, PAIR 3' COMPL: 0.00

 3 LEFT PRIMER         19   20   60.16   50.00  4.00  2.00 tcagccatctctcccaattc
   RIGHT PRIMER       239   20   59.97   45.00  3.00  0.00 gagcccttcttttcgctttt
   PRODUCT SIZE: 221, PAIR ANY COMPL: 3.00, PAIR 3' COMPL: 0.00

 4 LEFT PRIMER         13   20   59.80   60.00  3.00  0.00 gtccactcagccatctctcc
   RIGHT PRIMER       238   20   59.97   45.00  3.00  0.00 agcccttcttttcgcttttc
   PRODUCT SIZE: 226, PAIR ANY COMPL: 3.00, PAIR 3' COMPL: 0.00


PRIMER PICKING RESULTS FOR MG874806_13

No mispriming library specified
Using 0-based sequence positions
OLIGO            start  len      tm     gc%   any    3' seq
LEFT PRIMER         72   20   60.18   45.00  4.00  3.00 ttctttttctgatggcctgg
RIGHT PRIMER       287   22   59.13   36.36  2.00  1.00 tcctctttttcttgttgcttga
SEQUENCE SIZE: 300
INCLUDED REGION SIZE: 300

PRODUCT SIZE: 216, PAIR ANY COMPL: 2.00, PAIR 3' COMPL: 0.00
TARGETS (start, len)*: 150,18

    0 tcgggggcgttaacaatcgaactaaagaaaaataagaaagatctctttgtgttgattttc
                                                                  

   60 ttttaaaagcccttctttttctgatggcctggcctggtcagtatccacagccgggcccgg
                  >>>>>>>>>>>>>>>>>>>>                            

  120 tcctttttttgttccgccgaattctaataatatatatatattatatgtaataatgtaatg
                                    ******************            

  180 atttaataatgatttatatttatatgagatctgatttgacaacaaaaatgcttgtttttt
                                                                  

  240 attctacttaatagaatgttttctattcaagcaacaagaaaaagaggaaaaactatttac
                                <<<<<<<<<<<<<<<<<<<<<<            

KEYS (in order of precedence):
****** target
>>>>>> left primer
<<<<<< right primer

ADDITIONAL OLIGOS
                    start  len      tm     gc%   any    3' seq

 1 LEFT PRIMER         72   20   60.18   45.00  4.00  3.00 ttctttttctgatggcctgg
   RIGHT PRIMER       233   23   60.03   30.43  5.00  3.00 caagcatttttgttgtcaaatca
   PRODUCT SIZE: 162, PAIR ANY COMPL: 4.00, PAIR 3' COMPL: 1.00

 2 LEFT PRIMER         72   20   60.18   45.00  4.00  3.00 ttctttttctgatggcctgg
   RIGHT PRIMER       289   23   59.92   34.78  2.00  0.00 tttcctctttttcttgttgcttg
   PRODUCT SIZE: 218, PAIR ANY COMPL: 2.00, PAIR 3' COMPL: 0.00

 3 LEFT PRIMER         92   20   60.53   60.00  4.00  1.00 cctggtcagtatccacagcc
   RIGHT PRIMER       287   22   59.13   36.36  2.00  1.00 tcctctttttcttgttgcttga
   PRODUCT SIZE: 196, PAIR ANY COMPL: 3.00, PAIR 3' COMPL: 1.00

 4 LEFT PRIMER         90   20   60.53   60.00  4.00  1.00 ggcctggtcagtatccacag
   RIGHT PRIMER       287   22   59.13   36.36  2.00  1.00 tcctctttttcttgttgcttga
   PRODUCT SIZE: 198, PAIR ANY COMPL: 3.00, PAIR 3' COMPL: 1.00


PRIMER PICKING RESULTS FOR MG874806_14

No mispriming library specified
Using 0-based sequence positions
OLIGO            start  len      tm     gc%   any    3' seq
LEFT PRIMER         35   20   58.92   40.00  6.00  2.00 tcggtcatattccgatcaaa
RIGHT PRIMER       230   21   60.29   38.10  7.00  1.00 tggaaatcttggtccaattca
SEQUENCE SIZE: 300
INCLUDED REGION SIZE: 300

PRODUCT SIZE: 196, PAIR ANY COMPL: 4.00, PAIR 3' COMPL: 2.00
TARGETS (start, len)*: 150,21

    0 tcgtttttttaaccctttaattgttaaagggtctttcggtcatattccgatcaaaagctt
                                         >>>>>>>>>>>>>>>>>>>>     

   60 tttttcttaaaaggaattcatcctttacctctcaatcagaaattcgagacaaaatatgcc
                                                                  

  120 ttctcgtgctttgtatccatgagtcacttataaaataaaataaataaaaggtttaaaggg
                                    *********************         

  180 ttggatttttaaattgcgaaacagaatttttgaattggaccaagatttccaattgaataa
                                    <<<<<<<<<<<<<<<<<<<<<         

  240 gtatgagtaaaggatccatggatgaagatagaaagtcaatttctaatcgtaactaaatct
                                                                  

KEYS (in order of precedence):
****** target
>>>>>> left primer
<<<<<< right primer

ADDITIONAL OLIGOS
                    start  len      tm     gc%   any    3' seq

 1 LEFT PRIMER         34   20   58.92   40.00  6.00  1.00 ttcggtcatattccgatcaa
   RIGHT PRIMER       230   21   60.29   38.10  7.00  1.00 tggaaatcttggtccaattca
   PRODUCT SIZE: 197, PAIR ANY COMPL: 4.00, PAIR 3' COMPL: 3.00

 2 LEFT PRIMER         33   20   58.92   40.00  6.00  2.00 tttcggtcatattccgatca
   RIGHT PRIMER       230   21   60.29   38.10  7.00  1.00 tggaaatcttggtccaattca
   PRODUCT SIZE: 198, PAIR ANY COMPL: 4.00, PAIR 3' COMPL: 2.00

 3 LEFT PRIMER         32   21   59.91   42.86  6.00  2.00 ctttcggtcatattccgatca
   RIGHT PRIMER       230   21   60.29   38.10  7.00  1.00 tggaaatcttggtccaattca
   PRODUCT SIZE: 199, PAIR ANY COMPL: 4.00, PAIR 3' COMPL: 2.00

 4 LEFT PRIMER         34   21   60.27   38.10  6.00  3.00 ttcggtcatattccgatcaaa
   RIGHT PRIMER       230   21   60.29   38.10  7.00  1.00 tggaaatcttggtccaattca
   PRODUCT SIZE: 197, PAIR ANY COMPL: 4.00, PAIR 3' COMPL: 2.00


PRIMER PICKING RESULTS FOR MG874806_15

No mispriming library specified
Using 0-based sequence positions
OLIGO            start  len      tm     gc%   any    3' seq
LEFT PRIMER          4   20   60.86   50.00  2.00  0.00 cgctacccgcttcttctttt
RIGHT PRIMER       200   20   60.07   40.00  3.00  0.00 cgcagttcattccgattttt
SEQUENCE SIZE: 300
INCLUDED REGION SIZE: 300

PRODUCT SIZE: 197, PAIR ANY COMPL: 2.00, PAIR 3' COMPL: 0.00
TARGETS (start, len)*: 150,14

    0 ttcccgctacccgcttcttcttttctaagtattctattagaattcgattctaaaaaatag
          >>>>>>>>>>>>>>>>>>>>                                    

   60 agaagatatggagaatagaatatagtatgattacgattagtatataattgaatatacaat
                                                                  

  120 tccaaaaaattatctcacatataatccgattttttttgtttgcaattcaagcacgaggtc
                                    **************                

  180 aaaaaatcggaatgaactgcgtccattgtctaatggataggacagaggtcttctaaacct
       <<<<<<<<<<<<<<<<<<<<                                       

  240 ttggtataggttcaaatcctattggacgcaatttttttccatctatttttgttatttcga
                                                                  

KEYS (in order of precedence):
****** target
>>>>>> left primer
<<<<<< right primer

ADDITIONAL OLIGOS
                    start  len      tm     gc%   any    3' seq

 1 LEFT PRIMER          4   20   60.86   50.00  2.00  0.00 cgctacccgcttcttctttt
   RIGHT PRIMER       202   20   60.08   45.00  3.00  1.00 gacgcagttcattccgattt
   PRODUCT SIZE: 199, PAIR ANY COMPL: 3.00, PAIR 3' COMPL: 0.00

 2 LEFT PRIMER          4   20   60.86   50.00  2.00  0.00 cgctacccgcttcttctttt
   RIGHT PRIMER       201   20   59.57   40.00  3.00  0.00 acgcagttcattccgatttt
   PRODUCT SIZE: 198, PAIR ANY COMPL: 2.00, PAIR 3' COMPL: 0.00

 3 LEFT PRIMER          4   20   60.86   50.00  2.00  0.00 cgctacccgcttcttctttt
   RIGHT PRIMER       184   20   59.44   40.00  3.00  3.00 tttttgacctcgtgcttgaa
   PRODUCT SIZE: 181, PAIR ANY COMPL: 3.00, PAIR 3' COMPL: 2.00

 4 LEFT PRIMER          4   19   59.60   52.63  2.00  0.00 cgctacccgcttcttcttt
   RIGHT PRIMER       200   20   60.07   40.00  3.00  0.00 cgcagttcattccgattttt
   PRODUCT SIZE: 197, PAIR ANY COMPL: 2.00, PAIR 3' COMPL: 0.00


PRIMER PICKING RESULTS FOR MG874806_16

No mispriming library specified
Using 0-based sequence positions
OLIGO            start  len      tm     gc%   any    3' seq
LEFT PRIMER         91   20   59.85   45.00  5.00  3.00 actaatttcgtcggctcgaa
RIGHT PRIMER       218   20   59.79   45.00  6.00  2.00 aatattggcatgttgggagc
SEQUENCE SIZE: 300
INCLUDED REGION SIZE: 300

PRODUCT SIZE: 128, PAIR ANY COMPL: 4.00, PAIR 3' COMPL: 3.00
TARGETS (start, len)*: 150,14

    0 gagcaataccatcgcccacttgaagtacggtaccggtatttagaattttgacttctatat
                                                                  

   60 tatattgttcaatacgttcgcggataatattactaatttcgtcggctcgaatggttacca
                                     >>>>>>>>>>>>>>>>>>>>         

  120 tgagtttttcttaattcttttttgaaaagaaaaaaaataatgcctatagcggaaagacta
                                    **************                

  180 atctgttatttctttcatcgctcccaacatgccaatattggcactaatggtacgtaaatg
                         <<<<<<<<<<<<<<<<<<<<                     

  240 taactcgttgttcaaacaactgttgagagttcctagagctccttgtaaggcttgttggaa
                                                                  

KEYS (in order of precedence):
****** target
>>>>>> left primer
<<<<<< right primer

ADDITIONAL OLIGOS
                    start  len      tm     gc%   any    3' seq

 1 LEFT PRIMER          4   20   60.33   45.00  3.00  3.00 aataccatcgcccacttgaa
   RIGHT PRIMER       207   20   60.19   45.00  2.00  0.00 gttgggagcgatgaaagaaa
   PRODUCT SIZE: 204, PAIR ANY COMPL: 6.00, PAIR 3' COMPL: 0.00

 2 LEFT PRIMER          4   20   60.33   45.00  3.00  3.00 aataccatcgcccacttgaa
   RIGHT PRIMER       218   20   59.79   45.00  6.00  2.00 aatattggcatgttgggagc
   PRODUCT SIZE: 215, PAIR ANY COMPL: 4.00, PAIR 3' COMPL: 1.00

 3 LEFT PRIMER          4   20   60.33   45.00  3.00  3.00 aataccatcgcccacttgaa
   RIGHT PRIMER       206   20   59.65   40.00  2.00  2.00 ttgggagcgatgaaagaaat
   PRODUCT SIZE: 203, PAIR ANY COMPL: 6.00, PAIR 3' COMPL: 1.00

 4 LEFT PRIMER         92   20   59.32   45.00  4.00  2.00 ctaatttcgtcggctcgaat
   RIGHT PRIMER       207   20   60.19   45.00  2.00  0.00 gttgggagcgatgaaagaaa
   PRODUCT SIZE: 116, PAIR ANY COMPL: 7.00, PAIR 3' COMPL: 3.00


PRIMER PICKING RESULTS FOR MG874806_17

No mispriming library specified
Using 0-based sequence positions
OLIGO            start  len      tm     gc%   any    3' seq
LEFT PRIMER         60   22   59.73   31.82  4.00  2.00 tcgaaaaacgaatctaatgcaa
RIGHT PRIMER       283   20   60.30   50.00  5.00  1.00 cgctgaattgacaacctgtg
SEQUENCE SIZE: 300
INCLUDED REGION SIZE: 300

PRODUCT SIZE: 224, PAIR ANY COMPL: 4.00, PAIR 3' COMPL: 1.00
TARGETS (start, len)*: 150,96

    0 gaaattctcacagcctttttttgaatgtaatgagcctatcctctcttctttaattcataa
                                                                  

   60 tcgaaaaacgaatctaatgcaaaactaaaatacttggaggactcttctgacaaaataaaa
      >>>>>>>>>>>>>>>>>>>>>>                                      

  120 aaatctgtaatcatcagcaaagttgtttcttttttttttcagttcaactccaaaaaattc
                                    ******************************

  180 ttcttaattatacatacttatatataatatataaataatatataaataacttatatataa
      ************************************************************

  240 atatataagataaggtatataagacacaggttgtcaattcagcgttggataaaagaggga
      ******                  <<<<<<<<<<<<<<<<<<<<                

KEYS (in order of precedence):
****** target
>>>>>> left primer
<<<<<< right primer

ADDITIONAL OLIGOS
                    start  len      tm     gc%   any    3' seq

 1 LEFT PRIMER         60   22   59.73   31.82  4.00  2.00 tcgaaaaacgaatctaatgcaa
   RIGHT PRIMER       288   20   59.70   45.00  5.00  3.00 tccaacgctgaattgacaac
   PRODUCT SIZE: 229, PAIR ANY COMPL: 4.00, PAIR 3' COMPL: 1.00

 2 LEFT PRIMER         61   22   59.28   31.82  4.00  0.00 cgaaaaacgaatctaatgcaaa
   RIGHT PRIMER       283   20   60.30   50.00  5.00  1.00 cgctgaattgacaacctgtg
   PRODUCT SIZE: 223, PAIR ANY COMPL: 4.00, PAIR 3' COMPL: 2.00

 3 LEFT PRIMER         61   22   59.28   31.82  4.00  0.00 cgaaaaacgaatctaatgcaaa
   RIGHT PRIMER       288   20   59.70   45.00  5.00  3.00 tccaacgctgaattgacaac
   PRODUCT SIZE: 228, PAIR ANY COMPL: 4.00, PAIR 3' COMPL: 0.00

 4 LEFT PRIMER         60   22   59.73   31.82  4.00  2.00 tcgaaaaacgaatctaatgcaa
   RIGHT PRIMER       289   21   59.99   42.86  6.00  3.00 atccaacgctgaattgacaac
   PRODUCT SIZE: 230, PAIR ANY COMPL: 4.00, PAIR 3' COMPL: 1.00


PRIMER PICKING RESULTS FOR MG874806_18

No mispriming library specified
Using 0-based sequence positions
OLIGO            start  len      tm     gc%   any    3' seq
LEFT PRIMER         59   20   59.80   45.00  6.00  2.00 taattcgcgagatcatgcac
RIGHT PRIMER       283   21   60.07   42.86  3.00  2.00 gattctttcgtttctttgggc
SEQUENCE SIZE: 300
INCLUDED REGION SIZE: 300

PRODUCT SIZE: 225, PAIR ANY COMPL: 3.00, PAIR 3' COMPL: 2.00
TARGETS (start, len)*: 150,14

    0 agtggatttgccaataaatcacgaaatgctgtggttcttacatataatttcttaagaagt
                                                                 >

   60 aattcgcgagatcatgcacccttctttcctaattagaagggaaaggggtacagctgatca
      >>>>>>>>>>>>>>>>>>>                                         

  120 aatccagcctattcttgaaataaacaacccacacacactccctttccaaaaaagatcaat
                                    **************                

  180 acaccaatcactacacttagatttattggatttgttgctaaaatatcggtattaaatccg
                                                                  

  240 aaactcccggcaaacggccagtggcccaaagaaacgaaagaatcggttagatttttcata
                             <<<<<<<<<<<<<<<<<<<<<                

KEYS (in order of precedence):
****** target
>>>>>> left primer
<<<<<< right primer

ADDITIONAL OLIGOS
                    start  len      tm     gc%   any    3' seq

 1 LEFT PRIMER         66   20   60.22   50.00  4.00  0.00 cgagatcatgcacccttctt
   RIGHT PRIMER       283   21   60.07   42.86  3.00  2.00 gattctttcgtttctttgggc
   PRODUCT SIZE: 218, PAIR ANY COMPL: 3.00, PAIR 3' COMPL: 0.00

 2 LEFT PRIMER        109   20   60.23   50.00  6.00  3.00 acagctgatcaaatccagcc
   RIGHT PRIMER       283   21   60.07   42.86  3.00  2.00 gattctttcgtttctttgggc
   PRODUCT SIZE: 175, PAIR ANY COMPL: 4.00, PAIR 3' COMPL: 3.00

 3 LEFT PRIMER         59   20   59.80   45.00  6.00  2.00 taattcgcgagatcatgcac
   RIGHT PRIMER       249   21   60.15   42.86  5.00  3.00 ccgggagtttcggatttaata
   PRODUCT SIZE: 191, PAIR ANY COMPL: 5.00, PAIR 3' COMPL: 2.00

 4 LEFT PRIMER         66   20   60.22   50.00  4.00  0.00 cgagatcatgcacccttctt
   RIGHT PRIMER       249   21   60.15   42.86  5.00  3.00 ccgggagtttcggatttaata
   PRODUCT SIZE: 184, PAIR ANY COMPL: 3.00, PAIR 3' COMPL: 2.00


PRIMER PICKING RESULTS FOR MG874806_19

No mispriming library specified
Using 0-based sequence positions
OLIGO            start  len      tm     gc%   any    3' seq
LEFT PRIMER         21   21   60.07   42.86  3.00  3.00 gcccaaagaaacgaaagaatc
RIGHT PRIMER       295   20   60.06   50.00  4.00  1.00 tgaggaattagcataccgcc
SEQUENCE SIZE: 300
INCLUDED REGION SIZE: 300

PRODUCT SIZE: 275, PAIR ANY COMPL: 3.00, PAIR 3' COMPL: 0.00
TARGETS (start, len)*: 150,97

    0 actcccggcaaacggccagtggcccaaagaaacgaaagaatcggttagatttttcatata
                           >>>>>>>>>>>>>>>>>>>>>                  

   60 atctcctcttatagattctagatagactcaaaaattgatcagaattcttttttgatcact
                                                                  

  120 ttacccttctttttttatttattcttttctttttttttgaaatcgagtcaaaaaaatatt
                                    ******************************

  180 cgagttatagttataaactatgaactacatctcgattgttgccagacctcagaaaaaaaa
      ************************************************************

  240 tttcccttggactacgagggggaaggatgaaagcgaggcggtatgctaattcctcatctg
      *******                             <<<<<<<<<<<<<<<<<<<<    

KEYS (in order of precedence):
****** target
>>>>>> left primer
<<<<<< right primer

ADDITIONAL OLIGOS
                    start  len      tm     gc%   any    3' seq

 1 LEFT PRIMER         20   19   60.18   47.37  4.00  0.00 ggcccaaagaaacgaaaga
   RIGHT PRIMER       295   20   60.06   50.00  4.00  1.00 tgaggaattagcataccgcc
   PRODUCT SIZE: 276, PAIR ANY COMPL: 3.00, PAIR 3' COMPL: 0.00

 2 LEFT PRIMER         20   20   61.44   45.00  4.00  0.00 ggcccaaagaaacgaaagaa
   RIGHT PRIMER       295   20   60.06   50.00  4.00  1.00 tgaggaattagcataccgcc
   PRODUCT SIZE: 276, PAIR ANY COMPL: 3.00, PAIR 3' COMPL: 0.00

 3 LEFT PRIMER         17   19   60.62   47.37  5.00  0.00 agtggcccaaagaaacgaa
   RIGHT PRIMER       295   20   60.06   50.00  4.00  1.00 tgaggaattagcataccgcc
   PRODUCT SIZE: 279, PAIR ANY COMPL: 3.00, PAIR 3' COMPL: 0.00

 4 LEFT PRIMER         21   20   58.30   40.00  2.00  2.00 gcccaaagaaacgaaagaat
   RIGHT PRIMER       295   20   60.06   50.00  4.00  1.00 tgaggaattagcataccgcc
   PRODUCT SIZE: 275, PAIR ANY COMPL: 3.00, PAIR 3' COMPL: 0.00


PRIMER PICKING RESULTS FOR MG874806_20

No mispriming library specified
Using 0-based sequence positions
OLIGO            start  len      tm     gc%   any    3' seq
LEFT PRIMER          5   21   59.73   42.86  4.00  0.00 tcctcgtaccgacaaaaagaa
RIGHT PRIMER       256   20   60.22   45.00  3.00  0.00 caagaaacggaagaccgaaa
SEQUENCE SIZE: 300
INCLUDED REGION SIZE: 300

PRODUCT SIZE: 252, PAIR ANY COMPL: 3.00, PAIR 3' COMPL: 0.00
TARGETS (start, len)*: 150,16

    0 taagttcctcgtaccgacaaaaagaaaaggttaatgatacaatcaagcaatcaattatgc
           >>>>>>>>>>>>>>>>>>>>>                                  

   60 cctaattatttttattttattccatcgctaagattcatccagtcaaagtaactaatcaaa
                                                                  

  120 gtaactaagaacttcgaattaaagaaagaatatatatattatatattcagaatcagacct
                                    ****************              

  180 actccgatatctctttctttcgtttctctacacagagtctttgtgaatccatagaacttt
                                                               <<<

  240 cggtcttccgtttcttggttccgaactggtatgtcaattcttccatcttttcttgatttc
      <<<<<<<<<<<<<<<<<                                           

KEYS (in order of precedence):
****** target
>>>>>> left primer
<<<<<< right primer

ADDITIONAL OLIGOS
                    start  len      tm     gc%   any    3' seq

 1 LEFT PRIMER          4   21   59.73   42.86  4.00  0.00 ttcctcgtaccgacaaaaaga
   RIGHT PRIMER       256   20   60.22   45.00  3.00  0.00 caagaaacggaagaccgaaa
   PRODUCT SIZE: 253, PAIR ANY COMPL: 4.00, PAIR 3' COMPL: 0.00

 2 LEFT PRIMER         81   21   59.68   47.62  4.00  2.00 ccatcgctaagattcatccag
   RIGHT PRIMER       256   20   60.22   45.00  3.00  0.00 caagaaacggaagaccgaaa
   PRODUCT SIZE: 176, PAIR ANY COMPL: 4.00, PAIR 3' COMPL: 0.00

 3 LEFT PRIMER         81   20   58.67   45.00  4.00  0.00 ccatcgctaagattcatcca
   RIGHT PRIMER       256   20   60.22   45.00  3.00  0.00 caagaaacggaagaccgaaa
   PRODUCT SIZE: 176, PAIR ANY COMPL: 4.00, PAIR 3' COMPL: 0.00

 4 LEFT PRIMER         42   20   58.58   40.00  4.00  0.00 tcaagcaatcaattatgccc
   RIGHT PRIMER       256   20   60.22   45.00  3.00  0.00 caagaaacggaagaccgaaa
   PRODUCT SIZE: 215, PAIR ANY COMPL: 2.00, PAIR 3' COMPL: 0.00


PRIMER PICKING RESULTS FOR MG874806_21

No mispriming library specified
Using 0-based sequence positions
OLIGO            start  len      tm     gc%   any    3' seq
LEFT PRIMER         42   22   59.38   45.45  3.00  3.00 ctcgttgtctacttgaatcgga
RIGHT PRIMER       252   20   59.93   45.00  5.00  0.00 caatttgtgagggccattct
SEQUENCE SIZE: 300
INCLUDED REGION SIZE: 300

PRODUCT SIZE: 211, PAIR ANY COMPL: 4.00, PAIR 3' COMPL: 2.00
TARGETS (start, len)*: 150,18

    0 aagaaaatgaaactttaaagaaaattattttaattcaaccatctcgttgtctacttgaat
                                                >>>>>>>>>>>>>>>>>>

   60 cggatcttttgaatatcaacgaatattttgaatactaactaatcatataatatctacagt
      >>>>                                                        

  120 tctttttattcatttttcaaaatccatagataaataaataataaccaattctatcggatt
                                    ******************            

  180 ttcgaagtaaaagttatttatcttattattaatcaaggatttcttatatagctagaatgg
                                                           <<<<<<<

  240 ccctcacaaattgcgaatactaatttgttaagaattaagcgaattgaagatatagcatca
      <<<<<<<<<<<<<                                               

KEYS (in order of precedence):
****** target
>>>>>> left primer
<<<<<< right primer

ADDITIONAL OLIGOS
                    start  len      tm     gc%   any    3' seq

 1 LEFT PRIMER         41   22   59.38   45.45  3.00  1.00 tctcgttgtctacttgaatcgg
   RIGHT PRIMER       252   20   59.93   45.00  5.00  0.00 caatttgtgagggccattct
   PRODUCT SIZE: 212, PAIR ANY COMPL: 4.00, PAIR 3' COMPL: 3.00

 2 LEFT PRIMER         43   21   58.37   42.86  3.00  3.00 tcgttgtctacttgaatcgga
   RIGHT PRIMER       252   20   59.93   45.00  5.00  0.00 caatttgtgagggccattct
   PRODUCT SIZE: 210, PAIR ANY COMPL: 4.00, PAIR 3' COMPL: 2.00

 3 LEFT PRIMER         42   22   59.38   45.45  3.00  3.00 ctcgttgtctacttgaatcgga
   RIGHT PRIMER       249   20   60.21   50.00  4.00  2.00 tttgtgagggccattctagc
   PRODUCT SIZE: 208, PAIR ANY COMPL: 5.00, PAIR 3' COMPL: 3.00

 4 LEFT PRIMER         43   21   58.37   42.86  3.00  3.00 tcgttgtctacttgaatcgga
   RIGHT PRIMER       249   20   60.21   50.00  4.00  2.00 tttgtgagggccattctagc
   PRODUCT SIZE: 207, PAIR ANY COMPL: 5.00, PAIR 3' COMPL: 3.00


PRIMER PICKING RESULTS FOR MG874806_22

No mispriming library specified
Using 0-based sequence positions
OLIGO            start  len      tm     gc%   any    3' seq
LEFT PRIMER         62   20   60.19   45.00  8.00  1.00 caatttgttaacatcccgcc
RIGHT PRIMER       220   20   60.11   45.00  3.00  0.00 cgaagcctgtgatttggttt
SEQUENCE SIZE: 300
INCLUDED REGION SIZE: 300

PRODUCT SIZE: 159, PAIR ANY COMPL: 3.00, PAIR 3' COMPL: 0.00
TARGETS (start, len)*: 150,14

    0 ttcccgttttttgttccattcttaagtccctgaacttatgaagtctcgtttctgtagtcg
                                                                  

   60 accaatttgttaacatcccgccgagccattttttattaacacaatgacaccgggccttta
        >>>>>>>>>>>>>>>>>>>>                                      

  120 ttgcagcccgtgctactgaatcagctgccttttttttggtaccaacaatcaagaactgtt
                                    **************                

  180 ttcctctacttgctgcatcaaaaaccaaatcacaggcttcggataaaaaacgagcagttc
                           <<<<<<<<<<<<<<<<<<<<                   

  240 tagtaagatttgtaatatgaatacctttacgctttgcagagatataaggtgccattttag
                                                                  

KEYS (in order of precedence):
****** target
>>>>>> left primer
<<<<<< right primer

ADDITIONAL OLIGOS
                    start  len      tm     gc%   any    3' seq

 1 LEFT PRIMER         61   20   60.19   45.00  8.00  2.00 ccaatttgttaacatcccgc
   RIGHT PRIMER       220   20   60.11   45.00  3.00  0.00 cgaagcctgtgatttggttt
   PRODUCT SIZE: 160, PAIR ANY COMPL: 4.00, PAIR 3' COMPL: 0.00

 2 LEFT PRIMER        102   20   60.56   45.00  4.00  1.00 aatgacaccgggcctttatt
   RIGHT PRIMER       220   20   60.11   45.00  3.00  0.00 cgaagcctgtgatttggttt
   PRODUCT SIZE: 119, PAIR ANY COMPL: 5.00, PAIR 3' COMPL: 0.00

 3 LEFT PRIMER         62   20   60.19   45.00  8.00  1.00 caatttgttaacatcccgcc
   RIGHT PRIMER       225   21   60.08   42.86  4.00  1.00 ttatccgaagcctgtgatttg
   PRODUCT SIZE: 164, PAIR ANY COMPL: 3.00, PAIR 3' COMPL: 1.00

 4 LEFT PRIMER         61   20   60.19   45.00  8.00  2.00 ccaatttgttaacatcccgc
   RIGHT PRIMER       225   21   60.08   42.86  4.00  1.00 ttatccgaagcctgtgatttg
   PRODUCT SIZE: 165, PAIR ANY COMPL: 3.00, PAIR 3' COMPL: 1.00


PRIMER PICKING RESULTS FOR MG874806_23

No mispriming library specified
Using 0-based sequence positions
OLIGO            start  len      tm     gc%   any    3' seq
LEFT PRIMER         61   20   59.93   45.00  6.00  1.00 atggccaaaatgaactcctg
RIGHT PRIMER       230   20   60.61   55.00  3.00  2.00 ctctggatgcccaatctacg
SEQUENCE SIZE: 300
INCLUDED REGION SIZE: 300

PRODUCT SIZE: 170, PAIR ANY COMPL: 4.00, PAIR 3' COMPL: 0.00
TARGETS (start, len)*: 150,14

    0 gaatacctttacgctttgcagagatataaggtgccattttaggattccatttcctagtac
                                                                  

   60 catggccaaaatgaactcctgcctccagcatctcttccaagttaatgttccaatatcttc
       >>>>>>>>>>>>>>>>>>>>                                       

  120 ttgtcatttctccccacaccccctttttgaaaaaaaacgagggaccttgaacggaaataa
                                    **************                

  180 agaattgttccgatggaaccttctcttctaccgtagattgggcatccagagacggccaag
                                     <<<<<<<<<<<<<<<<<<<<         

  240 ccattagtcttttctattgcttactatttttttttgattatcaaatcaaatgactgcaca
                                                                  

KEYS (in order of precedence):
****** target
>>>>>> left primer
<<<<<< right primer

ADDITIONAL OLIGOS
                    start  len      tm     gc%   any    3' seq

 1 LEFT PRIMER         60   20   59.93   45.00  6.00  2.00 catggccaaaatgaactcct
   RIGHT PRIMER       230   20   60.61   55.00  3.00  2.00 ctctggatgcccaatctacg
   PRODUCT SIZE: 171, PAIR ANY COMPL: 4.00, PAIR 3' COMPL: 1.00

 2 LEFT PRIMER         58   20   59.80   45.00  6.00  2.00 accatggccaaaatgaactc
   RIGHT PRIMER       230   20   60.61   55.00  3.00  2.00 ctctggatgcccaatctacg
   PRODUCT SIZE: 173, PAIR ANY COMPL: 4.00, PAIR 3' COMPL: 1.00

 3 LEFT PRIMER         29   20   59.76   45.00  5.00  3.00 ggtgccattttaggattcca
   RIGHT PRIMER       230   20   60.61   55.00  3.00  2.00 ctctggatgcccaatctacg
   PRODUCT SIZE: 202, PAIR ANY COMPL: 5.00, PAIR 3' COMPL: 2.00

 4 LEFT PRIMER         67   20   59.67   45.00  2.00  0.00 aaaatgaactcctgcctcca
   RIGHT PRIMER       230   20   60.61   55.00  3.00  2.00 ctctggatgcccaatctacg
   PRODUCT SIZE: 164, PAIR ANY COMPL: 5.00, PAIR 3' COMPL: 0.00


PRIMER PICKING RESULTS FOR MG874806_24

No mispriming library specified
Using 0-based sequence positions
OLIGO            start  len      tm     gc%   any    3' seq
LEFT PRIMER         68   20   60.05   50.00  8.00  2.00 tgttccgatggaaccttctc
RIGHT PRIMER       268   24   59.79   41.67  5.00  0.00 gaacttccatgatagagcagaaca
SEQUENCE SIZE: 300
INCLUDED REGION SIZE: 300

PRODUCT SIZE: 201, PAIR ANY COMPL: 6.00, PAIR 3' COMPL: 1.00
TARGETS (start, len)*: 150,15

    0 ttcttgtcatttctccccacaccccctttttgaaaaaaaacgagggaccttgaacggaaa
                                                                  

   60 taaagaattgttccgatggaaccttctcttctaccgtagattgggcatccagagacggcc
              >>>>>>>>>>>>>>>>>>>>                                

  120 aagccattagtcttttctattgcttactatttttttttgattatcaaatcaaatgactgc
                                    ***************               

  180 acaaaatacagatagtcaacaagaagaatccacttttctaagaatcattaaatcctatag
                                                                  

  240 atgattgttctgctctatcatggaagttctttgaaagaaaagaatcaaataattttctgt
           <<<<<<<<<<<<<<<<<<<<<<<<                               

KEYS (in order of precedence):
****** target
>>>>>> left primer
<<<<<< right primer

ADDITIONAL OLIGOS
                    start  len      tm     gc%   any    3' seq

 1 LEFT PRIMER         41   20   60.31   50.00  4.00  2.00 gagggaccttgaacggaaat
   RIGHT PRIMER       268   24   59.79   41.67  5.00  0.00 gaacttccatgatagagcagaaca
   PRODUCT SIZE: 228, PAIR ANY COMPL: 4.00, PAIR 3' COMPL: 1.00

 2 LEFT PRIMER         41   20   60.31   50.00  4.00  2.00 gagggaccttgaacggaaat
   RIGHT PRIMER       273   24   60.26   37.50  7.00  2.00 tcaaagaacttccatgatagagca
   PRODUCT SIZE: 233, PAIR ANY COMPL: 4.00, PAIR 3' COMPL: 1.00

 3 LEFT PRIMER         67   20   59.53   45.00  8.00  2.00 ttgttccgatggaaccttct
   RIGHT PRIMER       268   24   59.79   41.67  5.00  0.00 gaacttccatgatagagcagaaca
   PRODUCT SIZE: 202, PAIR ANY COMPL: 6.00, PAIR 3' COMPL: 2.00

 4 LEFT PRIMER         68   20   60.05   50.00  8.00  2.00 tgttccgatggaaccttctc
   RIGHT PRIMER       264   23   58.34   39.13  5.00  3.00 ttccatgatagagcagaacaatc
   PRODUCT SIZE: 197, PAIR ANY COMPL: 6.00, PAIR 3' COMPL: 3.00


PRIMER PICKING RESULTS FOR MG874806_25

No mispriming library specified
Using 0-based sequence positions
OLIGO            start  len      tm     gc%   any    3' seq
LEFT PRIMER        117   20   60.12   45.00  4.00  0.00 aaatatctcgcatttccccc
RIGHT PRIMER       267   20   59.93   45.00  5.00  0.00 ttgaagggcctgaaagagaa
SEQUENCE SIZE: 300
INCLUDED REGION SIZE: 300

PRODUCT SIZE: 151, PAIR ANY COMPL: 4.00, PAIR 3' COMPL: 1.00
TARGETS (start, len)*: 150,15

    0 tagtcaacaagaagaatccacttttctaagaatcattaaatcctatagatgattgttctg
                                                                  

   60 ctctatcatggaagttctttgaaagaaaagaatcaaataattttctgtggtgaaagaaaa
                                                               >>>

  120 tatctcgcatttccccctcgaataggtcgtttttttttgtttcaaaagggctcttatcat
      >>>>>>>>>>>>>>>>>             ***************               

  180 attgttttgaagggggcactgctcttttcaatccggtaccgacaggtatcatacccccca
                                                                  

  240 aaacaacgttctctttcaggcccttcaaccaatcgattcgaccccggagagccgcttttg
              <<<<<<<<<<<<<<<<<<<<                                

KEYS (in order of precedence):
****** target
>>>>>> left primer
<<<<<< right primer

ADDITIONAL OLIGOS
                    start  len      tm     gc%   any    3' seq

 1 LEFT PRIMER        127   20   60.15   50.00  4.00  0.00 catttccccctcgaataggt
   RIGHT PRIMER       267   20   59.93   45.00  5.00  0.00 ttgaagggcctgaaagagaa
   PRODUCT SIZE: 141, PAIR ANY COMPL: 4.00, PAIR 3' COMPL: 1.00

 2 LEFT PRIMER        118   20   59.76   45.00  4.00  0.00 aatatctcgcatttccccct
   RIGHT PRIMER       267   20   59.93   45.00  5.00  0.00 ttgaagggcctgaaagagaa
   PRODUCT SIZE: 150, PAIR ANY COMPL: 4.00, PAIR 3' COMPL: 2.00

 3 LEFT PRIMER        119   20   60.25   50.00  4.00  0.00 atatctcgcatttccccctc
   RIGHT PRIMER       267   20   59.93   45.00  5.00  0.00 ttgaagggcctgaaagagaa
   PRODUCT SIZE: 149, PAIR ANY COMPL: 4.00, PAIR 3' COMPL: 3.00

 4 LEFT PRIMER        117   20   60.12   45.00  4.00  0.00 aaatatctcgcatttccccc
   RIGHT PRIMER       220   20   59.56   50.00  8.00  0.00 cggtaccggattgaaaagag
   PRODUCT SIZE: 104, PAIR ANY COMPL: 4.00, PAIR 3' COMPL: 2.00


PRIMER PICKING RESULTS FOR MG874806_26

No mispriming library specified
Using 0-based sequence positions
OLIGO            start  len      tm     gc%   any    3' seq
LEFT PRIMER         61   20   60.63   55.00  3.00  3.00 ggtatcaagacgccgctatg
RIGHT PRIMER       285   20   59.53   45.00  4.00  2.00 tcccgaggaagtgcatattt
SEQUENCE SIZE: 300
INCLUDED REGION SIZE: 300

PRODUCT SIZE: 225, PAIR ANY COMPL: 4.00, PAIR 3' COMPL: 1.00
TARGETS (start, len)*: 150,14

    0 aatttgttgaacatagatccatttttttgattccttggaattttgttttcctgttcctag
                                                                  

   60 tggtatcaagacgccgctatgtcgggatatcttatctgtctccccaggaaaaaggatatc
       >>>>>>>>>>>>>>>>>>>>                                       

  120 tccagaaaagattttaagttcaattcttgttttttttctctccactcggaccaacccgcc
                                    **************                

  180 cactcgggttcttatatttaaagtaatctctgtatctaccccaatgatactattgttgcg
                                                                  

  240 taccattatgtaagaagatccgggtaaaatatgcacttcctcgggaatgaaaaaaaaccg
                                <<<<<<<<<<<<<<<<<<<<              

KEYS (in order of precedence):
****** target
>>>>>> left primer
<<<<<< right primer

ADDITIONAL OLIGOS
                    start  len      tm     gc%   any    3' seq

 1 LEFT PRIMER         61   20   60.63   55.00  3.00  3.00 ggtatcaagacgccgctatg
   RIGHT PRIMER       286   20   59.53   45.00  6.00  2.00 ttcccgaggaagtgcatatt
   PRODUCT SIZE: 226, PAIR ANY COMPL: 4.00, PAIR 3' COMPL: 2.00

 2 LEFT PRIMER         60   20   60.63   50.00  4.00  2.00 tggtatcaagacgccgctat
   RIGHT PRIMER       285   20   59.53   45.00  4.00  2.00 tcccgaggaagtgcatattt
   PRODUCT SIZE: 226, PAIR ANY COMPL: 3.00, PAIR 3' COMPL: 0.00

 3 LEFT PRIMER         60   20   60.63   50.00  4.00  2.00 tggtatcaagacgccgctat
   RIGHT PRIMER       286   20   59.53   45.00  6.00  2.00 ttcccgaggaagtgcatatt
   PRODUCT SIZE: 227, PAIR ANY COMPL: 3.00, PAIR 3' COMPL: 1.00

 4 LEFT PRIMER         97   20   59.37   50.00  3.00  2.00 gtctccccaggaaaaaggat
   RIGHT PRIMER       285   20   59.53   45.00  4.00  2.00 tcccgaggaagtgcatattt
   PRODUCT SIZE: 189, PAIR ANY COMPL: 5.00, PAIR 3' COMPL: 2.00


PRIMER PICKING RESULTS FOR MG874806_27

No mispriming library specified
Using 0-based sequence positions
OLIGO            start  len      tm     gc%   any    3' seq
LEFT PRIMER         15   20   60.24   55.00  3.00  1.00 ttctctccactcggaccaac
RIGHT PRIMER       206   20   60.04   45.00  4.00  3.00 atcgaggaggcaaggaattt
SEQUENCE SIZE: 300
INCLUDED REGION SIZE: 300

PRODUCT SIZE: 192, PAIR ANY COMPL: 4.00, PAIR 3' COMPL: 1.00
TARGETS (start, len)*: 150,14

    0 caattcttgttttttttctctccactcggaccaacccgcccactcgggttcttatattta
                     >>>>>>>>>>>>>>>>>>>>                         

   60 aagtaatctctgtatctaccccaatgatactattgttgcgtaccattatgtaagaagatc
                                                                  

  120 cgggtaaaatatgcacttcctcgggaatgaaaaaaaaccgatctactttcatttggtatt
                                    **************                

  180 ttgtcaaaaattccttgcctcctcgatactcaatcaaatcctctttttgtaggattgaat
             <<<<<<<<<<<<<<<<<<<<                                 

  240 gcatttctagagtcccatatttagtaatgcccaaactctttcttctgtatcgaggatcat
                                                                  

KEYS (in order of precedence):
****** target
>>>>>> left primer
<<<<<< right primer

ADDITIONAL OLIGOS
                    start  len      tm     gc%   any    3' seq

 1 LEFT PRIMER         15   20   60.24   55.00  3.00  1.00 ttctctccactcggaccaac
   RIGHT PRIMER       211   20   60.35   55.00  4.00  0.00 tgagtatcgaggaggcaagg
   PRODUCT SIZE: 197, PAIR ANY COMPL: 4.00, PAIR 3' COMPL: 1.00

 2 LEFT PRIMER         12   20   59.26   50.00  3.00  3.00 tttttctctccactcggacc
   RIGHT PRIMER       206   20   60.04   45.00  4.00  3.00 atcgaggaggcaaggaattt
   PRODUCT SIZE: 195, PAIR ANY COMPL: 4.00, PAIR 3' COMPL: 0.00

 3 LEFT PRIMER         15   20   60.24   55.00  3.00  1.00 ttctctccactcggaccaac
   RIGHT PRIMER       204   20   60.55   45.00  4.00  2.00 cgaggaggcaaggaattttt
   PRODUCT SIZE: 190, PAIR ANY COMPL: 4.00, PAIR 3' COMPL: 1.00

 4 LEFT PRIMER         14   20   60.77   50.00  3.00  3.00 tttctctccactcggaccaa
   RIGHT PRIMER       206   20   60.04   45.00  4.00  3.00 atcgaggaggcaaggaattt
   PRODUCT SIZE: 193, PAIR ANY COMPL: 4.00, PAIR 3' COMPL: 2.00


PRIMER PICKING RESULTS FOR MG874806_28

No mispriming library specified
Using 0-based sequence positions
OLIGO            start  len      tm     gc%   any    3' seq
LEFT PRIMER        100   20   60.28   50.00  6.00  2.00 ggatccatgagattccaacg
RIGHT PRIMER       282   20   59.97   45.00  6.00  0.00 gaatgcgctttttcgttctc
SEQUENCE SIZE: 300
INCLUDED REGION SIZE: 300

PRODUCT SIZE: 183, PAIR ANY COMPL: 4.00, PAIR 3' COMPL: 1.00
TARGETS (start, len)*: 150,18

    0 cattagttcgttctcgtgttcttgaatccactggagtggaatgatgaatctatttcttcg
                                                                  

   60 cctctgtgagaataaatcagaattctggtagagaatggggggatccatgagattccaacg
                                              >>>>>>>>>>>>>>>>>>>>

  120 accagtacatcgaatttgactaatgtctaaataataataataaggaatcctatgttcttt
                                    ******************            

  180 tttacccgaaaaatctgcagggaataatttttgtctcgaccaatcattcgttcctgagag
                                                                  

  240 gttagatgaggatcctctcttgagagaacgaaaaagcgcattcatttgatcttgatcctt
                             <<<<<<<<<<<<<<<<<<<<                 

KEYS (in order of precedence):
****** target
>>>>>> left primer
<<<<<< right primer

ADDITIONAL OLIGOS
                    start  len      tm     gc%   any    3' seq

 1 LEFT PRIMER        100   20   60.28   50.00  6.00  2.00 ggatccatgagattccaacg
   RIGHT PRIMER       200   20   60.07   45.00  6.00  2.00 cctgcagatttttcgggtaa
   PRODUCT SIZE: 101, PAIR ANY COMPL: 3.00, PAIR 3' COMPL: 1.00

 2 LEFT PRIMER        114   20   59.57   50.00  4.00  2.00 ccaacgaccagtacatcgaa
   RIGHT PRIMER       282   20   59.97   45.00  6.00  0.00 gaatgcgctttttcgttctc
   PRODUCT SIZE: 169, PAIR ANY COMPL: 5.00, PAIR 3' COMPL: 3.00

 3 LEFT PRIMER        112   20   59.57   50.00  4.00  2.00 ttccaacgaccagtacatcg
   RIGHT PRIMER       282   20   59.97   45.00  6.00  0.00 gaatgcgctttttcgttctc
   PRODUCT SIZE: 171, PAIR ANY COMPL: 5.00, PAIR 3' COMPL: 1.00

 4 LEFT PRIMER        100   20   60.28   50.00  6.00  2.00 ggatccatgagattccaacg
   RIGHT PRIMER       284   20   60.22   40.00  6.00  0.00 atgaatgcgctttttcgttc
   PRODUCT SIZE: 185, PAIR ANY COMPL: 4.00, PAIR 3' COMPL: 3.00


PRIMER PICKING RESULTS FOR MG874806_29

No mispriming library specified
Using 0-based sequence positions
OLIGO            start  len      tm     gc%   any    3' seq
LEFT PRIMER        107   20   59.79   45.00  3.00  2.00 accccaatgtcttgatttcg
RIGHT PRIMER       269   20   59.72   50.00  4.00  2.00 tacgtcgaacagattgtggc
SEQUENCE SIZE: 300
INCLUDED REGION SIZE: 300

PRODUCT SIZE: 163, PAIR ANY COMPL: 6.00, PAIR 3' COMPL: 3.00
TARGETS (start, len)*: 150,16

    0 tccggccgtaacataatcgacagatccaagaggcactcctacaagtaaagggcgttcgaa
                                                                  

   60 tagttattggttgtgctcgaaaggttatgaatcgatttacaagtccaaccccaatgtctt
                                                     >>>>>>>>>>>>>

  120 gatttcgagtggcaatacatcgtgtgcccatatatatatcatcggctaatacacgaccaa
      >>>>>>>                       ****************              

  180 ttaatgtttggataaaaatcttttctagcatcataccattctgaagactcacagaaatac
                                                                  

  240 cacggacggtgccacaatctgttcgacgtacaacaatgtgttgaaccacttcaacaagtc
                <<<<<<<<<<<<<<<<<<<<                              

KEYS (in order of precedence):
****** target
>>>>>> left primer
<<<<<< right primer

ADDITIONAL OLIGOS
                    start  len      tm     gc%   any    3' seq

 1 LEFT PRIMER        122   20   59.69   45.00  4.00  2.00 tttcgagtggcaatacatcg
   RIGHT PRIMER       269   20   59.72   50.00  4.00  2.00 tacgtcgaacagattgtggc
   PRODUCT SIZE: 148, PAIR ANY COMPL: 5.00, PAIR 3' COMPL: 2.00

 2 LEFT PRIMER         98   20   59.68   50.00  3.00  1.00 acaagtccaaccccaatgtc
   RIGHT PRIMER       269   20   59.72   50.00  4.00  2.00 tacgtcgaacagattgtggc
   PRODUCT SIZE: 172, PAIR ANY COMPL: 5.00, PAIR 3' COMPL: 3.00

 3 LEFT PRIMER        103   20   60.17   45.00  3.00  2.00 tccaaccccaatgtcttgat
   RIGHT PRIMER       247   20   59.57   50.00  2.00  1.00 cgtccgtggtatttctgtga
   PRODUCT SIZE: 145, PAIR ANY COMPL: 3.00, PAIR 3' COMPL: 1.00

 4 LEFT PRIMER        101   20   59.82   50.00  3.00  3.00 agtccaaccccaatgtcttg
   RIGHT PRIMER       247   20   59.57   50.00  2.00  1.00 cgtccgtggtatttctgtga
   PRODUCT SIZE: 147, PAIR ANY COMPL: 3.00, PAIR 3' COMPL: 0.00


PRIMER PICKING RESULTS FOR MG874806_30

No mispriming library specified
Using 0-based sequence positions
OLIGO            start  len      tm     gc%   any    3' seq
LEFT PRIMER         85   20   60.42   55.00  4.00  2.00 ctcgaatagcacctgcacct
RIGHT PRIMER       228   20   59.72   40.00  3.00  2.00 aaaaacccactttcttgcga
SEQUENCE SIZE: 300
INCLUDED REGION SIZE: 300

PRODUCT SIZE: 144, PAIR ANY COMPL: 3.00, PAIR 3' COMPL: 1.00
TARGETS (start, len)*: 150,14

    0 cccgtgggcccttcttcccctaattctttccattctaccaacgaattatctagaataagc
                                                                  

   60 cgtaaatctagatcggctaattgttctcgaatagcacctgcacctgtagagatctctcga
                               >>>>>>>>>>>>>>>>>>>>               

  120 ttgcgaaacgtctcgaagccctgggtagtaaaaaaaagcgggatgctgtatttccaagac
                                    **************                

  180 tggatctcatattcaaataaacctcgtaatcgcaagaaagtgggtttttttgttatgggc
                                   <<<<<<<<<<<<<<<<<<<<           

  240 ctagcaaaagaaaaattgggataggatcctagactataagatctcccccccttccaaatc
                                                                  

KEYS (in order of precedence):
****** target
>>>>>> left primer
<<<<<< right primer

ADDITIONAL OLIGOS
                    start  len      tm     gc%   any    3' seq

 1 LEFT PRIMER        129   20   60.65   60.00  5.00  1.00 gtctcgaagccctgggtagt
   RIGHT PRIMER       228   20   59.72   40.00  3.00  2.00 aaaaacccactttcttgcga
   PRODUCT SIZE: 100, PAIR ANY COMPL: 5.00, PAIR 3' COMPL: 3.00

 2 LEFT PRIMER         85   20   60.42   55.00  4.00  2.00 ctcgaatagcacctgcacct
   RIGHT PRIMER       223   20   60.63   50.00  2.00  2.00 cccactttcttgcgattacg
   PRODUCT SIZE: 139, PAIR ANY COMPL: 5.00, PAIR 3' COMPL: 1.00

 3 LEFT PRIMER         83   20   59.03   50.00  4.00  2.00 ttctcgaatagcacctgcac
   RIGHT PRIMER       228   20   59.72   40.00  3.00  2.00 aaaaacccactttcttgcga
   PRODUCT SIZE: 146, PAIR ANY COMPL: 3.00, PAIR 3' COMPL: 1.00

 4 LEFT PRIMER        130   20   59.83   55.00  5.00  3.00 tctcgaagccctgggtagta
   RIGHT PRIMER       254   21   60.08   38.10  4.00  2.00 tttttcttttgctaggcccat
   PRODUCT SIZE: 125, PAIR ANY COMPL: 4.00, PAIR 3' COMPL: 1.00


PRIMER PICKING RESULTS FOR MG874806_31

No mispriming library specified
Using 0-based sequence positions
OLIGO            start  len      tm     gc%   any    3' seq
LEFT PRIMER         67   20   60.31   40.00  3.00  0.00 tggaaaaccccaagaaaaca
RIGHT PRIMER       295   23   59.27   43.48  5.00  2.00 tccgaagggaaatagactactca
SEQUENCE SIZE: 300
INCLUDED REGION SIZE: 300

PRODUCT SIZE: 229, PAIR ANY COMPL: 3.00, PAIR 3' COMPL: 0.00
TARGETS (start, len)*: 150,15

    0 gctcaagtaggtacaccgactaaagaaaggacttctcactttcaaattctggaaacccaa
                                                                  

   60 gaaattatggaaaaccccaagaaaacaaaaaatctactccttactcaagttctcagtaaa
             >>>>>>>>>>>>>>>>>>>>                                 

  120 gaacaagcaagatttcattaattacgccctttttttttatttctttttttagtagttttt
                                    ***************               

  180 tgctatttattagtattttattattagtatttcgatttttttattcgttatttaattacg
                                                                  

  240 acataaatgaaaataaatgaaatgtgagattcttgagtagtctatttcccttcggaataa
                                       <<<<<<<<<<<<<<<<<<<<<<<    

KEYS (in order of precedence):
****** target
>>>>>> left primer
<<<<<< right primer

ADDITIONAL OLIGOS
                    start  len      tm     gc%   any    3' seq

 1 LEFT PRIMER         67   20   60.31   40.00  3.00  0.00 tggaaaaccccaagaaaaca
   RIGHT PRIMER       294   24   59.70   45.83  5.00  2.00 ccgaagggaaatagactactcaag
   PRODUCT SIZE: 228, PAIR ANY COMPL: 3.00, PAIR 3' COMPL: 0.00

 2 LEFT PRIMER         67   20   60.31   40.00  3.00  0.00 tggaaaaccccaagaaaaca
   RIGHT PRIMER       296   24   60.46   41.67  5.00  2.00 ttccgaagggaaatagactactca
   PRODUCT SIZE: 230, PAIR ANY COMPL: 4.00, PAIR 3' COMPL: 0.00

 3 LEFT PRIMER         67   20   60.31   40.00  3.00  0.00 tggaaaaccccaagaaaaca
   RIGHT PRIMER       294   22   57.52   45.45  5.00  2.00 ccgaagggaaatagactactca
   PRODUCT SIZE: 228, PAIR ANY COMPL: 3.00, PAIR 3' COMPL: 0.00

 4 LEFT PRIMER         68   20   58.90   40.00  2.00  0.00 ggaaaaccccaagaaaacaa
   RIGHT PRIMER       295   23   59.27   43.48  5.00  2.00 tccgaagggaaatagactactca
   PRODUCT SIZE: 228, PAIR ANY COMPL: 3.00, PAIR 3' COMPL: 0.00


PRIMER PICKING RESULTS FOR MG874806_32

No mispriming library specified
Using 0-based sequence positions
OLIGO            start  len      tm     gc%   any    3' seq
LEFT PRIMER         89   20   59.85   50.00  2.00  2.00 ccccacctacacaagcaaat
RIGHT PRIMER       288   20   60.02   55.00  6.00  0.00 ggctcgcgtgagtagaaaac
SEQUENCE SIZE: 300
INCLUDED REGION SIZE: 300

PRODUCT SIZE: 200, PAIR ANY COMPL: 6.00, PAIR 3' COMPL: 0.00
TARGETS (start, len)*: 150,14

    0 atttcgtcgaccaatccctcctaattcacatctttggtgaaagaacttcttttgtaattc
                                                                  

   60 cttacataaggattcagaaaataccgggtccccacctacacaagcaaattgttgataaaa
                                   >>>>>>>>>>>>>>>>>>>>           

  120 ctccaaaatggcattttcttttgatccaattttttttctttccttatcattcagaaaaga
                                    **************                

  180 caaaaaaatttcaggataataagcattgtctagaatttctcttagattcgaacccatagc
                                                                  

  240 tgatgatagaactagaatagcgattttttgttttctactcacgcgagcccatatccttgc
                                   <<<<<<<<<<<<<<<<<<<<           

KEYS (in order of precedence):
****** target
>>>>>> left primer
<<<<<< right primer

ADDITIONAL OLIGOS
                    start  len      tm     gc%   any    3' seq

 1 LEFT PRIMER         89   20   59.85   50.00  2.00  2.00 ccccacctacacaagcaaat
   RIGHT PRIMER       287   20   59.22   50.00  6.00  0.00 gctcgcgtgagtagaaaaca
   PRODUCT SIZE: 199, PAIR ANY COMPL: 6.00, PAIR 3' COMPL: 1.00

 2 LEFT PRIMER         87   20   60.95   55.00  2.00  0.00 gtccccacctacacaagcaa
   RIGHT PRIMER       288   20   60.02   55.00  6.00  0.00 ggctcgcgtgagtagaaaac
   PRODUCT SIZE: 202, PAIR ANY COMPL: 6.00, PAIR 3' COMPL: 1.00

 3 LEFT PRIMER         88   19   60.10   52.63  2.00  0.00 tccccacctacacaagcaa
   RIGHT PRIMER       288   20   60.02   55.00  6.00  0.00 ggctcgcgtgagtagaaaac
   PRODUCT SIZE: 201, PAIR ANY COMPL: 6.00, PAIR 3' COMPL: 1.00

 4 LEFT PRIMER         85   19   60.22   63.16  5.00  0.00 gggtccccacctacacaag
   RIGHT PRIMER       288   20   60.02   55.00  6.00  0.00 ggctcgcgtgagtagaaaac
   PRODUCT SIZE: 204, PAIR ANY COMPL: 5.00, PAIR 3' COMPL: 2.00


PRIMER PICKING RESULTS FOR MG874806_33

No mispriming library specified
Using 0-based sequence positions
OLIGO            start  len      tm     gc%   any    3' seq
LEFT PRIMER         18   20   59.92   45.00  4.00  2.00 ttattgccggttctattcgg
RIGHT PRIMER       226   27   59.76   25.93  6.00  2.00 ttgaaattataacaaaacatatgagcg
SEQUENCE SIZE: 300
INCLUDED REGION SIZE: 300

PRODUCT SIZE: 209, PAIR ANY COMPL: 4.00, PAIR 3' COMPL: 1.00
TARGETS (start, len)*: 150,18

    0 taatatccgacttatctcttattgccggttctattcggaacagcccggattgtgctccat
                        >>>>>>>>>>>>>>>>>>>>                      

   60 caaaagaacatctctattcaatgcaaagttgaagtgaagtaggattatcttatgataatt
                                                                  

  120 tcctatcgacaacatattttatatatctaaataataataatagatagataaggaacaatt
                                    ******************            

  180 tatgttctagagtttacatacgctcatatgttttgttataatttcaaattgaaaggtaaa
                          <<<<<<<<<<<<<<<<<<<<<<<<<<<             

  240 aaatcaatactaattgattctgtctcaatttgtattttttaggtcattaggaaaacacaa
                                                                  

KEYS (in order of precedence):
****** target
>>>>>> left primer
<<<<<< right primer

ADDITIONAL OLIGOS
                    start  len      tm     gc%   any    3' seq

 1 LEFT PRIMER         19   20   60.42   45.00  4.00  3.00 tattgccggttctattcgga
   RIGHT PRIMER       298   24   57.08   29.17  4.00  2.00 tgtgttttcctaatgacctaaaaa
   PRODUCT SIZE: 280, PAIR ANY COMPL: 5.00, PAIR 3' COMPL: 3.00

 2 LEFT PRIMER         18   20   59.92   45.00  4.00  2.00 ttattgccggttctattcgg
   RIGHT PRIMER       225   26   58.68   26.92  6.00  2.00 tgaaattataacaaaacatatgagcg
   PRODUCT SIZE: 208, PAIR ANY COMPL: 4.00, PAIR 3' COMPL: 1.00

 3 LEFT PRIMER         19   20   60.42   45.00  4.00  3.00 tattgccggttctattcgga
   RIGHT PRIMER       226   27   59.76   25.93  6.00  2.00 ttgaaattataacaaaacatatgagcg
   PRODUCT SIZE: 208, PAIR ANY COMPL: 4.00, PAIR 3' COMPL: 0.00

 4 LEFT PRIMER         18   20   59.92   45.00  4.00  2.00 ttattgccggttctattcgg
   RIGHT PRIMER       225   27   59.36   25.93  6.00  0.00 tgaaattataacaaaacatatgagcgt
   PRODUCT SIZE: 208, PAIR ANY COMPL: 4.00, PAIR 3' COMPL: 0.00


PRIMER PICKING RESULTS FOR MG874806_34

No mispriming library specified
Using 0-based sequence positions
OLIGO            start  len      tm     gc%   any    3' seq
LEFT PRIMER         10   20   60.23   40.00  6.00  1.00 tgtcgcctgatcaacaaaaa
RIGHT PRIMER       269   20   60.18   50.00  4.00  3.00 tcaagatccagccattaggc
SEQUENCE SIZE: 300
INCLUDED REGION SIZE: 300

PRODUCT SIZE: 260, PAIR ANY COMPL: 5.00, PAIR 3' COMPL: 0.00
TARGETS (start, len)*: 150,55

    0 caaatccgggtgtcgcctgatcaacaaaaaactcgaaatctctgcttctcttctgttctg
                >>>>>>>>>>>>>>>>>>>>                              

   60 ctgatagaatttgcagaattcttccccggtaaaagggctattaggacttcagattccctt
                                                                  

  120 ctatttatattttatatactaatactaactatatatataactatatactaatatactaac
                                    ******************************

  180 actaactatatatatataactatatagtatagtaaatactaagggaatacatactaagta
      *************************                                   

  240 ctaagggggtgcctaatggctggatcttgacttagattgtagggcctgataggaaatcca
                <<<<<<<<<<<<<<<<<<<<                              

KEYS (in order of precedence):
****** target
>>>>>> left primer
<<<<<< right primer

ADDITIONAL OLIGOS
                    start  len      tm     gc%   any    3' seq

 1 LEFT PRIMER         10   20   60.23   40.00  6.00  1.00 tgtcgcctgatcaacaaaaa
   RIGHT PRIMER       258   20   60.20   55.00  3.00  1.00 ccattaggcacccccttagt
   PRODUCT SIZE: 249, PAIR ANY COMPL: 5.00, PAIR 3' COMPL: 1.00

 2 LEFT PRIMER          9   20   59.70   45.00  6.00  2.00 gtgtcgcctgatcaacaaaa
   RIGHT PRIMER       269   20   60.18   50.00  4.00  3.00 tcaagatccagccattaggc
   PRODUCT SIZE: 261, PAIR ANY COMPL: 5.00, PAIR 3' COMPL: 0.00

 3 LEFT PRIMER          9   20   59.70   45.00  6.00  2.00 gtgtcgcctgatcaacaaaa
   RIGHT PRIMER       258   20   60.20   55.00  3.00  1.00 ccattaggcacccccttagt
   PRODUCT SIZE: 250, PAIR ANY COMPL: 5.00, PAIR 3' COMPL: 2.00

 4 LEFT PRIMER         76   20   59.31   45.00  5.00  1.00 aattcttccccggtaaaagg
   RIGHT PRIMER       269   20   60.18   50.00  4.00  3.00 tcaagatccagccattaggc
   PRODUCT SIZE: 194, PAIR ANY COMPL: 4.00, PAIR 3' COMPL: 1.00


PRIMER PICKING RESULTS FOR MG874806_35

No mispriming library specified
Using 0-based sequence positions
OLIGO            start  len      tm     gc%   any    3' seq
LEFT PRIMER         53   20   60.08   50.00  3.00  0.00 ttggaaaggaccagaggttg
RIGHT PRIMER       209   20   59.73   50.00  4.00  0.00 gctagggcttgctgaaaaga
SEQUENCE SIZE: 300
INCLUDED REGION SIZE: 300

PRODUCT SIZE: 157, PAIR ANY COMPL: 3.00, PAIR 3' COMPL: 0.00
TARGETS (start, len)*: 150,14

    0 ggctggatcttgacttagattgtagggcctgataggaaatccaatgaatagttttggaaa
                                                           >>>>>>>

   60 ggaccagaggttgctttctatactacggactcagaagaatctctgagtgttcaggtatac
      >>>>>>>>>>>>>                                               

  120 gatatctattagattggatggattttttattttttttagaatttgcgaaaaagggcaaaa
                                    **************                

  180 agaaagactctcttttcagcaagccctagccgatccccctgtttcacaggggtaatcggg
                <<<<<<<<<<<<<<<<<<<<                              

  240 aaagagggtacggattagatcaaatggagaaatagtggtctggtctgtattagatagtga
                                                                  

KEYS (in order of precedence):
****** target
>>>>>> left primer
<<<<<< right primer

ADDITIONAL OLIGOS
                    start  len      tm     gc%   any    3' seq

 1 LEFT PRIMER         53   20   60.08   50.00  3.00  0.00 ttggaaaggaccagaggttg
   RIGHT PRIMER       184   20   59.34   35.00  2.00  2.00 tttctttttgccctttttcg
   PRODUCT SIZE: 132, PAIR ANY COMPL: 5.00, PAIR 3' COMPL: 0.00

 2 LEFT PRIMER         53   20   60.08   50.00  3.00  0.00 ttggaaaggaccagaggttg
   RIGHT PRIMER       244   20   60.68   50.00  2.00  0.00 tctttcccgattacccctgt
   PRODUCT SIZE: 192, PAIR ANY COMPL: 6.00, PAIR 3' COMPL: 2.00

 3 LEFT PRIMER         53   20   60.08   50.00  3.00  0.00 ttggaaaggaccagaggttg
   RIGHT PRIMER       238   20   60.74   50.00  3.00  3.00 ccgattacccctgtgaaaca
   PRODUCT SIZE: 186, PAIR ANY COMPL: 5.00, PAIR 3' COMPL: 2.00

 4 LEFT PRIMER         53   20   60.08   50.00  3.00  0.00 ttggaaaggaccagaggttg
   RIGHT PRIMER       245   20   60.81   55.00  2.00  1.00 ctctttcccgattacccctg
   PRODUCT SIZE: 193, PAIR ANY COMPL: 6.00, PAIR 3' COMPL: 3.00


PRIMER PICKING RESULTS FOR MG874806_36

No mispriming library specified
Using 0-based sequence positions
OLIGO            start  len      tm     gc%   any    3' seq
LEFT PRIMER         82   20   59.87   55.00  2.00  2.00 ctaccttgcgtcttccttgg
RIGHT PRIMER       195   20   59.69   50.00  5.00  2.00 aaagcaaaggggagtccttc
SEQUENCE SIZE: 300
INCLUDED REGION SIZE: 300

PRODUCT SIZE: 114, PAIR ANY COMPL: 4.00, PAIR 3' COMPL: 1.00
TARGETS (start, len)*: 150,15

    0 accgaatcaaaatttggattcctaacccaatcaatcgaaaatttctttatttagcattgg
                                                                  

   60 tttctttatttttttctataacctaccttgcgtcttccttggacaatcatctgctgaagg
                            >>>>>>>>>>>>>>>>>>>>                  

  120 atcatcaaaagcgaaacggaaaaatagtcaaaaaaaaatagtaaagaaataaaaaagaag
                                    ***************           <<<<

  180 gactcccctttgctttggaaatgagagtatgtcccccgacaccctttactagttcataga
      <<<<<<<<<<<<<<<<                                            

  240 aagggaaaaataaatttatacatttattggatccgcgggactggcggggctcgaacccgc
                                                                  

KEYS (in order of precedence):
****** target
>>>>>> left primer
<<<<<< right primer

ADDITIONAL OLIGOS
                    start  len      tm     gc%   any    3' seq

 1 LEFT PRIMER         81   20   59.87   55.00  2.00  0.00 cctaccttgcgtcttccttg
   RIGHT PRIMER       195   20   59.69   50.00  5.00  2.00 aaagcaaaggggagtccttc
   PRODUCT SIZE: 115, PAIR ANY COMPL: 4.00, PAIR 3' COMPL: 1.00

 2 LEFT PRIMER         82   20   59.87   55.00  2.00  2.00 ctaccttgcgtcttccttgg
   RIGHT PRIMER       204   20   59.68   45.00  4.00  1.00 ctcatttccaaagcaaaggg
   PRODUCT SIZE: 123, PAIR ANY COMPL: 4.00, PAIR 3' COMPL: 3.00

 3 LEFT PRIMER         81   20   59.87   55.00  2.00  0.00 cctaccttgcgtcttccttg
   RIGHT PRIMER       204   20   59.68   45.00  4.00  1.00 ctcatttccaaagcaaaggg
   PRODUCT SIZE: 124, PAIR ANY COMPL: 4.00, PAIR 3' COMPL: 2.00

 4 LEFT PRIMER         81   20   59.87   55.00  2.00  0.00 cctaccttgcgtcttccttg
   RIGHT PRIMER       201   20   60.42   45.00  4.00  0.00 atttccaaagcaaaggggag
   PRODUCT SIZE: 121, PAIR ANY COMPL: 4.00, PAIR 3' COMPL: 3.00


PRIMER PICKING RESULTS FOR MG874806_37

No mispriming library specified
Using 0-based sequence positions
NO PRIMERS FOUND

SEQUENCE SIZE: 300
INCLUDED REGION SIZE: 300

TARGETS (start, len)*: 150,129

    0 cattgatattatatatcaatggtatgaattttattttgataggaaaaggggacgggtctt
                                                                  

   60 gaaagaattcattttaccctcgacctgttaggcaaattgattattcaaaaataagtaact
                                                                  

  120 agccactaggagtctcctgcattatatattatatataattaaatttttttatttctatta
                                    ******************************

  180 taattatatattaattatattattattatttaattatttataatagaaattatttatcat
      ************************************************************

  240 tcatattcatatatataatataattaattaattaaattaataatagaaatatagagtata
      ***************************************                     

KEYS (in order of precedence):
****** target


PRIMER PICKING RESULTS FOR MG874806_38

No mispriming library specified
Using 0-based sequence positions
OLIGO            start  len      tm     gc%   any    3' seq
LEFT PRIMER         40   20   60.03   50.00  3.00  3.00 cgaagtttggttacgacggt
RIGHT PRIMER       223   20   59.56   60.00  4.00  1.00 agtctaccttcctcccggtc
SEQUENCE SIZE: 300
INCLUDED REGION SIZE: 300

PRODUCT SIZE: 184, PAIR ANY COMPL: 4.00, PAIR 3' COMPL: 2.00
TARGETS (start, len)*: 150,14

    0 tcgtggcttcatgtcccaaacatttctatatcgctgcatccgaagtttggttacgacggt
                                              >>>>>>>>>>>>>>>>>>>>

   60 gtaatgtgtaatgaagaatgggtgcgaaacagatactttcatttccagtcttctattttt
                                                                  

  120 atatagactttaacaaaaaaataggaaattctctctctttctaagagagaaaactcaata
                                    **************                

  180 aaaagaaaaaatccttttttctttgaccgggaggaaggtagactctggagttttcgattt
                              <<<<<<<<<<<<<<<<<<<<                

  240 atctgaaggaaaagtagatataacaaagaagacacttaaagaaaatgaaaacagaaattt
                                                                  

KEYS (in order of precedence):
****** target
>>>>>> left primer
<<<<<< right primer

ADDITIONAL OLIGOS
                    start  len      tm     gc%   any    3' seq

 1 LEFT PRIMER         40   20   60.03   50.00  3.00  3.00 cgaagtttggttacgacggt
   RIGHT PRIMER       224   20   59.56   60.00  4.00  2.00 gagtctaccttcctcccggt
   PRODUCT SIZE: 185, PAIR ANY COMPL: 4.00, PAIR 3' COMPL: 1.00

 2 LEFT PRIMER         70   20   59.94   45.00  2.00  2.00 atgaagaatgggtgcgaaac
   RIGHT PRIMER       223   20   59.56   60.00  4.00  1.00 agtctaccttcctcccggtc
   PRODUCT SIZE: 154, PAIR ANY COMPL: 4.00, PAIR 3' COMPL: 2.00

 3 LEFT PRIMER         70   20   59.94   45.00  2.00  2.00 atgaagaatgggtgcgaaac
   RIGHT PRIMER       224   20   59.56   60.00  4.00  2.00 gagtctaccttcctcccggt
   PRODUCT SIZE: 155, PAIR ANY COMPL: 4.00, PAIR 3' COMPL: 2.00

 4 LEFT PRIMER          4   20   59.80   45.00  4.00  2.00 ggcttcatgtcccaaacatt
   RIGHT PRIMER       223   20   59.56   60.00  4.00  1.00 agtctaccttcctcccggtc
   PRODUCT SIZE: 220, PAIR ANY COMPL: 2.00, PAIR 3' COMPL: 0.00


PRIMER PICKING RESULTS FOR MG874806_39

No mispriming library specified
Using 0-based sequence positions
OLIGO            start  len      tm     gc%   any    3' seq
LEFT PRIMER         58   20   59.99   50.00  4.00  0.00 aaattctgtgggtggcgtag
RIGHT PRIMER       219   20   59.82   45.00  5.00  3.00 cctttttcaaatcctgctgc
SEQUENCE SIZE: 300
INCLUDED REGION SIZE: 300

PRODUCT SIZE: 162, PAIR ANY COMPL: 3.00, PAIR 3' COMPL: 2.00
TARGETS (start, len)*: 150,18

    0 aaccttggcaagaacggcgttccgcagaatatatgactcatgctcctttaggttctttaa
                                                                >>

   60 attctgtgggtggcgtagctaccgagattaatgcagtcaattatgtctctcctagaagtt
      >>>>>>>>>>>>>>>>>>                                          

  120 ggttagctacctctcattttgttctaggattcttcttcttcgtaggtcatttgtggcacg
                                    ******************            

  180 cgggaagggctcgtgcagctgcagcaggatttgaaaaaggaattgatcgtgattttgaac
                          <<<<<<<<<<<<<<<<<<<<                    

  240 ctgttctttctatgacccctcttaattgataattgaataatctaattgagatgagacagg
                                                                  

KEYS (in order of precedence):
****** target
>>>>>> left primer
<<<<<< right primer

ADDITIONAL OLIGOS
                    start  len      tm     gc%   any    3' seq

 1 LEFT PRIMER         56   20   60.37   45.00  4.00  0.00 ttaaattctgtgggtggcgt
   RIGHT PRIMER       219   20   59.82   45.00  5.00  3.00 cctttttcaaatcctgctgc
   PRODUCT SIZE: 164, PAIR ANY COMPL: 3.00, PAIR 3' COMPL: 0.00

 2 LEFT PRIMER         69   20   59.36   55.00  8.00  1.00 gtggcgtagctaccgagatt
   RIGHT PRIMER       219   20   59.82   45.00  5.00  3.00 cctttttcaaatcctgctgc
   PRODUCT SIZE: 151, PAIR ANY COMPL: 4.00, PAIR 3' COMPL: 3.00

 3 LEFT PRIMER         55   20   60.86   45.00  6.00  2.00 tttaaattctgtgggtggcg
   RIGHT PRIMER       219   20   59.82   45.00  5.00  3.00 cctttttcaaatcctgctgc
   PRODUCT SIZE: 165, PAIR ANY COMPL: 4.00, PAIR 3' COMPL: 1.00

 4 LEFT PRIMER         57   20   59.04   45.00  4.00  2.00 taaattctgtgggtggcgta
   RIGHT PRIMER       219   20   59.82   45.00  5.00  3.00 cctttttcaaatcctgctgc
   PRODUCT SIZE: 163, PAIR ANY COMPL: 3.00, PAIR 3' COMPL: 1.00


PRIMER PICKING RESULTS FOR MG874806_40

No mispriming library specified
Using 0-based sequence positions
OLIGO            start  len      tm     gc%   any    3' seq
LEFT PRIMER         59   20   59.69   45.00  4.00  0.00 ttgtgctggaattgaagtgg
RIGHT PRIMER       210   20   60.38   50.00  4.00  0.00 cacctagccaagccagaaaa
SEQUENCE SIZE: 300
INCLUDED REGION SIZE: 300

PRODUCT SIZE: 152, PAIR ANY COMPL: 4.00, PAIR 3' COMPL: 2.00
TARGETS (start, len)*: 150,16

    0 tgacccctcttaattgataattgaataatctaattgagatgagacaggagatccaatgtt
                                                                 >

   60 tgtgctggaattgaagtgggaatcgctttgattccatcatacatattggtatcgggttct
      >>>>>>>>>>>>>>>>>>>                                         

  120 atataaaaagaaaaaatattcctttttcgttttttttttcaactcatttctatctaatag
                                    ****************              

  180 atttttgtattttttctggcttggctaggtgggatagccgagccattcccttttctttat
                 <<<<<<<<<<<<<<<<<<<<                             

  240 gataccaatctgagcaaaaccaatagaaacaaatctattcaatgagtaaaaaaggagaga
                                                                  

KEYS (in order of precedence):
****** target
>>>>>> left primer
<<<<<< right primer

ADDITIONAL OLIGOS
                    start  len      tm     gc%   any    3' seq

 1 LEFT PRIMER         59   20   59.69   45.00  4.00  0.00 ttgtgctggaattgaagtgg
   RIGHT PRIMER       237   20   60.55   45.00  2.00  2.00 aaagaaaagggaatggctcg
   PRODUCT SIZE: 179, PAIR ANY COMPL: 3.00, PAIR 3' COMPL: 0.00

 2 LEFT PRIMER         49   20   59.50   45.00  4.00  1.00 gatccaatgtttgtgctgga
   RIGHT PRIMER       210   20   60.38   50.00  4.00  0.00 cacctagccaagccagaaaa
   PRODUCT SIZE: 162, PAIR ANY COMPL: 4.00, PAIR 3' COMPL: 3.00

 3 LEFT PRIMER         78   20   59.47   45.00  7.00  3.00 ggaatcgctttgattccatc
   RIGHT PRIMER       210   20   60.38   50.00  4.00  0.00 cacctagccaagccagaaaa
   PRODUCT SIZE: 133, PAIR ANY COMPL: 4.00, PAIR 3' COMPL: 0.00

 4 LEFT PRIMER         49   20   59.50   45.00  4.00  1.00 gatccaatgtttgtgctgga
   RIGHT PRIMER       237   20   60.55   45.00  2.00  2.00 aaagaaaagggaatggctcg
   PRODUCT SIZE: 189, PAIR ANY COMPL: 4.00, PAIR 3' COMPL: 1.00


PRIMER PICKING RESULTS FOR MG874806_41

No mispriming library specified
Using 0-based sequence positions
OLIGO            start  len      tm     gc%   any    3' seq
LEFT PRIMER         46   20   60.38   50.00  4.00  0.00 ttttctggcttggctaggtg
RIGHT PRIMER       243   20   59.95   50.00  3.00  1.00 tttcggagagatggctgagt
SEQUENCE SIZE: 300
INCLUDED REGION SIZE: 300

PRODUCT SIZE: 198, PAIR ANY COMPL: 3.00, PAIR 3' COMPL: 0.00
TARGETS (start, len)*: 150,14

    0 ttcgttttttttttcaactcatttctatctaatagatttttgtattttttctggcttggc
                                                    >>>>>>>>>>>>>>

   60 taggtgggatagccgagccattcccttttctttatgataccaatctgagcaaaaccaata
      >>>>>>                                                      

  120 gaaacaaatctattcaatgagtaaaaaaggagagagagggattcgaaccctcgatagttc
                                    **************                

  180 tttagtcaagactataccggttttcaagaccggggctatcaaccactcagccatctctcc
                                                  <<<<<<<<<<<<<<<<

  240 gaaagacaattcttattttattcctccgaatcgaacatggccatagggagtggatacctc
      <<<<                                                        

KEYS (in order of precedence):
****** target
>>>>>> left primer
<<<<<< right primer

ADDITIONAL OLIGOS
                    start  len      tm     gc%   any    3' seq

 1 LEFT PRIMER         46   20   60.38   50.00  4.00  0.00 ttttctggcttggctaggtg
   RIGHT PRIMER       246   20   59.95   55.00  7.00  1.00 gtctttcggagagatggctg
   PRODUCT SIZE: 201, PAIR ANY COMPL: 3.00, PAIR 3' COMPL: 0.00

 2 LEFT PRIMER         46   20   60.38   50.00  4.00  0.00 ttttctggcttggctaggtg
   RIGHT PRIMER       247   20   59.95   50.00  7.00  2.00 tgtctttcggagagatggct
   PRODUCT SIZE: 202, PAIR ANY COMPL: 3.00, PAIR 3' COMPL: 0.00

 3 LEFT PRIMER         46   20   60.38   50.00  4.00  0.00 ttttctggcttggctaggtg
   RIGHT PRIMER       244   20   60.09   55.00  5.00  3.00 ctttcggagagatggctgag
   PRODUCT SIZE: 199, PAIR ANY COMPL: 3.00, PAIR 3' COMPL: 0.00

 4 LEFT PRIMER         73   20   60.55   45.00  2.00  0.00 cgagccattcccttttcttt
   RIGHT PRIMER       243   20   59.95   50.00  3.00  1.00 tttcggagagatggctgagt
   PRODUCT SIZE: 171, PAIR ANY COMPL: 6.00, PAIR 3' COMPL: 0.00


PRIMER PICKING RESULTS FOR MG874806_42

No mispriming library specified
Using 0-based sequence positions
OLIGO            start  len      tm     gc%   any    3' seq
LEFT PRIMER        125   20   59.90   50.00  4.00  0.00 gtcccagatccaagaccaaa
RIGHT PRIMER       255   20   60.17   50.00  3.00  0.00 atccaagaagtttgaccccc
SEQUENCE SIZE: 300
INCLUDED REGION SIZE: 300

PRODUCT SIZE: 131, PAIR ANY COMPL: 4.00, PAIR 3' COMPL: 0.00
TARGETS (start, len)*: 150,22

    0 gtcgtatttgcttctcctgatggttggtcaagtaagaaaaatgttatattttccggcaca
                                                                  

   60 tcattatggattggattagtctttctggtgggtatccttaattctcttatctcttgaacc
                                                                  

  120 tattcgtcccagatccaagaccaaaatgaccccccccaaaaaaaacaattgtctcggttg
           >>>>>>>>>>>>>>>>>>>>     **********************        

  180 tgagacacattacaattagaattaagtccgaaaaagagaatgaaaaaaagatagaggggg
                                                              <<<<

  240 gtcaaacttcttggatgaaaaaatacaattcattagattaaaaaaaaattggaatcactc
      <<<<<<<<<<<<<<<<                                            

KEYS (in order of precedence):
****** target
>>>>>> left primer
<<<<<< right primer

ADDITIONAL OLIGOS
                    start  len      tm     gc%   any    3' seq

 1 LEFT PRIMER        118   20   59.89   50.00  4.00  1.00 cctattcgtcccagatccaa
   RIGHT PRIMER       255   20   60.17   50.00  3.00  0.00 atccaagaagtttgaccccc
   PRODUCT SIZE: 138, PAIR ANY COMPL: 3.00, PAIR 3' COMPL: 0.00

 2 LEFT PRIMER          9   20   59.66   55.00  2.00  1.00 gcttctcctgatggttggtc
   RIGHT PRIMER       255   20   60.17   50.00  3.00  0.00 atccaagaagtttgaccccc
   PRODUCT SIZE: 247, PAIR ANY COMPL: 5.00, PAIR 3' COMPL: 3.00

 3 LEFT PRIMER        126   20   60.43   45.00  4.00  0.00 tcccagatccaagaccaaaa
   RIGHT PRIMER       255   20   60.17   50.00  3.00  0.00 atccaagaagtttgaccccc
   PRODUCT SIZE: 130, PAIR ANY COMPL: 4.00, PAIR 3' COMPL: 0.00

 4 LEFT PRIMER        125   20   59.90   50.00  4.00  0.00 gtcccagatccaagaccaaa
   RIGHT PRIMER       256   20   59.38   50.00  3.00  0.00 catccaagaagtttgacccc
   PRODUCT SIZE: 132, PAIR ANY COMPL: 4.00, PAIR 3' COMPL: 1.00


PRIMER PICKING RESULTS FOR MG874806_43

No mispriming library specified
Using 0-based sequence positions
OLIGO            start  len      tm     gc%   any    3' seq
LEFT PRIMER        106   20   60.17   50.00  3.00  2.00 gggggtcaaacttcttggat
RIGHT PRIMER       210   20   60.46   50.00  4.00  0.00 cggatcttatttgtgcaggg
SEQUENCE SIZE: 300
INCLUDED REGION SIZE: 300

PRODUCT SIZE: 105, PAIR ANY COMPL: 4.00, PAIR 3' COMPL: 0.00
TARGETS (start, len)*: 150,15

    0 agatccaagaccaaaatgaccccccccaaaaaaaacaattgtctcggttgtgagacacat
                                                                  

   60 tacaattagaattaagtccgaaaaagagaatgaaaaaaagatagaggggggtcaaacttc
                                                    >>>>>>>>>>>>>>

  120 ttggatgaaaaaatacaattcattagattaaaaaaaaattggaatcactctgaagagagt
      >>>>>>                        ***************               

  180 ctctagcccgaccctgcacaaataagatccgggtatatattatcatatatctgtggatct
                 <<<<<<<<<<<<<<<<<<<<                             

  240 attgtgtatcacgaacaaaaaatgcggatatagtcgaatggtaaaatttctctttgccaa
                                                                  

KEYS (in order of precedence):
****** target
>>>>>> left primer
<<<<<< right primer

ADDITIONAL OLIGOS
                    start  len      tm     gc%   any    3' seq

 1 LEFT PRIMER        106   20   60.17   50.00  3.00  2.00 gggggtcaaacttcttggat
   RIGHT PRIMER       211   20   60.46   50.00  4.00  0.00 ccggatcttatttgtgcagg
   PRODUCT SIZE: 106, PAIR ANY COMPL: 4.00, PAIR 3' COMPL: 1.00

 2 LEFT PRIMER        106   20   60.17   50.00  3.00  2.00 gggggtcaaacttcttggat
   RIGHT PRIMER       212   20   60.46   50.00  4.00  2.00 cccggatcttatttgtgcag
   PRODUCT SIZE: 107, PAIR ANY COMPL: 4.00, PAIR 3' COMPL: 0.00

 3 LEFT PRIMER        107   20   59.38   50.00  3.00  1.00 ggggtcaaacttcttggatg
   RIGHT PRIMER       210   20   60.46   50.00  4.00  0.00 cggatcttatttgtgcaggg
   PRODUCT SIZE: 104, PAIR ANY COMPL: 4.00, PAIR 3' COMPL: 0.00

 4 LEFT PRIMER        107   20   59.38   50.00  3.00  1.00 ggggtcaaacttcttggatg
   RIGHT PRIMER       211   20   60.46   50.00  4.00  0.00 ccggatcttatttgtgcagg
   PRODUCT SIZE: 105, PAIR ANY COMPL: 4.00, PAIR 3' COMPL: 0.00


PRIMER PICKING RESULTS FOR MG874806_44

No mispriming library specified
Using 0-based sequence positions
OLIGO            start  len      tm     gc%   any    3' seq
LEFT PRIMER          0   20   59.81   50.00  3.00  2.00 caaagagaagatgcgggttc
RIGHT PRIMER       250   20   59.97   50.00  4.00  1.00 cacgggttcaaatcctgtct
SEQUENCE SIZE: 300
INCLUDED REGION SIZE: 300

PRODUCT SIZE: 251, PAIR ANY COMPL: 5.00, PAIR 3' COMPL: 1.00
TARGETS (start, len)*: 150,18

    0 caaagagaagatgcgggttcgattcccgctatccgcccaagaccaggccctttatttatt
      >>>>>>>>>>>>>>>>>>>>                                        

   60 ttaatttttaatatcctaaaggattgggtatagttggttgttatagtgtagtgaatatat
                                                                  

  120 cccctcttttttgcctttcctactcccccaattaattaatttaattatttaattgttaac
                                    ******************            

  180 agaaccaaatcccccattttattttggataaaataaaaaaagatgttgcggagacaggat
                                                         <<<<<<<<<

  240 ttgaacccgtgacctcaaggttatgagccttgcgagctaccaaactgctctaccccgcgc
      <<<<<<<<<<<                                                 

KEYS (in order of precedence):
****** target
>>>>>> left primer
<<<<<< right primer

ADDITIONAL OLIGOS
                    start  len      tm     gc%   any    3' seq

 1 LEFT PRIMER         36   20   60.31   50.00  5.00  3.00 ccaagaccaggccctttatt
   RIGHT PRIMER       250   20   59.97   50.00  4.00  1.00 cacgggttcaaatcctgtct
   PRODUCT SIZE: 215, PAIR ANY COMPL: 5.00, PAIR 3' COMPL: 1.00

 2 LEFT PRIMER          0   20   59.81   50.00  3.00  2.00 caaagagaagatgcgggttc
   RIGHT PRIMER       195   20   60.16   45.00  2.00  2.00 tgggggatttggttctgtta
   PRODUCT SIZE: 196, PAIR ANY COMPL: 5.00, PAIR 3' COMPL: 0.00

 3 LEFT PRIMER         36   20   60.31   50.00  5.00  3.00 ccaagaccaggccctttatt
   RIGHT PRIMER       240   20   60.08   50.00  4.00  0.00 aatcctgtctccgcaacatc
   PRODUCT SIZE: 205, PAIR ANY COMPL: 5.00, PAIR 3' COMPL: 0.00

 4 LEFT PRIMER         36   20   60.31   50.00  5.00  3.00 ccaagaccaggccctttatt
   RIGHT PRIMER       296   20   60.12   55.00  2.00  2.00 cggggtagagcagtttggta
   PRODUCT SIZE: 261, PAIR ANY COMPL: 4.00, PAIR 3' COMPL: 1.00


PRIMER PICKING RESULTS FOR MG874806_45

No mispriming library specified
Using 0-based sequence positions
OLIGO            start  len      tm     gc%   any    3' seq
LEFT PRIMER        108   22   58.84   36.36  3.00  0.00 tcacattctttgattggctctt
RIGHT PRIMER       246   20   59.85   45.00  6.00  1.00 cgaggcgtttcgaataaaag
SEQUENCE SIZE: 300
INCLUDED REGION SIZE: 300

PRODUCT SIZE: 139, PAIR ANY COMPL: 6.00, PAIR 3' COMPL: 3.00
TARGETS (start, len)*: 150,15

    0 gttttaaattgaataaaaaagaaaaagtctattttgtactttctctcttattttctattt
                                                                  

   60 tattcttacgaaatatcagaggaaatagaatgcttagaagggatataatcacattctttg
                                                      >>>>>>>>>>>>

  120 attggctctttaagaaaaggaatgatccatttttttttatttgtctgatgaagccaaaaa
      >>>>>>>>>>                    ***************               

  180 acaattaattctaacaaatataaaaatttgttagaattaattgccatcttttattcgaaa
                                                     <<<<<<<<<<<<<

  240 cgcctcgtgatcttcaaccaattatgtgcttcaatataattacctggggtaagggctata
      <<<<<<<                                                     

KEYS (in order of precedence):
****** target
>>>>>> left primer
<<<<<< right primer

ADDITIONAL OLIGOS
                    start  len      tm     gc%   any    3' seq

 1 LEFT PRIMER        108   23   60.12   34.78  3.00  0.00 tcacattctttgattggctcttt
   RIGHT PRIMER       257   20   60.26   50.00  4.00  1.00 gttgaagatcacgaggcgtt
   PRODUCT SIZE: 150, PAIR ANY COMPL: 4.00, PAIR 3' COMPL: 1.00

 2 LEFT PRIMER        108   23   60.12   34.78  3.00  0.00 tcacattctttgattggctcttt
   RIGHT PRIMER       247   20   59.72   40.00  6.00  1.00 acgaggcgtttcgaataaaa
   PRODUCT SIZE: 140, PAIR ANY COMPL: 5.00, PAIR 3' COMPL: 3.00

 3 LEFT PRIMER        108   22   58.84   36.36  3.00  0.00 tcacattctttgattggctctt
   RIGHT PRIMER       257   20   60.26   50.00  4.00  1.00 gttgaagatcacgaggcgtt
   PRODUCT SIZE: 150, PAIR ANY COMPL: 4.00, PAIR 3' COMPL: 2.00

 4 LEFT PRIMER        108   22   58.84   36.36  3.00  0.00 tcacattctttgattggctctt
   RIGHT PRIMER       247   20   59.72   40.00  6.00  1.00 acgaggcgtttcgaataaaa
   PRODUCT SIZE: 140, PAIR ANY COMPL: 5.00, PAIR 3' COMPL: 2.00


PRIMER PICKING RESULTS FOR MG874806_46

No mispriming library specified
Using 0-based sequence positions
NO PRIMERS FOUND

SEQUENCE SIZE: 300
INCLUDED REGION SIZE: 300

TARGETS (start, len)*: 150,72

    0 taaaactgaactaaacaaagcgaagtttgctgaagtagtgtagttgtactataaataaag
                                                                  

   60 aagaataaaaaagaatgagataagagagaaattggataaatattcaaacttctacttcta
                                                                  

  120 ttagttattagtatctattattctatttctatatatatatatagaaatagaatatataag
                                    ******************************

  180 ttatattaagtagaaagatactttctatatatatattattatcttatatagatatagaat
      ******************************************                  

  240 atatctaaatagaatagatctaaattcaaaataagaatataatataaaatagaataataa
                                                                  

KEYS (in order of precedence):
****** target


PRIMER PICKING RESULTS FOR MG874806_47

No mispriming library specified
Using 0-based sequence positions
OLIGO            start  len      tm     gc%   any    3' seq
LEFT PRIMER        124   20   60.04   45.00  3.00  0.00 ttcattcgtcaaaggggaag
RIGHT PRIMER       260   23   58.51   30.43  4.00  3.00 tcatttctatatgggcaattcaa
SEQUENCE SIZE: 300
INCLUDED REGION SIZE: 300

PRODUCT SIZE: 137, PAIR ANY COMPL: 3.00, PAIR 3' COMPL: 0.00
TARGETS (start, len)*: 150,75

    0 agaatagaatctagaatttccaataacaaaaaaagagtaaatattctaacgatatagaat
                                                                  

   60 ttcatttctttcgaattaaataaaattagttaattacttagaactaatcagacagactgc
                                                                  

  120 agctttcattcgtcaaaggggaagttaacaaaaaaaaatcgaccgttcaagtctccaaaa
          >>>>>>>>>>>>>>>>>>>>      ******************************

  180 tggaattggaaaagaagcaggaacagaaacatatatatcgggtatatatcaatgcatatt
      *********************************************             <<

  240 gaattgcccatatagaaatgataaaatccaatttgattggatcaaatatggtttccttta
      <<<<<<<<<<<<<<<<<<<<<                                       

KEYS (in order of precedence):
****** target
>>>>>> left primer
<<<<<< right primer

ADDITIONAL OLIGOS
                    start  len      tm     gc%   any    3' seq

 1 LEFT PRIMER        122   20   60.04   45.00  4.00  1.00 ctttcattcgtcaaagggga
   RIGHT PRIMER       260   23   58.51   30.43  4.00  3.00 tcatttctatatgggcaattcaa
   PRODUCT SIZE: 139, PAIR ANY COMPL: 3.00, PAIR 3' COMPL: 1.00

 2 LEFT PRIMER        116   20   60.13   45.00  6.00  1.00 ctgcagctttcattcgtcaa
   RIGHT PRIMER       260   23   58.51   30.43  4.00  3.00 tcatttctatatgggcaattcaa
   PRODUCT SIZE: 145, PAIR ANY COMPL: 3.00, PAIR 3' COMPL: 2.00

 3 LEFT PRIMER        112   20   59.74   50.00  6.00  2.00 cagactgcagctttcattcg
   RIGHT PRIMER       260   23   58.51   30.43  4.00  3.00 tcatttctatatgggcaattcaa
   PRODUCT SIZE: 149, PAIR ANY COMPL: 3.00, PAIR 3' COMPL: 2.00

 4 LEFT PRIMER        124   20   60.04   45.00  3.00  0.00 ttcattcgtcaaaggggaag
   RIGHT PRIMER       260   22   57.18   31.82  4.00  1.00 tcatttctatatgggcaattca
   PRODUCT SIZE: 137, PAIR ANY COMPL: 3.00, PAIR 3' COMPL: 1.00


PRIMER PICKING RESULTS FOR MG874806_48

No mispriming library specified
Using 0-based sequence positions
OLIGO            start  len      tm     gc%   any    3' seq
LEFT PRIMER        106   20   60.17   50.00  5.00  2.00 ggattccggctaaagaaagc
RIGHT PRIMER       294   25   59.77   36.00  6.00  2.00 ttcgaaatcctgagatgtaaatacc
SEQUENCE SIZE: 300
INCLUDED REGION SIZE: 300

PRODUCT SIZE: 189, PAIR ANY COMPL: 6.00, PAIR 3' COMPL: 0.00
TARGETS (start, len)*: 150,15

    0 agtctacttccagtttactgtatttttgtatttcaattttctttaatttctttagttagt
                                                                  

   60 atagctctatatgttacgcttagacaaattttcttgttttcacctaggattccggctaaa
                                                    >>>>>>>>>>>>>>

  120 gaaagcgacttccaaatattccaaaaaagaaaaaaaaacagaattattcttttgggtttt
      >>>>>>                        ***************               

  180 tgaataattttgaataaaaagaggtctttttgtcgtttttttcttaatggtttagaatga
                                                                  

  240 aaaaaatattcaaatgtaagagaatcgataggtatttacatctcaggatttcgaatatct
                                    <<<<<<<<<<<<<<<<<<<<<<<<<     

KEYS (in order of precedence):
****** target
>>>>>> left primer
<<<<<< right primer

ADDITIONAL OLIGOS
                    start  len      tm     gc%   any    3' seq

 1 LEFT PRIMER         99   20   59.66   50.00  6.00  1.00 tcacctaggattccggctaa
   RIGHT PRIMER       294   25   59.77   36.00  6.00  2.00 ttcgaaatcctgagatgtaaatacc
   PRODUCT SIZE: 196, PAIR ANY COMPL: 8.00, PAIR 3' COMPL: 1.00

 2 LEFT PRIMER        106   20   60.17   50.00  5.00  2.00 ggattccggctaaagaaagc
   RIGHT PRIMER       293   24   58.59   37.50  4.00  2.00 tcgaaatcctgagatgtaaatacc
   PRODUCT SIZE: 188, PAIR ANY COMPL: 6.00, PAIR 3' COMPL: 0.00

 3 LEFT PRIMER         99   20   59.66   50.00  6.00  1.00 tcacctaggattccggctaa
   RIGHT PRIMER       293   24   58.59   37.50  4.00  2.00 tcgaaatcctgagatgtaaatacc
   PRODUCT SIZE: 195, PAIR ANY COMPL: 8.00, PAIR 3' COMPL: 1.00

 4 LEFT PRIMER         98   20   59.66   50.00  6.00  2.00 ttcacctaggattccggcta
   RIGHT PRIMER       293   24   58.59   37.50  4.00  2.00 tcgaaatcctgagatgtaaatacc
   PRODUCT SIZE: 196, PAIR ANY COMPL: 8.00, PAIR 3' COMPL: 2.00


PRIMER PICKING RESULTS FOR MG874806_49

No mispriming library specified
Using 0-based sequence positions
OLIGO            start  len      tm     gc%   any    3' seq
LEFT PRIMER          8   25   59.69   24.00  5.00  2.00 tcttttgggtttttgaataattttg
RIGHT PRIMER       194   20   59.93   50.00  2.00  0.00 aagagaaaaccctaccccga
SEQUENCE SIZE: 300
INCLUDED REGION SIZE: 300

PRODUCT SIZE: 187, PAIR ANY COMPL: 7.00, PAIR 3' COMPL: 1.00
TARGETS (start, len)*: 150,14

    0 agaattattcttttgggtttttgaataattttgaataaaaagaggtctttttgtcgtttt
              >>>>>>>>>>>>>>>>>>>>>>>>>                           

   60 tttcttaatggtttagaatgaaaaaaatattcaaatgtaagagaatcgataggtatttac
                                                                  

  120 atctcaggatttcgaatatcttaatcttagtgtgtgtatattccgtttattagaatcggg
                                    **************           <<<<<

  180 gtagggttttctcttgattgaatagagaaaaagaagaccattcccccttttttctttttt
      <<<<<<<<<<<<<<<                                             

  240 tgttgtgcttcgctaggtctagctaaggtgtacgaagaaaaagcttattttagttgacat
                                                                  

KEYS (in order of precedence):
****** target
>>>>>> left primer
<<<<<< right primer

ADDITIONAL OLIGOS
                    start  len      tm     gc%   any    3' seq

 1 LEFT PRIMER         38   23   57.67   30.43  8.00  1.00 aaagaggtctttttgtcgttttt
   RIGHT PRIMER       194   20   59.93   50.00  2.00  0.00 aagagaaaaccctaccccga
   PRODUCT SIZE: 157, PAIR ANY COMPL: 5.00, PAIR 3' COMPL: 1.00

 2 LEFT PRIMER         10   23   57.31   21.74  5.00  2.00 ttttgggtttttgaataattttg
   RIGHT PRIMER       194   20   59.93   50.00  2.00  0.00 aagagaaaaccctaccccga
   PRODUCT SIZE: 185, PAIR ANY COMPL: 7.00, PAIR 3' COMPL: 1.00

 3 LEFT PRIMER          9   24   58.19   25.00  5.00  2.00 cttttgggtttttgaataattttg
   RIGHT PRIMER       194   20   59.93   50.00  2.00  0.00 aagagaaaaccctaccccga
   PRODUCT SIZE: 186, PAIR ANY COMPL: 7.00, PAIR 3' COMPL: 1.00

 4 LEFT PRIMER          8   25   59.69   24.00  5.00  2.00 tcttttgggtttttgaataattttg
   RIGHT PRIMER       190   20   59.28   50.00  3.00  1.00 gaaaaccctaccccgattct
   PRODUCT SIZE: 183, PAIR ANY COMPL: 7.00, PAIR 3' COMPL: 1.00


PRIMER PICKING RESULTS FOR MG874806_50

No mispriming library specified
Using 0-based sequence positions
OLIGO            start  len      tm     gc%   any    3' seq
LEFT PRIMER         63   20   59.99   45.00  3.00  3.00 ctcttttgagtttttcgccg
RIGHT PRIMER       243   20   60.07   45.00  4.00  1.00 caacctttcgccatgaatct
SEQUENCE SIZE: 300
INCLUDED REGION SIZE: 300

PRODUCT SIZE: 181, PAIR ANY COMPL: 3.00, PAIR 3' COMPL: 2.00
TARGETS (start, len)*: 150,15

    0 ttgttgacactgaaactggattgttttttcaacaaactttagcttgtcccctaatgtgaa
                                                                  

   60 taactcttttgagtttttcgccggacgcatgtcttttacttattaattattaaattcatt
         >>>>>>>>>>>>>>>>>>>>                                     

  120 aacttaaattcattaaggttagctataccaaaaaaaaaggaggataactaattgaacccc
                                    ***************               

  180 ttgattggggtggacagggaacttcatatggaatttctctccaaagattcatggcgaaag
                                                  <<<<<<<<<<<<<<<<

  240 gttggtttgtttatccacgattggatagggatagattccatcccttgagatacgttttta
      <<<<                                                        

KEYS (in order of precedence):
****** target
>>>>>> left primer
<<<<<< right primer

ADDITIONAL OLIGOS
                    start  len      tm     gc%   any    3' seq

 1 LEFT PRIMER         80   20   60.13   50.00  4.00  1.00 ccggacgcatgtcttttact
   RIGHT PRIMER       243   20   60.07   45.00  4.00  1.00 caacctttcgccatgaatct
   PRODUCT SIZE: 164, PAIR ANY COMPL: 4.00, PAIR 3' COMPL: 0.00

 2 LEFT PRIMER         63   20   59.99   45.00  3.00  3.00 ctcttttgagtttttcgccg
   RIGHT PRIMER       239   20   60.58   45.00  4.00  3.00 ctttcgccatgaatctttgg
   PRODUCT SIZE: 177, PAIR ANY COMPL: 3.00, PAIR 3' COMPL: 1.00

 3 LEFT PRIMER         63   20   59.99   45.00  3.00  3.00 ctcttttgagtttttcgccg
   RIGHT PRIMER       240   20   60.58   45.00  4.00  3.00 cctttcgccatgaatctttg
   PRODUCT SIZE: 178, PAIR ANY COMPL: 3.00, PAIR 3' COMPL: 0.00

 4 LEFT PRIMER         80   20   60.13   50.00  4.00  1.00 ccggacgcatgtcttttact
   RIGHT PRIMER       239   20   60.58   45.00  4.00  3.00 ctttcgccatgaatctttgg
   PRODUCT SIZE: 160, PAIR ANY COMPL: 4.00, PAIR 3' COMPL: 0.00


PRIMER PICKING RESULTS FOR MG874806_51

No mispriming library specified
Using 0-based sequence positions
OLIGO            start  len      tm     gc%   any    3' seq
LEFT PRIMER        124   20   59.79   45.00  5.00  2.00 aatgatttggacgatacgcc
RIGHT PRIMER       298   20   60.12   50.00  6.00  2.00 gcgtgctatcggacgtttat
SEQUENCE SIZE: 300
INCLUDED REGION SIZE: 300

PRODUCT SIZE: 175, PAIR ANY COMPL: 5.00, PAIR 3' COMPL: 1.00
TARGETS (start, len)*: 150,104

    0 ataattgctgtacctcacaagtcacattaattggttgaccaacagtatctcgacctttaa
                                                                  

   60 ctaccagagcgttataaatattaggcatcttgcccggtggaaaggctacatctagtaccg
                                                                  

  120 ggccaatgatttggacgatacgccccaggttttttttttcaatcgtggaaaccccagacc
          >>>>>>>>>>>>>>>>>>>>      ******************************

  180 cagaagtagtaggattaattctcataataaataatatctcataataataaaaataaataa
      ************************************************************

  240 aaaaaaatgtcgaaatttgtgaaaattatcaaattcaaaataaacgtccgatagcacgcc
      **************                         <<<<<<<<<<<<<<<<<<<< 

KEYS (in order of precedence):
****** target
>>>>>> left primer
<<<<<< right primer

ADDITIONAL OLIGOS
                    start  len      tm     gc%   any    3' seq

 1 LEFT PRIMER        108   20   60.34   55.00  4.00  3.00 catctagtaccgggccaatg
   RIGHT PRIMER       298   20   60.12   50.00  6.00  2.00 gcgtgctatcggacgtttat
   PRODUCT SIZE: 191, PAIR ANY COMPL: 4.00, PAIR 3' COMPL: 1.00

 2 LEFT PRIMER        110   20   59.41   50.00  4.00  3.00 tctagtaccgggccaatgat
   RIGHT PRIMER       298   20   60.12   50.00  6.00  2.00 gcgtgctatcggacgtttat
   PRODUCT SIZE: 189, PAIR ANY COMPL: 4.00, PAIR 3' COMPL: 2.00

 3 LEFT PRIMER        109   20   59.41   50.00  4.00  2.00 atctagtaccgggccaatga
   RIGHT PRIMER       298   20   60.12   50.00  6.00  2.00 gcgtgctatcggacgtttat
   PRODUCT SIZE: 190, PAIR ANY COMPL: 4.00, PAIR 3' COMPL: 2.00

 4 LEFT PRIMER        120   20   60.67   45.00  5.00  2.00 ggccaatgatttggacgata
   RIGHT PRIMER       298   20   60.12   50.00  6.00  2.00 gcgtgctatcggacgtttat
   PRODUCT SIZE: 179, PAIR ANY COMPL: 5.00, PAIR 3' COMPL: 3.00


PRIMER PICKING RESULTS FOR MG874806_52

No mispriming library specified
Using 0-based sequence positions
OLIGO            start  len      tm     gc%   any    3' seq
LEFT PRIMER          0   20   59.61   50.00  6.00  0.00 gtaaagttgcaagcccaacc
RIGHT PRIMER       242   20   59.93   45.00  4.00  0.00 aataggcgcaattcatccac
SEQUENCE SIZE: 300
INCLUDED REGION SIZE: 300

PRODUCT SIZE: 243, PAIR ANY COMPL: 4.00, PAIR 3' COMPL: 0.00
TARGETS (start, len)*: 150,17

    0 gtaaagttgcaagcccaaccgagctatttgaaaaattttcaagtggataggattttgaga
      >>>>>>>>>>>>>>>>>>>>                                        

   60 aagtttttcatttatagacaatggaatttggatccgaattctatttacatttcaattcat
                                                                  

  120 tatttctatctttatcttattggctcttctttttttttttcagcatattaatttaggcct
                                    *****************             

  180 atagcctatatcttttatatcttttcgttttttatattctttcgtggatgaattgcgcct
                                                 <<<<<<<<<<<<<<<<<

  240 attttgatatctaggatttacatatacaacatataccactgtcaagagggaatctcttat
      <<<                                                         

KEYS (in order of precedence):
****** target
>>>>>> left primer
<<<<<< right primer

ADDITIONAL OLIGOS
                    start  len      tm     gc%   any    3' seq

 1 LEFT PRIMER          0   20   59.61   50.00  6.00  0.00 gtaaagttgcaagcccaacc
   RIGHT PRIMER       243   20   60.42   40.00  4.00  0.00 aaataggcgcaattcatcca
   PRODUCT SIZE: 244, PAIR ANY COMPL: 4.00, PAIR 3' COMPL: 0.00

 2 LEFT PRIMER         11   19   60.22   52.63  4.00  2.00 agcccaaccgagctatttg
   RIGHT PRIMER       242   20   59.93   45.00  4.00  0.00 aataggcgcaattcatccac
   PRODUCT SIZE: 232, PAIR ANY COMPL: 5.00, PAIR 3' COMPL: 1.00

 3 LEFT PRIMER          9   19   60.22   52.63  4.00  1.00 caagcccaaccgagctatt
   RIGHT PRIMER       242   20   59.93   45.00  4.00  0.00 aataggcgcaattcatccac
   PRODUCT SIZE: 234, PAIR ANY COMPL: 5.00, PAIR 3' COMPL: 0.00

 4 LEFT PRIMER          0   20   59.61   50.00  6.00  0.00 gtaaagttgcaagcccaacc
   RIGHT PRIMER       244   20   59.04   40.00  4.00  2.00 aaaataggcgcaattcatcc
   PRODUCT SIZE: 245, PAIR ANY COMPL: 4.00, PAIR 3' COMPL: 0.00


PRIMER PICKING RESULTS FOR MG874806_53

No mispriming library specified
Using 0-based sequence positions
OLIGO            start  len      tm     gc%   any    3' seq
LEFT PRIMER         85   20   60.22   50.00  6.00  1.00 agatctgcgaatccctgttg
RIGHT PRIMER       261   20   59.69   45.00  4.00  0.00 ccgcgaagacattcataaca
SEQUENCE SIZE: 300
INCLUDED REGION SIZE: 300

PRODUCT SIZE: 177, PAIR ANY COMPL: 4.00, PAIR 3' COMPL: 3.00
TARGETS (start, len)*: 150,14

    0 ttgaagaaggttctgttaccaacatgtttacttccattgtaggaaatgtttttggattca
                                                                  

   60 aagcactgcgtgctctacgtctggaagatctgcgaatccctgttgcttatgttaaaactt
                               >>>>>>>>>>>>>>>>>>>>               

  120 tccagggtccgcctcatgggatccaaagtgagagagataaattgaacaagtatggtcgtc
                                    **************                

  180 ctctgctgggatgtactattaaacctaaattggggttatccgctaaaaactatggtagag
                                                                  

  240 cgtgttatgaatgtcttcgcggtggacttgattttaccaaagatgatgaaaacgtgaact
        <<<<<<<<<<<<<<<<<<<<                                      

KEYS (in order of precedence):
****** target
>>>>>> left primer
<<<<<< right primer

ADDITIONAL OLIGOS
                    start  len      tm     gc%   any    3' seq

 1 LEFT PRIMER         85   20   60.22   50.00  6.00  1.00 agatctgcgaatccctgttg
   RIGHT PRIMER       263   20   59.69   45.00  4.00  2.00 caccgcgaagacattcataa
   PRODUCT SIZE: 179, PAIR ANY COMPL: 4.00, PAIR 3' COMPL: 1.00

 2 LEFT PRIMER         79   20   60.30   50.00  6.00  2.00 tctggaagatctgcgaatcc
   RIGHT PRIMER       261   20   59.69   45.00  4.00  0.00 ccgcgaagacattcataaca
   PRODUCT SIZE: 183, PAIR ANY COMPL: 5.00, PAIR 3' COMPL: 0.00

 3 LEFT PRIMER         79   20   60.30   50.00  6.00  2.00 tctggaagatctgcgaatcc
   RIGHT PRIMER       263   20   59.69   45.00  4.00  2.00 caccgcgaagacattcataa
   PRODUCT SIZE: 185, PAIR ANY COMPL: 5.00, PAIR 3' COMPL: 0.00

 4 LEFT PRIMER         77   20   60.36   50.00  6.00  2.00 cgtctggaagatctgcgaat
   RIGHT PRIMER       261   20   59.69   45.00  4.00  0.00 ccgcgaagacattcataaca
   PRODUCT SIZE: 185, PAIR ANY COMPL: 5.00, PAIR 3' COMPL: 1.00


PRIMER PICKING RESULTS FOR MG874806_54

No mispriming library specified
Using 0-based sequence positions
OLIGO            start  len      tm     gc%   any    3' seq
LEFT PRIMER         31   20   60.07   45.00  3.00  2.00 tggtttccctgaataaagcg
RIGHT PRIMER       247   20   59.16   45.00  2.00  0.00 tttcctatgttttcgccctc
SEQUENCE SIZE: 300
INCLUDED REGION SIZE: 300

PRODUCT SIZE: 217, PAIR ANY COMPL: 3.00, PAIR 3' COMPL: 1.00
TARGETS (start, len)*: 150,18

    0 ctcaggattggtatattctttatagatcctgtggtttccctgaataaagcgaagtatcac
                                     >>>>>>>>>>>>>>>>>>>>         

   60 aaatctttcgacccatcctgtatattgtctttttcgttccgtgttggaataaacccttaa
                                                                  

  120 tttattacttcattatcaattatcattagtagttagttagttattagacaagattttaca
                                    ******************            

  180 aacaaattctttttagcatcgaacaaagatttcttttttgttcgctgcgagggcgaaaac
                                                      <<<<<<<<<<<<

  240 ataggaaaaagcactttttatcattctatttcatttcgaatgaaaagggattccatcata
      <<<<<<<<                                                    

KEYS (in order of precedence):
****** target
>>>>>> left primer
<<<<<< right primer

ADDITIONAL OLIGOS
                    start  len      tm     gc%   any    3' seq

 1 LEFT PRIMER         24   20   59.90   50.00  4.00  3.00 gatcctgtggtttccctgaa
   RIGHT PRIMER       247   20   59.16   45.00  2.00  0.00 tttcctatgttttcgccctc
   PRODUCT SIZE: 224, PAIR ANY COMPL: 3.00, PAIR 3' COMPL: 1.00

 2 LEFT PRIMER         31   20   60.07   45.00  3.00  2.00 tggtttccctgaataaagcg
   RIGHT PRIMER       249   20   59.05   40.00  2.00  0.00 tttttcctatgttttcgccc
   PRODUCT SIZE: 219, PAIR ANY COMPL: 4.00, PAIR 3' COMPL: 1.00

 3 LEFT PRIMER         24   20   59.90   50.00  4.00  3.00 gatcctgtggtttccctgaa
   RIGHT PRIMER       249   20   59.05   40.00  2.00  0.00 tttttcctatgttttcgccc
   PRODUCT SIZE: 226, PAIR ANY COMPL: 3.00, PAIR 3' COMPL: 0.00

 4 LEFT PRIMER         31   20   60.07   45.00  3.00  2.00 tggtttccctgaataaagcg
   RIGHT PRIMER       249   21   59.96   38.10  2.00  0.00 tttttcctatgttttcgccct
   PRODUCT SIZE: 219, PAIR ANY COMPL: 4.00, PAIR 3' COMPL: 2.00


PRIMER PICKING RESULTS FOR MG874806_55

No mispriming library specified
Using 0-based sequence positions
OLIGO            start  len      tm     gc%   any    3' seq
LEFT PRIMER         91   20   60.13   50.00  4.00  2.00 cccgtttgattgagtacgct
RIGHT PRIMER       198   20   59.02   45.00  4.00  2.00 tagccatttgcatcaagctc
SEQUENCE SIZE: 300
INCLUDED REGION SIZE: 300

PRODUCT SIZE: 108, PAIR ANY COMPL: 5.00, PAIR 3' COMPL: 1.00
TARGETS (start, len)*: 150,14

    0 ggtcaactaaatggtgttcccatagcacttggggttatggattttcagtttatggggggt
                                                                  

   60 agtatgggatccgtagtcggggagaaaattacccgtttgattgagtacgctgccgatcaa
                                     >>>>>>>>>>>>>>>>>>>>         

  120 tttatacctcttattatagtgtgcgcttcggggggggcacgcatgcaagaaggaagtttg
                                    **************               <

  180 agcttgatgcaaatggctaaaatatcgtctgccttatatgattatcaatcaaataaaaag
      <<<<<<<<<<<<<<<<<<<                                         

  240 ttattttatgtctcaatccttacatctcctactactggtggggtaacagctagttttggt
                                                                  

KEYS (in order of precedence):
****** target
>>>>>> left primer
<<<<<< right primer

ADDITIONAL OLIGOS
                    start  len      tm     gc%   any    3' seq

 1 LEFT PRIMER         91   20   60.13   50.00  4.00  2.00 cccgtttgattgagtacgct
   RIGHT PRIMER       190   20   59.00   45.00  4.00  0.00 tgcatcaagctcaaacttcc
   PRODUCT SIZE: 100, PAIR ANY COMPL: 6.00, PAIR 3' COMPL: 1.00

 2 LEFT PRIMER         91   20   60.13   50.00  4.00  2.00 cccgtttgattgagtacgct
   RIGHT PRIMER       190   21   60.01   42.86  4.00  2.00 tgcatcaagctcaaacttcct
   PRODUCT SIZE: 100, PAIR ANY COMPL: 6.00, PAIR 3' COMPL: 2.00

 3 LEFT PRIMER         91   20   60.13   50.00  4.00  2.00 cccgtttgattgagtacgct
   RIGHT PRIMER       200   20   58.91   40.00  4.00  3.00 tttagccatttgcatcaagc
   PRODUCT SIZE: 110, PAIR ANY COMPL: 5.00, PAIR 3' COMPL: 3.00

 4 LEFT PRIMER         17   20   60.32   50.00  6.00  2.00 tcccatagcacttggggtta
   RIGHT PRIMER       198   20   59.02   45.00  4.00  2.00 tagccatttgcatcaagctc
   PRODUCT SIZE: 182, PAIR ANY COMPL: 4.00, PAIR 3' COMPL: 1.00


PRIMER PICKING RESULTS FOR MG874806_56

No mispriming library specified
Using 0-based sequence positions
OLIGO            start  len      tm     gc%   any    3' seq
LEFT PRIMER         58   20   59.62   50.00  2.00  2.00 agcgtgagttcttcctttcg
RIGHT PRIMER       199   20   60.27   45.00  3.00  2.00 tgggattttcgggagatgta
SEQUENCE SIZE: 300
INCLUDED REGION SIZE: 300

PRODUCT SIZE: 142, PAIR ANY COMPL: 4.00, PAIR 3' COMPL: 1.00
TARGETS (start, len)*: 150,14

    0 tttacctggattcccaattactaaattaagattaagaagtctctatcaagaagttaaaag
                                                                >>

   60 cgtgagttcttcctttcgtgaaattaggcaaataagacgaattttgtattccgtatataa
      >>>>>>>>>>>>>>>>>>                                          

  120 tcaaatttaaatcaaatatagaaaagatctatatatagaatatagaattttctatctttc
                                    **************                

  180 tacatctcccgaaaatcccattttcactaaaaatacaggttgtgtgacattctaccgagt
      <<<<<<<<<<<<<<<<<<<<                                        

  240 ctttcaataatttgtaaaaaagtctttctttagtaaattagaagccaagaacaaaacaca
                                                                  

KEYS (in order of precedence):
****** target
>>>>>> left primer
<<<<<< right primer

ADDITIONAL OLIGOS
                    start  len      tm     gc%   any    3' seq

 1 LEFT PRIMER         58   20   59.62   50.00  2.00  2.00 agcgtgagttcttcctttcg
   RIGHT PRIMER       202   20   59.61   40.00  5.00  3.00 aaatgggattttcgggagat
   PRODUCT SIZE: 145, PAIR ANY COMPL: 4.00, PAIR 3' COMPL: 0.00

 2 LEFT PRIMER         59   20   59.48   50.00  2.00  0.00 gcgtgagttcttcctttcgt
   RIGHT PRIMER       199   20   60.27   45.00  3.00  2.00 tgggattttcgggagatgta
   PRODUCT SIZE: 141, PAIR ANY COMPL: 4.00, PAIR 3' COMPL: 1.00

 3 LEFT PRIMER         58   20   59.62   50.00  2.00  2.00 agcgtgagttcttcctttcg
   RIGHT PRIMER       200   20   60.53   45.00  3.00  2.00 atgggattttcgggagatgt
   PRODUCT SIZE: 143, PAIR ANY COMPL: 4.00, PAIR 3' COMPL: 0.00

 4 LEFT PRIMER         59   20   59.48   50.00  2.00  0.00 gcgtgagttcttcctttcgt
   RIGHT PRIMER       202   20   59.61   40.00  5.00  3.00 aaatgggattttcgggagat
   PRODUCT SIZE: 144, PAIR ANY COMPL: 4.00, PAIR 3' COMPL: 0.00


PRIMER PICKING RESULTS FOR MG874806_57

INPUT PROBLEM: TARGET beyond end of sequence

PRIMER PICKING RESULTS FOR MG874806_58

No mispriming library specified
Using 0-based sequence positions
OLIGO            start  len      tm     gc%   any    3' seq
LEFT PRIMER         37   20   59.81   40.00  6.00  2.00 aatttttgctgggcccttat
RIGHT PRIMER       191   20   59.15   50.00  4.00  2.00 gcgatcccgtagaaagacat
SEQUENCE SIZE: 300
INCLUDED REGION SIZE: 300

PRODUCT SIZE: 155, PAIR ANY COMPL: 4.00, PAIR 3' COMPL: 2.00
TARGETS (start, len)*: 150,14

    0 atggatagaacttataacggggtctcgaaaactaagtaatttttgctgggcccttatcgt
                                           >>>>>>>>>>>>>>>>>>>>   

   60 ttttttaggttcattaggattcttattggctggaacttccagctatcttggtagaaattt
                                                                  

  120 gatatcttttattccgtctcagacaatcattttttttccacaaggaattgtgatgtcttt
                                    **************        <<<<<<<<

  180 ctacgggatcgcgggtctatttattagttcctatttgtggtgcacaatttcgtggaatgt
      <<<<<<<<<<<<                                                

  240 aggtagtgggtatgatcgattcgatagaaaggaaggaatagtatgtatttttcgttgggg
                                                                  

KEYS (in order of precedence):
****** target
>>>>>> left primer
<<<<<< right primer

ADDITIONAL OLIGOS
                    start  len      tm     gc%   any    3' seq

 1 LEFT PRIMER         38   20   60.28   45.00  6.00  0.00 atttttgctgggcccttatc
   RIGHT PRIMER       191   20   59.15   50.00  4.00  2.00 gcgatcccgtagaaagacat
   PRODUCT SIZE: 154, PAIR ANY COMPL: 4.00, PAIR 3' COMPL: 1.00

 2 LEFT PRIMER         35   20   60.31   45.00  6.00  2.00 gtaatttttgctgggccctt
   RIGHT PRIMER       191   20   59.15   50.00  4.00  2.00 gcgatcccgtagaaagacat
   PRODUCT SIZE: 157, PAIR ANY COMPL: 4.00, PAIR 3' COMPL: 0.00

 3 LEFT PRIMER         37   20   59.81   40.00  6.00  2.00 aatttttgctgggcccttat
   RIGHT PRIMER       190   21   60.08   47.62  4.00  1.00 cgatcccgtagaaagacatca
   PRODUCT SIZE: 154, PAIR ANY COMPL: 4.00, PAIR 3' COMPL: 2.00

 4 LEFT PRIMER         36   20   59.56   40.00  6.00  2.00 taatttttgctgggccctta
   RIGHT PRIMER       191   20   59.15   50.00  4.00  2.00 gcgatcccgtagaaagacat
   PRODUCT SIZE: 156, PAIR ANY COMPL: 4.00, PAIR 3' COMPL: 1.00


PRIMER PICKING RESULTS FOR MG874806_59

No mispriming library specified
Using 0-based sequence positions
OLIGO            start  len      tm     gc%   any    3' seq
LEFT PRIMER         33   20   59.91   45.00  6.00  2.00 tcctttttgtcaatcgaccc
RIGHT PRIMER       211   20   59.54   45.00  3.00  2.00 caacgattcaccatagccaa
SEQUENCE SIZE: 300
INCLUDED REGION SIZE: 300

PRODUCT SIZE: 179, PAIR ANY COMPL: 6.00, PAIR 3' COMPL: 0.00
TARGETS (start, len)*: 150,14

    0 tagatgtggatagatcatatcttgtaatttatttcctttttgtcaatcgaccccctttta
                                       >>>>>>>>>>>>>>>>>>>>       

   60 tcctttcgtttgtgttctttactaaccaataatgggttttcttaataatgataactggcc
                                                                  

  120 cgtttctgtcttgtttggtttgtcgctcattttttttatcatcacactatctttctctca
                                    **************                

  180 attattctattcttggctatggtgaatcgttggaatctttttttgaaatattggatattt
                  <<<<<<<<<<<<<<<<<<<<                            

  240 tgatagaaaaggagttccttcgtctcaaaatatcaataatattcattccttaaagtgctt
                                                                  

KEYS (in order of precedence):
****** target
>>>>>> left primer
<<<<<< right primer

ADDITIONAL OLIGOS
                    start  len      tm     gc%   any    3' seq

 1 LEFT PRIMER         48   20   59.77   50.00  2.00  2.00 gacccccttttatcctttcg
   RIGHT PRIMER       211   20   59.54   45.00  3.00  2.00 caacgattcaccatagccaa
   PRODUCT SIZE: 164, PAIR ANY COMPL: 4.00, PAIR 3' COMPL: 2.00

 2 LEFT PRIMER         47   20   59.77   50.00  2.00  0.00 cgacccccttttatcctttc
   RIGHT PRIMER       211   20   59.54   45.00  3.00  2.00 caacgattcaccatagccaa
   PRODUCT SIZE: 165, PAIR ANY COMPL: 4.00, PAIR 3' COMPL: 1.00

 3 LEFT PRIMER         46   20   59.77   45.00  4.00  0.00 tcgacccccttttatccttt
   RIGHT PRIMER       211   20   59.54   45.00  3.00  2.00 caacgattcaccatagccaa
   PRODUCT SIZE: 166, PAIR ANY COMPL: 4.00, PAIR 3' COMPL: 2.00

 4 LEFT PRIMER        111   20   59.73   50.00  8.00  0.00 taactggcccgtttctgtct
   RIGHT PRIMER       211   20   59.54   45.00  3.00  2.00 caacgattcaccatagccaa
   PRODUCT SIZE: 101, PAIR ANY COMPL: 4.00, PAIR 3' COMPL: 2.00


PRIMER PICKING RESULTS FOR MG874806_60

No mispriming library specified
Using 0-based sequence positions
OLIGO            start  len      tm     gc%   any    3' seq
LEFT PRIMER         29   20   59.98   50.00  2.00  1.00 cacagagagccgacaaatga
RIGHT PRIMER       296   22   60.07   40.91  4.00  2.00 tcatttcgtccaagaagaggat
SEQUENCE SIZE: 300
INCLUDED REGION SIZE: 300

PRODUCT SIZE: 268, PAIR ANY COMPL: 7.00, PAIR 3' COMPL: 1.00
TARGETS (start, len)*: 150,14

    0 agaactcatatttgaaagaaatatttgatcacagagagccgacaaatgaagtgggttaat
                                   >>>>>>>>>>>>>>>>>>>>           

   60 tcaaaattcacaggtgaaaaatggcaaaaaagaaagcattcactcctcttttgtatcttg
                                                                  

  120 catctctagtatttttgccctggtggatttctctctcatttactaaaagtctggaatctt
                                    **************                

  180 gggttactaattggtccaatactggtcaatccgaaatttttttgaatgatattcaagaaa
                                                                  

  240 aaagtattctagaaaagttcatagaattagaggaaatcctcttcttggacgaaatgatca
                                         <<<<<<<<<<<<<<<<<<<<<<   

KEYS (in order of precedence):
****** target
>>>>>> left primer
<<<<<< right primer

ADDITIONAL OLIGOS
                    start  len      tm     gc%   any    3' seq

 1 LEFT PRIMER         29   20   59.98   50.00  2.00  1.00 cacagagagccgacaaatga
   RIGHT PRIMER       298   22   60.07   45.45  4.00  2.00 gatcatttcgtccaagaagagg
   PRODUCT SIZE: 270, PAIR ANY COMPL: 7.00, PAIR 3' COMPL: 0.00

 2 LEFT PRIMER         28   20   59.98   50.00  3.00  2.00 tcacagagagccgacaaatg
   RIGHT PRIMER       296   22   60.07   40.91  4.00  2.00 tcatttcgtccaagaagaggat
   PRODUCT SIZE: 269, PAIR ANY COMPL: 6.00, PAIR 3' COMPL: 1.00

 3 LEFT PRIMER         28   20   59.98   50.00  3.00  2.00 tcacagagagccgacaaatg
   RIGHT PRIMER       298   22   60.07   45.45  4.00  2.00 gatcatttcgtccaagaagagg
   PRODUCT SIZE: 271, PAIR ANY COMPL: 6.00, PAIR 3' COMPL: 0.00

 4 LEFT PRIMER         29   20   59.98   50.00  2.00  1.00 cacagagagccgacaaatga
   RIGHT PRIMER       295   20   57.87   45.00  4.00  0.00 catttcgtccaagaagagga
   PRODUCT SIZE: 267, PAIR ANY COMPL: 6.00, PAIR 3' COMPL: 0.00


PRIMER PICKING RESULTS FOR MG874806_61

No mispriming library specified
Using 0-based sequence positions
OLIGO            start  len      tm     gc%   any    3' seq
LEFT PRIMER          4   20   60.04   50.00  3.00  0.00 gcagaatcgtggatagggaa
RIGHT PRIMER       191   20   59.93   45.00  4.00  2.00 gggatatgcgcttgaaatgt
SEQUENCE SIZE: 300
INCLUDED REGION SIZE: 300

PRODUCT SIZE: 188, PAIR ANY COMPL: 3.00, PAIR 3' COMPL: 1.00
TARGETS (start, len)*: 150,14

    0 aatagcagaatcgtggatagggaactatactagcaacctacccaatttattgtataaatt
          >>>>>>>>>>>>>>>>>>>>                                    

   60 tttcggatcaatgattagaccatgcaaactagaactactttttcttggataaaggaagag
                                                                  

  120 attactcgatctatttccgtatcgctcattatatatatcataactcgggcatacatttca
                                    **************        <<<<<<<<

  180 agcgcatatcccatttttgcgcagcagggttatgaaaatccacgagaagcgactgggcgt
      <<<<<<<<<<<<                                                

  240 attgtatgtgccaattgtcatttagctaataagcccgtggatattgaggttccacaagcg
                                                                  

KEYS (in order of precedence):
****** target
>>>>>> left primer
<<<<<< right primer

ADDITIONAL OLIGOS
                    start  len      tm     gc%   any    3' seq

 1 LEFT PRIMER          4   20   60.04   50.00  3.00  0.00 gcagaatcgtggatagggaa
   RIGHT PRIMER       197   20   59.93   40.00  4.00  2.00 aaaaatgggatatgcgcttg
   PRODUCT SIZE: 194, PAIR ANY COMPL: 3.00, PAIR 3' COMPL: 1.00

 2 LEFT PRIMER          4   20   60.04   50.00  3.00  0.00 gcagaatcgtggatagggaa
   RIGHT PRIMER       218   20   60.10   45.00  3.00  2.00 attttcataaccctgctgcg
   PRODUCT SIZE: 215, PAIR ANY COMPL: 4.00, PAIR 3' COMPL: 2.00

 3 LEFT PRIMER          4   20   60.04   50.00  3.00  0.00 gcagaatcgtggatagggaa
   RIGHT PRIMER       232   20   59.82   50.00  2.00  1.00 gtcgcttctcgtggattttc
   PRODUCT SIZE: 229, PAIR ANY COMPL: 5.00, PAIR 3' COMPL: 3.00

 4 LEFT PRIMER          4   20   60.04   50.00  3.00  0.00 gcagaatcgtggatagggaa
   RIGHT PRIMER       230   20   60.21   45.00  2.00  2.00 cgcttctcgtggattttcat
   PRODUCT SIZE: 227, PAIR ANY COMPL: 5.00, PAIR 3' COMPL: 2.00


PRIMER PICKING RESULTS FOR MG874806_62

No mispriming library specified
Using 0-based sequence positions
OLIGO            start  len      tm     gc%   any    3' seq
LEFT PRIMER         55   20   60.18   50.00  4.00  0.00 accggaggggtttgaattag
RIGHT PRIMER       224   20   59.90   50.00  2.00  0.00 cgggggaaagaataggaaag
SEQUENCE SIZE: 300
INCLUDED REGION SIZE: 300

PRODUCT SIZE: 170, PAIR ANY COMPL: 3.00, PAIR 3' COMPL: 0.00
TARGETS (start, len)*: 150,14

    0 aagttcttgctaatggtaaaaaggggggtttgaatgttggcgctgttcttattttaccgg
                                                             >>>>>

   60 aggggtttgaattagctccttccgatcgtatttctcccgagatgaaagaaaagataggca
      >>>>>>>>>>>>>>>                                             

  120 agttgtcttttcagaactatcgccctaataaaaaaaatattcttgtgatagggcctgtcc
                                    **************                

  180 ccggtcagaaatatagtgaaatcacctttcctattctttcccccgaccctgctactaaga
                               <<<<<<<<<<<<<<<<<<<<               

  240 aagatgttcacttcttaaaatatcctatatacgtaggtgggaatcgaggaaggggtcaga
                                                                  

KEYS (in order of precedence):
****** target
>>>>>> left primer
<<<<<< right primer

ADDITIONAL OLIGOS
                    start  len      tm     gc%   any    3' seq

 1 LEFT PRIMER         55   20   60.18   50.00  4.00  0.00 accggaggggtttgaattag
   RIGHT PRIMER       226   20   60.26   50.00  2.00  0.00 gtcgggggaaagaataggaa
   PRODUCT SIZE: 172, PAIR ANY COMPL: 3.00, PAIR 3' COMPL: 0.00

 2 LEFT PRIMER         52   20   60.53   45.00  4.00  2.00 tttaccggaggggtttgaat
   RIGHT PRIMER       224   20   59.90   50.00  2.00  0.00 cgggggaaagaataggaaag
   PRODUCT SIZE: 173, PAIR ANY COMPL: 4.00, PAIR 3' COMPL: 0.00

 3 LEFT PRIMER         50   20   60.53   45.00  4.00  1.00 attttaccggaggggtttga
   RIGHT PRIMER       224   20   59.90   50.00  2.00  0.00 cgggggaaagaataggaaag
   PRODUCT SIZE: 175, PAIR ANY COMPL: 4.00, PAIR 3' COMPL: 0.00

 4 LEFT PRIMER         52   20   60.53   45.00  4.00  2.00 tttaccggaggggtttgaat
   RIGHT PRIMER       226   20   60.26   50.00  2.00  0.00 gtcgggggaaagaataggaa
   PRODUCT SIZE: 175, PAIR ANY COMPL: 4.00, PAIR 3' COMPL: 1.00


PRIMER PICKING RESULTS FOR MG874806_63

No mispriming library specified
Using 0-based sequence positions
OLIGO            start  len      tm     gc%   any    3' seq
LEFT PRIMER         84   20   60.05   40.00  6.00  2.00 ttcgaaaaggttcaattggc
RIGHT PRIMER       232   20   60.12   50.00  7.00  3.00 gttagaagggattcccccaa
SEQUENCE SIZE: 300
INCLUDED REGION SIZE: 300

PRODUCT SIZE: 149, PAIR ANY COMPL: 4.00, PAIR 3' COMPL: 3.00
TARGETS (start, len)*: 150,14

    0 gatccattacgtgtccaaggtcttttgttcttcttggcatctgttattttggcacaaatc
                                                                  

   60 tttttggttcttaaaaagaaacagttcgaaaaggttcaattggccgaaatgaatttttag
                              >>>>>>>>>>>>>>>>>>>>                

  120 actcacggatttatcgatatcaggctcgtaaaaaaaacaaaattcttgtatggaaaaatc
                                    **************                

  180 aattctgaaaaaacttgctctttttttacgagcttgggggaatcccttctaacgcagtcc
                                       <<<<<<<<<<<<<<<<<<<<       

  240 tagtcataataggtagatttttgtttgaagaagactatgttatttgactttatgacattg
                                                                  

KEYS (in order of precedence):
****** target
>>>>>> left primer
<<<<<< right primer

ADDITIONAL OLIGOS
                    start  len      tm     gc%   any    3' seq

 1 LEFT PRIMER         34   20   60.07   40.00  3.00  3.00 tggcatctgttattttggca
   RIGHT PRIMER       232   20   60.12   50.00  7.00  3.00 gttagaagggattcccccaa
   PRODUCT SIZE: 199, PAIR ANY COMPL: 4.00, PAIR 3' COMPL: 2.00

 2 LEFT PRIMER         84   20   60.05   40.00  6.00  2.00 ttcgaaaaggttcaattggc
   RIGHT PRIMER       231   20   60.25   50.00  7.00  2.00 ttagaagggattcccccaag
   PRODUCT SIZE: 148, PAIR ANY COMPL: 4.00, PAIR 3' COMPL: 2.00

 3 LEFT PRIMER         34   20   60.07   40.00  3.00  3.00 tggcatctgttattttggca
   RIGHT PRIMER       231   20   60.25   50.00  7.00  2.00 ttagaagggattcccccaag
   PRODUCT SIZE: 198, PAIR ANY COMPL: 4.00, PAIR 3' COMPL: 1.00

 4 LEFT PRIMER         84   20   60.05   40.00  6.00  2.00 ttcgaaaaggttcaattggc
   RIGHT PRIMER       222   20   60.79   45.00  4.00  0.00 attcccccaagctcgtaaaa
   PRODUCT SIZE: 139, PAIR ANY COMPL: 4.00, PAIR 3' COMPL: 0.00


PRIMER PICKING RESULTS FOR MG874806_64

No mispriming library specified
Using 0-based sequence positions
OLIGO            start  len      tm     gc%   any    3' seq
LEFT PRIMER         73   20   59.91   45.00  3.00  1.00 ttcgtcaaaaatccctggtc
RIGHT PRIMER       217   21   59.64   38.10  7.00  2.00 tgcttttgaaaaacgagcttc
SEQUENCE SIZE: 300
INCLUDED REGION SIZE: 300

PRODUCT SIZE: 145, PAIR ANY COMPL: 6.00, PAIR 3' COMPL: 0.00
TARGETS (start, len)*: 150,18

    0 cgacacaagaaagggggtgtataaaatcccttttcttgtgttgaaaaagcaatgattttt
                                                                  

   60 ctttttgatcctgttcgtcaaaaatccctggtctgggtttcggttttccagaagtatcag
                   >>>>>>>>>>>>>>>>>>>>                           

  120 aactctttttcgatttattaggcacaatgataataataataaagtggtggacaaacaaaa
                                    ******************            

  180 aatagaacttaatcaatgaagctcgtttttcaaaagcatcatcagacaaaatggaatgga
                       <<<<<<<<<<<<<<<<<<<<<                      

  240 gttttttgaaacagcagaaaaagaaatccactttgtcatttagacgaaaaaaagactctg
                                                                  

KEYS (in order of precedence):
****** target
>>>>>> left primer
<<<<<< right primer

ADDITIONAL OLIGOS
                    start  len      tm     gc%   any    3' seq

 1 LEFT PRIMER         68   20   59.91   45.00  3.00  0.00 tcctgttcgtcaaaaatccc
   RIGHT PRIMER       217   21   59.64   38.10  7.00  2.00 tgcttttgaaaaacgagcttc
   PRODUCT SIZE: 150, PAIR ANY COMPL: 7.00, PAIR 3' COMPL: 1.00

 2 LEFT PRIMER         74   20   59.53   45.00  3.00  1.00 tcgtcaaaaatccctggtct
   RIGHT PRIMER       217   21   59.64   38.10  7.00  2.00 tgcttttgaaaaacgagcttc
   PRODUCT SIZE: 144, PAIR ANY COMPL: 6.00, PAIR 3' COMPL: 0.00

 3 LEFT PRIMER         75   20   60.49   50.00  3.00  1.00 cgtcaaaaatccctggtctg
   RIGHT PRIMER       217   21   59.64   38.10  7.00  2.00 tgcttttgaaaaacgagcttc
   PRODUCT SIZE: 143, PAIR ANY COMPL: 6.00, PAIR 3' COMPL: 1.00

 4 LEFT PRIMER         76   20   59.38   50.00  3.00  2.00 gtcaaaaatccctggtctgg
   RIGHT PRIMER       217   21   59.64   38.10  7.00  2.00 tgcttttgaaaaacgagcttc
   PRODUCT SIZE: 142, PAIR ANY COMPL: 6.00, PAIR 3' COMPL: 1.00


PRIMER PICKING RESULTS FOR MG874806_65

No mispriming library specified
Using 0-based sequence positions
OLIGO            start  len      tm     gc%   any    3' seq
LEFT PRIMER         58   20   59.84   40.00  2.00  0.00 attttgttcgttcgggtttg
RIGHT PRIMER       295   20   60.05   40.00  3.00  2.00 ggcgttttgattctttggaa
SEQUENCE SIZE: 300
INCLUDED REGION SIZE: 300

PRODUCT SIZE: 238, PAIR ANY COMPL: 3.00, PAIR 3' COMPL: 1.00
TARGETS (start, len)*: 150,14

    0 cagcaagtacaaaaatgagtaataacccccagtagagactggtacgattcaattcaacat
                                                                >>

   60 tttgttcgttcgggtttgattgtgtcatagctctataaattcggaattaggtttatcgtt
      >>>>>>>>>>>>>>>>>>                                          

  120 ggatgaattgcattgctgatattgaccccaaaaaaaagacggttggtacagctagtccgt
                                    **************                

  180 gaacagccaaccatcgtactgtaaaaattggataggttcgatctatagtcatttgattag
                                                                  

  240 gacctcctaaaacgatctactaaattcatcgagttgttccaaagaatcaaaacgcccagt
                                          <<<<<<<<<<<<<<<<<<<<    

KEYS (in order of precedence):
****** target
>>>>>> left primer
<<<<<< right primer

ADDITIONAL OLIGOS
                    start  len      tm     gc%   any    3' seq

 1 LEFT PRIMER         57   20   59.84   40.00  2.00  0.00 cattttgttcgttcgggttt
   RIGHT PRIMER       295   20   60.05   40.00  3.00  2.00 ggcgttttgattctttggaa
   PRODUCT SIZE: 239, PAIR ANY COMPL: 3.00, PAIR 3' COMPL: 2.00

 2 LEFT PRIMER         63   20   59.84   45.00  2.00  0.00 gttcgttcgggtttgattgt
   RIGHT PRIMER       295   20   60.05   40.00  3.00  2.00 ggcgttttgattctttggaa
   PRODUCT SIZE: 233, PAIR ANY COMPL: 3.00, PAIR 3' COMPL: 1.00

 3 LEFT PRIMER        129   20   60.30   50.00  5.00  0.00 gcattgctgatattgacccc
   RIGHT PRIMER       295   20   60.05   40.00  3.00  2.00 ggcgttttgattctttggaa
   PRODUCT SIZE: 167, PAIR ANY COMPL: 3.00, PAIR 3' COMPL: 0.00

 4 LEFT PRIMER         61   20   60.34   40.00  2.00  1.00 ttgttcgttcgggtttgatt
   RIGHT PRIMER       295   20   60.05   40.00  3.00  2.00 ggcgttttgattctttggaa
   PRODUCT SIZE: 235, PAIR ANY COMPL: 3.00, PAIR 3' COMPL: 2.00


PRIMER PICKING RESULTS FOR MG874806_66

No mispriming library specified
Using 0-based sequence positions
OLIGO            start  len      tm     gc%   any    3' seq
LEFT PRIMER         95   20   59.91   45.00  4.00  3.00 ctgacacagcaacgcaattt
RIGHT PRIMER       274   21   58.41   42.86  8.00  0.00 gggaaatttctctatctcgca
SEQUENCE SIZE: 300
INCLUDED REGION SIZE: 300

PRODUCT SIZE: 180, PAIR ANY COMPL: 5.00, PAIR 3' COMPL: 2.00
TARGETS (start, len)*: 150,18

    0 aaaaggcaatcactgaaattggatctttgtaggatcatcaatagtgtaccgagggcatct
                                                                  

   60 ttagagtataccgaatcagtataactatccttcttctgacacagcaacgcaatttgaatc
                                         >>>>>>>>>>>>>>>>>>>>     

  120 agtatcaaaaagaagtgctaaataatatatttctttctttcctttacctattgatgtaaa
                                    ******************            

  180 atgatgctgtatttaatacaaaattcttacaatgaaagagattatcatatttccacaatt
                                                                  

  240 acaatttaagtagatgcgagatagagaaatttccctttcatggttgtagagacagttttt
                    <<<<<<<<<<<<<<<<<<<<<                         

KEYS (in order of precedence):
****** target
>>>>>> left primer
<<<<<< right primer

ADDITIONAL OLIGOS
                    start  len      tm     gc%   any    3' seq

 1 LEFT PRIMER         90   20   60.18   50.00  3.00  2.00 ttcttctgacacagcaacgc
   RIGHT PRIMER       274   21   58.41   42.86  8.00  0.00 gggaaatttctctatctcgca
   PRODUCT SIZE: 185, PAIR ANY COMPL: 4.00, PAIR 3' COMPL: 1.00

 2 LEFT PRIMER         98   20   60.30   40.00  5.00  3.00 acacagcaacgcaatttgaa
   RIGHT PRIMER       274   21   58.41   42.86  8.00  0.00 gggaaatttctctatctcgca
   PRODUCT SIZE: 177, PAIR ANY COMPL: 5.00, PAIR 3' COMPL: 0.00

 3 LEFT PRIMER         95   20   59.91   45.00  4.00  3.00 ctgacacagcaacgcaattt
   RIGHT PRIMER       293   22   59.10   45.45  4.00  1.00 tgtctctacaaccatgaaaggg
   PRODUCT SIZE: 199, PAIR ANY COMPL: 4.00, PAIR 3' COMPL: 2.00

 4 LEFT PRIMER         93   20   60.46   45.00  3.00  2.00 ttctgacacagcaacgcaat
   RIGHT PRIMER       274   21   58.41   42.86  8.00  0.00 gggaaatttctctatctcgca
   PRODUCT SIZE: 182, PAIR ANY COMPL: 4.00, PAIR 3' COMPL: 1.00


PRIMER PICKING RESULTS FOR MG874806_67

No mispriming library specified
Using 0-based sequence positions
OLIGO            start  len      tm     gc%   any    3' seq
LEFT PRIMER         51   21   57.84   38.10  8.00  0.00 gccttgaaaggctaaaaagaa
RIGHT PRIMER       287   20   59.98   50.00  4.00  2.00 gcctacgaaaagatcgcttg
SEQUENCE SIZE: 300
INCLUDED REGION SIZE: 300

PRODUCT SIZE: 237, PAIR ANY COMPL: 4.00, PAIR 3' COMPL: 1.00
TARGETS (start, len)*: 150,15

    0 ttgttccaatcatacgattcatagggaaataaagaaatagatcgaatcttagccttgaaa
                                                         >>>>>>>>>

   60 ggctaaaaagaacattatatagaacaacatagagcatattgaaatctaaatagaacatat
      >>>>>>>>>>>>                                                

  120 tttactatttcattttaatgaatttaattaaaaaaaaatacttttgtgggttaaaatgac
                                    ***************               

  180 aattaagaaataggattttcgggataacaataacaaataaactaaacaaataaaccatgg
                                                                  

  240 ataaatccaaacgaccttttcttaaatccaagcgatcttttcgtaggcgtttgcccccga
                                  <<<<<<<<<<<<<<<<<<<<            

KEYS (in order of precedence):
****** target
>>>>>> left primer
<<<<<< right primer

ADDITIONAL OLIGOS
                    start  len      tm     gc%   any    3' seq

 1 LEFT PRIMER         51   22   58.63   40.91  8.00  0.00 gccttgaaaggctaaaaagaac
   RIGHT PRIMER       287   20   59.98   50.00  4.00  2.00 gcctacgaaaagatcgcttg
   PRODUCT SIZE: 237, PAIR ANY COMPL: 4.00, PAIR 3' COMPL: 1.00

 2 LEFT PRIMER          5   23   60.05   39.13  8.00  2.00 ccaatcatacgattcatagggaa
   RIGHT PRIMER       282   20   59.30   40.00  4.00  2.00 cgaaaagatcgcttggattt
   PRODUCT SIZE: 278, PAIR ANY COMPL: 5.00, PAIR 3' COMPL: 2.00

 3 LEFT PRIMER          3   23   60.05   39.13  8.00  3.00 ttccaatcatacgattcataggg
   RIGHT PRIMER       282   20   59.30   40.00  4.00  2.00 cgaaaagatcgcttggattt
   PRODUCT SIZE: 280, PAIR ANY COMPL: 5.00, PAIR 3' COMPL: 2.00

 4 LEFT PRIMER         51   21   57.84   38.10  8.00  0.00 gccttgaaaggctaaaaagaa
   RIGHT PRIMER       293   20   59.37   45.00  2.00  2.00 gcaaacgcctacgaaaagat
   PRODUCT SIZE: 243, PAIR ANY COMPL: 4.00, PAIR 3' COMPL: 1.00


PRIMER PICKING RESULTS FOR MG874806_68

No mispriming library specified
Using 0-based sequence positions
OLIGO            start  len      tm     gc%   any    3' seq
LEFT PRIMER         68   20   60.11   45.00  4.00  0.00 ctcaagcgtggattggtttt
RIGHT PRIMER       236   20   59.54   55.00  5.00  0.00 catgaactccgggaaggtag
SEQUENCE SIZE: 300
INCLUDED REGION SIZE: 300

PRODUCT SIZE: 169, PAIR ANY COMPL: 3.00, PAIR 3' COMPL: 0.00
TARGETS (start, len)*: 150,15

    0 tactcgtcttagaaccagaaagaaataggcttattctttgttcacttgaatcagaattcc
                                                                  

   60 aatccgaactcaagcgtggattggttttttgttcgacacagatccgagaagcccgatctt
              >>>>>>>>>>>>>>>>>>>>                                

  120 attatcgtgtatgtcagaaaaacaaaacgaaaaaaaaagattttctattgaacgtgttca
                                    ***************               

  180 tttatttttaggctattttctcgtattaattgcgactctaccttcccggagttcatgctc
                                           <<<<<<<<<<<<<<<<<<<<   

  240 cggggaactccataaaattattctattctggtgtattctttacaatctacttcttttctg
                                                                  

KEYS (in order of precedence):
****** target
>>>>>> left primer
<<<<<< right primer

ADDITIONAL OLIGOS
                    start  len      tm     gc%   any    3' seq

 1 LEFT PRIMER         65   20   60.12   50.00  4.00  3.00 gaactcaagcgtggattggt
   RIGHT PRIMER       236   20   59.54   55.00  5.00  0.00 catgaactccgggaaggtag
   PRODUCT SIZE: 172, PAIR ANY COMPL: 3.00, PAIR 3' COMPL: 0.00

 2 LEFT PRIMER         87   20   60.24   45.00  6.00  3.00 tttgttcgacacagatccga
   RIGHT PRIMER       236   20   59.54   55.00  5.00  0.00 catgaactccgggaaggtag
   PRODUCT SIZE: 150, PAIR ANY COMPL: 4.00, PAIR 3' COMPL: 1.00

 3 LEFT PRIMER         68   20   60.11   45.00  4.00  0.00 ctcaagcgtggattggtttt
   RIGHT PRIMER       231   20   60.64   60.00  5.00  2.00 actccgggaaggtagagtcg
   PRODUCT SIZE: 164, PAIR ANY COMPL: 3.00, PAIR 3' COMPL: 0.00

 4 LEFT PRIMER         65   20   60.12   50.00  4.00  3.00 gaactcaagcgtggattggt
   RIGHT PRIMER       231   20   60.64   60.00  5.00  2.00 actccgggaaggtagagtcg
   PRODUCT SIZE: 167, PAIR ANY COMPL: 4.00, PAIR 3' COMPL: 0.00


PRIMER PICKING RESULTS FOR MG874806_69

No mispriming library specified
Using 0-based sequence positions
OLIGO            start  len      tm     gc%   any    3' seq
LEFT PRIMER         10   20   60.50   45.00  4.00  2.00 tccggggaactccataaaat
RIGHT PRIMER       248   20   60.09   40.00  4.00  2.00 ttttcgtcgtttgtggatca
SEQUENCE SIZE: 300
INCLUDED REGION SIZE: 300

PRODUCT SIZE: 239, PAIR ANY COMPL: 6.00, PAIR 3' COMPL: 1.00
TARGETS (start, len)*: 150,14

    0 gagttcatgctccggggaactccataaaattattctattctggtgtattctttacaatct
                >>>>>>>>>>>>>>>>>>>>                              

   60 acttcttttctgatttcgttggaaatcatataaagacaatttatatttgatatagctatt
                                                                  

  120 tgggctagtattttacgattaagacgcaactctctcttgtatagatcatgtattaataca
                                    **************                

  180 ctatatttatagtatacccccccttctcgaattactgcgtttatccgagtgatccacaaa
                                                       <<<<<<<<<<<

  240 cgacgaaaatttcttttttgcttatccctatcccgatgagccgaaaccaaagctcttatt
      <<<<<<<<<                                                   

KEYS (in order of precedence):
****** target
>>>>>> left primer
<<<<<< right primer

ADDITIONAL OLIGOS
                    start  len      tm     gc%   any    3' seq

 1 LEFT PRIMER         10   20   60.50   45.00  4.00  2.00 tccggggaactccataaaat
   RIGHT PRIMER       277   20   59.88   50.00  4.00  0.00 catcgggatagggataagca
   PRODUCT SIZE: 268, PAIR ANY COMPL: 4.00, PAIR 3' COMPL: 1.00

 2 LEFT PRIMER         10   20   60.50   45.00  4.00  2.00 tccggggaactccataaaat
   RIGHT PRIMER       245   20   59.68   50.00  4.00  2.00 tcgtcgtttgtggatcactc
   PRODUCT SIZE: 236, PAIR ANY COMPL: 6.00, PAIR 3' COMPL: 2.00

 3 LEFT PRIMER         10   20   60.50   45.00  4.00  2.00 tccggggaactccataaaat
   RIGHT PRIMER       275   20   59.50   45.00  2.00  0.00 tcgggatagggataagcaaa
   PRODUCT SIZE: 266, PAIR ANY COMPL: 4.00, PAIR 3' COMPL: 1.00

 4 LEFT PRIMER         10   20   60.50   45.00  4.00  2.00 tccggggaactccataaaat
   RIGHT PRIMER       219   20   59.34   50.00  4.00  0.00 acgcagtaattcgagaaggg
   PRODUCT SIZE: 210, PAIR ANY COMPL: 3.00, PAIR 3' COMPL: 0.00


PRIMER PICKING RESULTS FOR MG874806_70

No mispriming library specified
Using 0-based sequence positions
OLIGO            start  len      tm     gc%   any    3' seq
LEFT PRIMER         23   20   59.96   45.00  4.00  2.00 ccgcgtttaattctggtcat
RIGHT PRIMER       194   20   58.79   50.00  6.00  1.00 tggccaggaaggtttagagt
SEQUENCE SIZE: 300
INCLUDED REGION SIZE: 300

PRODUCT SIZE: 172, PAIR ANY COMPL: 5.00, PAIR 3' COMPL: 1.00
TARGETS (start, len)*: 150,15

    0 ttctacgtctccgagctatatatccgcgtttaattctggtcattgaataaataaaacttt
                             >>>>>>>>>>>>>>>>>>>>                 

   60 gacaaataactaattgatttcttttctttgagttattcttttccacgtctcggtctattt
                                                                  

  120 gaataaccaaacggatttttccaatgtgtaaaaaaaaataccaatggctttggctactct
                                    ***************          <<<<<

  180 aaaccttcctggccacgattttttaggtattttactgcgaaatacgaaagaaataaggaa
      <<<<<<<<<<<<<<<                                             

  240 ctttcctttgctagttgaatcaataaaaaaaatagaaaaatggataaagaaatagaaata
                                                                  

KEYS (in order of precedence):
****** target
>>>>>> left primer
<<<<<< right primer

ADDITIONAL OLIGOS
                    start  len      tm     gc%   any    3' seq

 1 LEFT PRIMER         23   20   59.96   45.00  4.00  2.00 ccgcgtttaattctggtcat
   RIGHT PRIMER       195   20   58.79   55.00  6.00  0.00 gtggccaggaaggtttagag
   PRODUCT SIZE: 173, PAIR ANY COMPL: 5.00, PAIR 3' COMPL: 0.00

 2 LEFT PRIMER         96   20   59.84   50.00  4.00  0.00 tcttttccacgtctcggtct
   RIGHT PRIMER       195   20   58.79   55.00  6.00  0.00 gtggccaggaaggtttagag
   PRODUCT SIZE: 100, PAIR ANY COMPL: 4.00, PAIR 3' COMPL: 2.00

 3 LEFT PRIMER         23   20   59.96   45.00  4.00  2.00 ccgcgtttaattctggtcat
   RIGHT PRIMER       195   21   59.63   52.38  6.00  1.00 gtggccaggaaggtttagagt
   PRODUCT SIZE: 173, PAIR ANY COMPL: 5.00, PAIR 3' COMPL: 1.00

 4 LEFT PRIMER         95   20   60.23   50.00  4.00  1.00 ttcttttccacgtctcggtc
   RIGHT PRIMER       194   20   58.79   50.00  6.00  1.00 tggccaggaaggtttagagt
   PRODUCT SIZE: 100, PAIR ANY COMPL: 4.00, PAIR 3' COMPL: 0.00


PRIMER PICKING RESULTS FOR MG874806_71

No mispriming library specified
Using 0-based sequence positions
OLIGO            start  len      tm     gc%   any    3' seq
LEFT PRIMER         11   20   60.16   40.00  3.00  3.00 ccaaacggatttttccaatg
RIGHT PRIMER       202   20   59.79   50.00  3.00  2.00 gaaacgatggaaccccacta
SEQUENCE SIZE: 300
INCLUDED REGION SIZE: 300

PRODUCT SIZE: 192, PAIR ANY COMPL: 5.00, PAIR 3' COMPL: 1.00
TARGETS (start, len)*: 150,14

    0 tatttgaataaccaaacggatttttccaatgtgtaaaaaaaaataccaatggctttggct
                 >>>>>>>>>>>>>>>>>>>>                             

   60 actctaaaccttcctggccacgattttttaggtattttactgcgaaatacgaaagaaata
                                                                  

  120 aggaactttcctttgctagttgaatcaataaaaaaaatagaaaaatggataaagaaatag
                                    **************                

  180 aaatagtggggttccatcgtttctatggttacttcttaaacggcgaggtcttctttatac
         <<<<<<<<<<<<<<<<<<<<                                     

  240 accggagcctttacttcatttcatcaatgttattggtaacttgtatagttcataccacac
                                                                  

KEYS (in order of precedence):
****** target
>>>>>> left primer
<<<<<< right primer

ADDITIONAL OLIGOS
                    start  len      tm     gc%   any    3' seq

 1 LEFT PRIMER         11   20   60.16   40.00  3.00  3.00 ccaaacggatttttccaatg
   RIGHT PRIMER       204   20   59.79   50.00  3.00  0.00 tagaaacgatggaaccccac
   PRODUCT SIZE: 194, PAIR ANY COMPL: 5.00, PAIR 3' COMPL: 1.00

 2 LEFT PRIMER         11   20   60.16   40.00  3.00  3.00 ccaaacggatttttccaatg
   RIGHT PRIMER       257   20   59.73   50.00  4.00  2.00 tgaagtaaaggctccggtgt
   PRODUCT SIZE: 247, PAIR ANY COMPL: 4.00, PAIR 3' COMPL: 0.00

 3 LEFT PRIMER         11   20   60.16   40.00  3.00  3.00 ccaaacggatttttccaatg
   RIGHT PRIMER       232   20   59.45   50.00  4.00  2.00 gaagacctcgccgtttaaga
   PRODUCT SIZE: 222, PAIR ANY COMPL: 6.00, PAIR 3' COMPL: 1.00

 4 LEFT PRIMER         45   20   59.34   50.00  7.00  0.00 ccaatggctttggctactct
   RIGHT PRIMER       202   20   59.79   50.00  3.00  2.00 gaaacgatggaaccccacta
   PRODUCT SIZE: 158, PAIR ANY COMPL: 3.00, PAIR 3' COMPL: 1.00


PRIMER PICKING RESULTS FOR MG874806_72

No mispriming library specified
Using 0-based sequence positions
OLIGO            start  len      tm     gc%   any    3' seq
LEFT PRIMER        107   20   60.25   55.00  3.00  2.00 ccctcgtagtccgttcttga
RIGHT PRIMER       244   20   60.89   50.00  4.00  1.00 gtgcgaacccaatcacctaa
SEQUENCE SIZE: 300
INCLUDED REGION SIZE: 300

PRODUCT SIZE: 138, PAIR ANY COMPL: 4.00, PAIR 3' COMPL: 1.00
TARGETS (start, len)*: 150,14

    0 cacactctttggctctacccgtgaattattcagtaacaggtctttcgaaatcagacccac
                                                                  

   60 gtatacagtaacggtatttacttatgcaagttagctggggtagctgaccctcgtagtccg
                                                     >>>>>>>>>>>>>

  120 ttcttgaccgagtgaaaacctgatttttcttttttttcaataagatttcctccgtttaat
      >>>>>>>                       **************                

  180 ggataaccatttgctatcaatggagaattgcttctcatcggaaatttaggtgattgggtt
                                                   <<<<<<<<<<<<<<<

  240 cgcaccaatagaaaccataaactttagacacaatcgcaatagagggatcaatttgctttt
      <<<<<                                                       

KEYS (in order of precedence):
****** target
>>>>>> left primer
<<<<<< right primer

ADDITIONAL OLIGOS
                    start  len      tm     gc%   any    3' seq

 1 LEFT PRIMER        104   20   59.72   55.00  3.00  2.00 tgaccctcgtagtccgttct
   RIGHT PRIMER       244   20   60.89   50.00  4.00  1.00 gtgcgaacccaatcacctaa
   PRODUCT SIZE: 141, PAIR ANY COMPL: 4.00, PAIR 3' COMPL: 1.00

 2 LEFT PRIMER        103   20   59.72   60.00  3.00  0.00 ctgaccctcgtagtccgttc
   RIGHT PRIMER       244   20   60.89   50.00  4.00  1.00 gtgcgaacccaatcacctaa
   PRODUCT SIZE: 142, PAIR ANY COMPL: 4.00, PAIR 3' COMPL: 1.00

 3 LEFT PRIMER        114   20   60.30   55.00  4.00  0.00 agtccgttcttgaccgagtg
   RIGHT PRIMER       244   20   60.89   50.00  4.00  1.00 gtgcgaacccaatcacctaa
   PRODUCT SIZE: 131, PAIR ANY COMPL: 4.00, PAIR 3' COMPL: 1.00

 4 LEFT PRIMER          4   20   60.39   55.00  2.00  2.00 ctctttggctctacccgtga
   RIGHT PRIMER       244   20   60.89   50.00  4.00  1.00 gtgcgaacccaatcacctaa
   PRODUCT SIZE: 241, PAIR ANY COMPL: 4.00, PAIR 3' COMPL: 1.00


PRIMER PICKING RESULTS FOR MG874806_73

No mispriming library specified
Using 0-based sequence positions
OLIGO            start  len      tm     gc%   any    3' seq
LEFT PRIMER         54   20   59.77   50.00  6.00  1.00 ggagaattgcttctcatcgg
RIGHT PRIMER       275   20   59.96   55.00  4.00  2.00 gactcgtttcgatcctgagc
SEQUENCE SIZE: 300
INCLUDED REGION SIZE: 300

PRODUCT SIZE: 222, PAIR ANY COMPL: 4.00, PAIR 3' COMPL: 2.00
TARGETS (start, len)*: 150,14

    0 tcttttttttcaataagatttcctccgtttaatggataaccatttgctatcaatggagaa
                                                            >>>>>>

   60 ttgcttctcatcggaaatttaggtgattgggttcgcaccaatagaaaccataaactttag
      >>>>>>>>>>>>>>                                              

  120 acacaatcgcaatagagggatcaatttgcttttttttagttttagatagtgaatggagaa
                                    **************                

  180 aggaactccattcactatctatttagctatttagtggtactgattattcatacgggaaat
                                                                  

  240 tcgttttcttgcttttgctcaggatcgaaacgagtcgcacatacaccctagtacatgttc
                      <<<<<<<<<<<<<<<<<<<<                        

KEYS (in order of precedence):
****** target
>>>>>> left primer
<<<<<< right primer

ADDITIONAL OLIGOS
                    start  len      tm     gc%   any    3' seq

 1 LEFT PRIMER         85   20   60.33   45.00  8.00  3.00 attgggttcgcaccaataga
   RIGHT PRIMER       275   20   59.96   55.00  4.00  2.00 gactcgtttcgatcctgagc
   PRODUCT SIZE: 191, PAIR ANY COMPL: 4.00, PAIR 3' COMPL: 1.00

 2 LEFT PRIMER         89   20   59.43   50.00  6.00  0.00 ggttcgcaccaatagaaacc
   RIGHT PRIMER       275   20   59.96   55.00  4.00  2.00 gactcgtttcgatcctgagc
   PRODUCT SIZE: 187, PAIR ANY COMPL: 6.00, PAIR 3' COMPL: 3.00

 3 LEFT PRIMER         71   20   59.27   45.00  6.00  0.00 cggaaatttaggtgattggg
   RIGHT PRIMER       275   20   59.96   55.00  4.00  2.00 gactcgtttcgatcctgagc
   PRODUCT SIZE: 205, PAIR ANY COMPL: 4.00, PAIR 3' COMPL: 1.00

 4 LEFT PRIMER         85   20   60.33   45.00  8.00  3.00 attgggttcgcaccaataga
   RIGHT PRIMER       269   20   60.47   45.00  6.00  2.00 tttcgatcctgagcaaaagc
   PRODUCT SIZE: 185, PAIR ANY COMPL: 4.00, PAIR 3' COMPL: 1.00


PRIMER PICKING RESULTS FOR MG874806_74

No mispriming library specified
Using 0-based sequence positions
OLIGO            start  len      tm     gc%   any    3' seq
LEFT PRIMER         47   20   58.45   50.00  4.00  2.00 gggctggtttagattgatcc
RIGHT PRIMER       210   20   60.43   50.00  2.00  1.00 cagcaacagaagcccaaact
SEQUENCE SIZE: 300
INCLUDED REGION SIZE: 300

PRODUCT SIZE: 164, PAIR ANY COMPL: 5.00, PAIR 3' COMPL: 2.00
TARGETS (start, len)*: 150,14

    0 tctaataagttgtttaatagttggcatgttgactcatatacatatatgggctggtttaga
                                                     >>>>>>>>>>>>>

   60 ttgatcctaaccgtatgattatgaattttttctatttaattagaaaacttggagagaaaa
      >>>>>>>                                                     

  120 tcttaaatcacggattttcacaaaatccattttttttgtcattgaactgcgacaagatca
                                    **************                

  180 acaattccataagtttgggcttctgttgctgacataaaaacgtctctttccatgtcttca
                 <<<<<<<<<<<<<<<<<<<<                             

  240 gatacaacccataacggttttcccgtcctttgtacataaacccttgtgatggtttcgcgt
                                                                  

KEYS (in order of precedence):
****** target
>>>>>> left primer
<<<<<< right primer

ADDITIONAL OLIGOS
                    start  len      tm     gc%   any    3' seq

 1 LEFT PRIMER         47   21   59.43   47.62  4.00  2.00 gggctggtttagattgatcct
   RIGHT PRIMER       210   20   60.43   50.00  2.00  1.00 cagcaacagaagcccaaact
   PRODUCT SIZE: 164, PAIR ANY COMPL: 5.00, PAIR 3' COMPL: 3.00

 2 LEFT PRIMER         47   20   58.45   50.00  4.00  2.00 gggctggtttagattgatcc
   RIGHT PRIMER       270   20   60.69   45.00  5.00  3.00 aaaggacgggaaaaccgtta
   PRODUCT SIZE: 224, PAIR ANY COMPL: 5.00, PAIR 3' COMPL: 1.00

 3 LEFT PRIMER         47   21   59.43   47.62  4.00  2.00 gggctggtttagattgatcct
   RIGHT PRIMER       270   20   60.69   45.00  5.00  3.00 aaaggacgggaaaaccgtta
   PRODUCT SIZE: 224, PAIR ANY COMPL: 5.00, PAIR 3' COMPL: 1.00

 4 LEFT PRIMER         47   20   58.45   50.00  4.00  2.00 gggctggtttagattgatcc
   RIGHT PRIMER       209   20   58.98   45.00  3.00  3.00 agcaacagaagcccaaactt
   PRODUCT SIZE: 163, PAIR ANY COMPL: 5.00, PAIR 3' COMPL: 1.00


PRIMER PICKING RESULTS FOR MG874806_75

No mispriming library specified
Using 0-based sequence positions
OLIGO            start  len      tm     gc%   any    3' seq
LEFT PRIMER         53   20   60.24   50.00  3.00  0.00 ctatgatggctccgttgctt
RIGHT PRIMER       254   20   59.95   50.00  3.00  2.00 ccgttgggaagcctatgtta
SEQUENCE SIZE: 300
INCLUDED REGION SIZE: 300

PRODUCT SIZE: 202, PAIR ANY COMPL: 4.00, PAIR 3' COMPL: 1.00
TARGETS (start, len)*: 150,31

    0 atatgggtaaatgatcaaaatgccacccttcccttcggaggggttaaaaaatactatgat
                                                           >>>>>>>

   60 ggctccgttgctttatatttgatttttttatctttgatttagcaatcccaaagtttcttt
      >>>>>>>>>>>>>                                               

  120 ttaatccaaccaaaaaaggaaaatttttgtttttttttcgcactctttttttttagaaca
                                    ******************************

  180 taaatattgttaagagcccttcggtgtgaaaacaaaaaggtttgtaacgctaagctaaca
      *                                                      <<<<<

  240 taggcttcccaacgggaaataccttttatttcatactaatctctcgatacataattgaat
      <<<<<<<<<<<<<<<                                             

KEYS (in order of precedence):
****** target
>>>>>> left primer
<<<<<< right primer

ADDITIONAL OLIGOS
                    start  len      tm     gc%   any    3' seq

 1 LEFT PRIMER         53   20   60.24   50.00  3.00  0.00 ctatgatggctccgttgctt
   RIGHT PRIMER       266   20   60.05   45.00  4.00  3.00 aaaaggtatttcccgttggg
   PRODUCT SIZE: 214, PAIR ANY COMPL: 3.00, PAIR 3' COMPL: 0.00

 2 LEFT PRIMER         52   20   59.72   50.00  3.00  0.00 actatgatggctccgttgct
   RIGHT PRIMER       254   20   59.95   50.00  3.00  2.00 ccgttgggaagcctatgtta
   PRODUCT SIZE: 203, PAIR ANY COMPL: 4.00, PAIR 3' COMPL: 1.00

 3 LEFT PRIMER         52   20   59.72   50.00  3.00  0.00 actatgatggctccgttgct
   RIGHT PRIMER       266   20   60.05   45.00  4.00  3.00 aaaaggtatttcccgttggg
   PRODUCT SIZE: 215, PAIR ANY COMPL: 3.00, PAIR 3' COMPL: 0.00

 4 LEFT PRIMER          8   20   59.63   40.00  6.00  0.00 aaatgatcaaaatgccaccc
   RIGHT PRIMER       254   20   59.95   50.00  3.00  2.00 ccgttgggaagcctatgtta
   PRODUCT SIZE: 247, PAIR ANY COMPL: 3.00, PAIR 3' COMPL: 2.00


PRIMER PICKING RESULTS FOR MG874806_76

No mispriming library specified
Using 0-based sequence positions
OLIGO            start  len      tm     gc%   any    3' seq
LEFT PRIMER         81   20   59.95   50.00  3.00  1.00 taacataggcttcccaacgg
RIGHT PRIMER       298   20   60.13   50.00  4.00  2.00 acgtttagcattccctcacg
SEQUENCE SIZE: 300
INCLUDED REGION SIZE: 300

PRODUCT SIZE: 218, PAIR ANY COMPL: 4.00, PAIR 3' COMPL: 1.00
TARGETS (start, len)*: 150,16

    0 ttttcgcactctttttttttagaacataaatattgttaagagcccttcggtgtgaaaaca
                                                                  

   60 aaaaggtttgtaacgctaagctaacataggcttcccaacgggaaataccttttatttcat
                           >>>>>>>>>>>>>>>>>>>>                   

  120 actaatctctcgatacataattgaatcttaaaaaaaaaagaacaatacaaagatttttca
                                    ****************              

  180 tatcaaattcgaagtgccatgctattattacttaatattcatgtggcgaaggcatagttt
                                                                  

  240 tcttttttctctcaactaaaaaaccccattggcgccaagcgtgagggaatgctaaacgtt
                                             <<<<<<<<<<<<<<<<<<<< 

KEYS (in order of precedence):
****** target
>>>>>> left primer
<<<<<< right primer

ADDITIONAL OLIGOS
                    start  len      tm     gc%   any    3' seq

 1 LEFT PRIMER         93   20   60.05   45.00  4.00  3.00 cccaacgggaaatacctttt
   RIGHT PRIMER       298   20   60.13   50.00  4.00  2.00 acgtttagcattccctcacg
   PRODUCT SIZE: 206, PAIR ANY COMPL: 5.00, PAIR 3' COMPL: 0.00

 2 LEFT PRIMER         81   20   59.95   50.00  3.00  1.00 taacataggcttcccaacgg
   RIGHT PRIMER       242   20   59.85   45.00  3.00  2.00 agaaaactatgccttcgcca
   PRODUCT SIZE: 162, PAIR ANY COMPL: 6.00, PAIR 3' COMPL: 1.00

 3 LEFT PRIMER         81   20   59.95   50.00  3.00  1.00 taacataggcttcccaacgg
   RIGHT PRIMER       295   20   59.85   45.00  3.00  2.00 tttagcattccctcacgctt
   PRODUCT SIZE: 215, PAIR ANY COMPL: 3.00, PAIR 3' COMPL: 1.00

 4 LEFT PRIMER         93   20   60.05   45.00  4.00  3.00 cccaacgggaaatacctttt
   RIGHT PRIMER       242   20   59.85   45.00  3.00  2.00 agaaaactatgccttcgcca
   PRODUCT SIZE: 150, PAIR ANY COMPL: 4.00, PAIR 3' COMPL: 1.00


PRIMER PICKING RESULTS FOR MG874806_77

No mispriming library specified
Using 0-based sequence positions
OLIGO            start  len      tm     gc%   any    3' seq
LEFT PRIMER         18   20   60.54   55.00  3.00  0.00 tagattccagccctccttcc
RIGHT PRIMER       278   20   60.08   50.00  3.00  0.00 cccactcaggaccaagaaaa
SEQUENCE SIZE: 300
INCLUDED REGION SIZE: 300

PRODUCT SIZE: 261, PAIR ANY COMPL: 4.00, PAIR 3' COMPL: 1.00
TARGETS (start, len)*: 150,18

    0 gaaaaaagaatcaatgtatagattccagccctccttcctttttcctatttttttaatata
                        >>>>>>>>>>>>>>>>>>>>                      

   60 aatataataaagagaatatagtaatagcaggttttttcgaacgaaagggctttttcttag
                                                                  

  120 atttttcaataacgacgaattttgacttttttctttctttcttagactagaaaagactag
                                    ******************            

  180 aaaaaagtcaataaacttattgaattaacttatcattgatgtattgtttcatcgagattc
                                                                  

  240 aattcaacctacgatggtgttttcttggtcctgagtgggcctatttcatctttttaggtt
                         <<<<<<<<<<<<<<<<<<<<                     

KEYS (in order of precedence):
****** target
>>>>>> left primer
<<<<<< right primer

ADDITIONAL OLIGOS
                    start  len      tm     gc%   any    3' seq

 1 LEFT PRIMER         27   20   59.66   50.00  2.00  2.00 gccctccttcctttttccta
   RIGHT PRIMER       285   20   60.33   55.00  4.00  3.00 aaataggcccactcaggacc
   PRODUCT SIZE: 259, PAIR ANY COMPL: 5.00, PAIR 3' COMPL: 1.00

 2 LEFT PRIMER         27   20   59.66   50.00  2.00  2.00 gccctccttcctttttccta
   RIGHT PRIMER       270   20   60.35   50.00  3.00  2.00 ggaccaagaaaacaccatcg
   PRODUCT SIZE: 244, PAIR ANY COMPL: 5.00, PAIR 3' COMPL: 1.00

 3 LEFT PRIMER         18   20   60.54   55.00  3.00  0.00 tagattccagccctccttcc
   RIGHT PRIMER       285   20   60.33   55.00  4.00  3.00 aaataggcccactcaggacc
   PRODUCT SIZE: 268, PAIR ANY COMPL: 4.00, PAIR 3' COMPL: 1.00

 4 LEFT PRIMER         26   20   60.55   50.00  2.00  0.00 agccctccttcctttttcct
   RIGHT PRIMER       285   20   60.33   55.00  4.00  3.00 aaataggcccactcaggacc
   PRODUCT SIZE: 260, PAIR ANY COMPL: 5.00, PAIR 3' COMPL: 2.00


PRIMER PICKING RESULTS FOR MG874806_78

No mispriming library specified
Using 0-based sequence positions
OLIGO            start  len      tm     gc%   any    3' seq
LEFT PRIMER          4   20   59.38   50.00  5.00  0.00 ggggaatccttggcttatct
RIGHT PRIMER       283   21   58.57   38.10  4.00  0.00 cgaaggaagaaatcgaaaaga
SEQUENCE SIZE: 300
INCLUDED REGION SIZE: 300

PRODUCT SIZE: 280, PAIR ANY COMPL: 5.00, PAIR 3' COMPL: 3.00
TARGETS (start, len)*: 150,78

    0 actcggggaatccttggcttatcttatgattttttattgaatcatcgtggttctagtatg
          >>>>>>>>>>>>>>>>>>>>                                    

   60 aatctgaggttttaatcacttcatagagtcttaacaagagaattcctatgaattcaataa
                                                                  

  120 taaagaaaagaaaaaagacacattagaggaaaaaaaattaaagaaaaagaaataggcaaa
                                    ******************************

  180 gagaggattcaagaggcctgtaaggattaacgaaaaaaaaattgagccaacttgatattt
      ************************************************            

  240 tagtattatcatcacaaagaggatcttttcgatttcttccttcgttcgtacgtttggaaa
                             <<<<<<<<<<<<<<<<<<<<<                

KEYS (in order of precedence):
****** target
>>>>>> left primer
<<<<<< right primer

ADDITIONAL OLIGOS
                    start  len      tm     gc%   any    3' seq

 1 LEFT PRIMER          4   20   59.38   50.00  5.00  0.00 ggggaatccttggcttatct
   RIGHT PRIMER       270   22   58.83   40.91  7.00  1.00 cgaaaagatcctctttgtgatg
   PRODUCT SIZE: 267, PAIR ANY COMPL: 4.00, PAIR 3' COMPL: 1.00

 2 LEFT PRIMER          4   20   59.38   50.00  5.00  0.00 ggggaatccttggcttatct
   RIGHT PRIMER       270   23   60.60   39.13  7.00  2.00 cgaaaagatcctctttgtgatga
   PRODUCT SIZE: 267, PAIR ANY COMPL: 4.00, PAIR 3' COMPL: 2.00

 3 LEFT PRIMER          4   20   59.38   50.00  5.00  0.00 ggggaatccttggcttatct
   RIGHT PRIMER       271   23   60.60   39.13  7.00  2.00 tcgaaaagatcctctttgtgatg
   PRODUCT SIZE: 268, PAIR ANY COMPL: 4.00, PAIR 3' COMPL: 1.00

 4 LEFT PRIMER          4   20   59.38   50.00  5.00  0.00 ggggaatccttggcttatct
   RIGHT PRIMER       271   22   57.93   36.36  7.00  3.00 tcgaaaagatcctctttgtgat
   PRODUCT SIZE: 268, PAIR ANY COMPL: 4.00, PAIR 3' COMPL: 2.00


PRIMER PICKING RESULTS FOR MG874806_79

No mispriming library specified
Using 0-based sequence positions
OLIGO            start  len      tm     gc%   any    3' seq
LEFT PRIMER         18   20   59.57   45.00  6.00  3.00 tgaaagccgacttgggtatt
RIGHT PRIMER       191   20   60.66   50.00  8.00  0.00 ggctcgagcaagactcaaaa
SEQUENCE SIZE: 300
INCLUDED REGION SIZE: 300

PRODUCT SIZE: 174, PAIR ANY COMPL: 5.00, PAIR 3' COMPL: 3.00
TARGETS (start, len)*: 150,14

    0 tcatatcatgatcaaccctgaaagccgacttgggtattgagtattttagaaccgaattct
                        >>>>>>>>>>>>>>>>>>>>                      

   60 ttgtaatggatagttgcaatttaggaaaagagtctaatttttcccacattgaatcattca
                                                                  

  120 tatatgtgtaaatatagccaacacatagattttttttgaattcatttggttcttttgagt
                                    **************        <<<<<<<<

  180 cttgctcgagccggatgataaaaaattatcatgtccggttccgtcgggggatggatcccc
      <<<<<<<<<<<<                                                

  240 aagaattcacctatcccaataacaaaaaaacctgatttgaatgatcctgtattaagagct
                                                                  

KEYS (in order of precedence):
****** target
>>>>>> left primer
<<<<<< right primer

ADDITIONAL OLIGOS
                    start  len      tm     gc%   any    3' seq

 1 LEFT PRIMER          6   20   60.46   50.00  6.00  1.00 catgatcaaccctgaaagcc
   RIGHT PRIMER       191   20   60.66   50.00  8.00  0.00 ggctcgagcaagactcaaaa
   PRODUCT SIZE: 186, PAIR ANY COMPL: 4.00, PAIR 3' COMPL: 0.00

 2 LEFT PRIMER         20   20   59.57   45.00  6.00  1.00 aaagccgacttgggtattga
   RIGHT PRIMER       224   20   60.72   50.00  4.00  2.00 gacggaaccggacatgataa
   PRODUCT SIZE: 205, PAIR ANY COMPL: 3.00, PAIR 3' COMPL: 1.00

 3 LEFT PRIMER         19   20   59.57   50.00  6.00  1.00 gaaagccgacttgggtattg
   RIGHT PRIMER       224   20   60.72   50.00  4.00  2.00 gacggaaccggacatgataa
   PRODUCT SIZE: 206, PAIR ANY COMPL: 3.00, PAIR 3' COMPL: 1.00

 4 LEFT PRIMER         18   20   59.57   45.00  6.00  3.00 tgaaagccgacttgggtatt
   RIGHT PRIMER       224   20   60.72   50.00  4.00  2.00 gacggaaccggacatgataa
   PRODUCT SIZE: 207, PAIR ANY COMPL: 3.00, PAIR 3' COMPL: 2.00


PRIMER PICKING RESULTS FOR MG874806_80

No mispriming library specified
Using 0-based sequence positions
OLIGO            start  len      tm     gc%   any    3' seq
LEFT PRIMER         26   21   58.21   28.57  6.00  3.00 tttttggtaaatcaattgcga
RIGHT PRIMER       202   20   60.26   45.00  6.00  3.00 aatccgaattttctcccagg
SEQUENCE SIZE: 300
INCLUDED REGION SIZE: 300

PRODUCT SIZE: 177, PAIR ANY COMPL: 4.00, PAIR 3' COMPL: 2.00
TARGETS (start, len)*: 150,14

    0 aaaaatgcaatagatttaaaacctcttttttggtaaatcaattgcgaaatgtttttctaa
                                >>>>>>>>>>>>>>>>>>>>>             

   60 aatgcccaatatctcctttacatcttctaggcaaaaatgttcaatttttctaagatcttc
                                                                  

  120 ttgactgttattcaaaaggtccgataatgtatatatatcggaccttttcaggcaattata
                                    **************                

  180 gaccctgggagaaaattcggattgatcaataaaaatcgatttcaatgctattttttgttt
         <<<<<<<<<<<<<<<<<<<<                                     

  240 gttttttctgagtttatccaatttctcatgaaaagaaaaaggggataaaggaaccttgtg
                                                                  

KEYS (in order of precedence):
****** target
>>>>>> left primer
<<<<<< right primer

ADDITIONAL OLIGOS
                    start  len      tm     gc%   any    3' seq

 1 LEFT PRIMER         26   21   58.21   28.57  6.00  3.00 tttttggtaaatcaattgcga
   RIGHT PRIMER       198   20   60.43   50.00  5.00  1.00 cgaattttctcccagggtct
   PRODUCT SIZE: 173, PAIR ANY COMPL: 4.00, PAIR 3' COMPL: 1.00

 2 LEFT PRIMER         26   21   58.21   28.57  6.00  3.00 tttttggtaaatcaattgcga
   RIGHT PRIMER       203   20   59.50   45.00  6.00  1.00 caatccgaattttctcccag
   PRODUCT SIZE: 178, PAIR ANY COMPL: 4.00, PAIR 3' COMPL: 3.00

 3 LEFT PRIMER         42   23   60.46   30.43  6.00  2.00 tgcgaaatgtttttctaaaatgc
   RIGHT PRIMER       202   20   60.26   45.00  6.00  3.00 aatccgaattttctcccagg
   PRODUCT SIZE: 161, PAIR ANY COMPL: 5.00, PAIR 3' COMPL: 1.00

 4 LEFT PRIMER         37   21   57.44   28.57  6.00  2.00 tcaattgcgaaatgtttttct
   RIGHT PRIMER       202   20   60.26   45.00  6.00  3.00 aatccgaattttctcccagg
   PRODUCT SIZE: 166, PAIR ANY COMPL: 4.00, PAIR 3' COMPL: 1.00


PRIMER PICKING RESULTS FOR MG874806_81

No mispriming library specified
Using 0-based sequence positions
OLIGO            start  len      tm     gc%   any    3' seq
LEFT PRIMER         34   20   59.70   40.00  6.00  2.00 caaatttttcgaacggaagc
RIGHT PRIMER       253   20   60.01   45.00  4.00  2.00 ccgggggataaagtgaaaat
SEQUENCE SIZE: 300
INCLUDED REGION SIZE: 300

PRODUCT SIZE: 220, PAIR ANY COMPL: 5.00, PAIR 3' COMPL: 0.00
TARGETS (start, len)*: 150,14

    0 gcgcccccgcctgcggattagtcgacatttttcacaaatttttcgaacggaagctcttat
                                        >>>>>>>>>>>>>>>>>>>>      

   60 tttcatatttgttattccttttcttaattctgaatctattttttggttgaaaataagttt
                                                                  

  120 cttgcaatttttcatctcgaatcgtagtgaaaaaaaataacctaatctttcgaatccttg
                                    **************                

  180 tttcggagtcgataaattatacgtcctctggttgaatcataacgacttacttcaattttc
                                                            <<<<<<

  240 actttatcccccggcagtatccgtataaaactacgtcggatctttcctgaaacataacct
      <<<<<<<<<<<<<<                                              

KEYS (in order of precedence):
****** target
>>>>>> left primer
<<<<<< right primer

ADDITIONAL OLIGOS
                    start  len      tm     gc%   any    3' seq

 1 LEFT PRIMER         34   20   59.70   40.00  6.00  2.00 caaatttttcgaacggaagc
   RIGHT PRIMER       268   20   59.81   50.00  6.00  3.00 tttatacggatactgccggg
   PRODUCT SIZE: 235, PAIR ANY COMPL: 4.00, PAIR 3' COMPL: 1.00

 2 LEFT PRIMER         34   20   59.70   40.00  6.00  2.00 caaatttttcgaacggaagc
   RIGHT PRIMER       185   20   59.68   45.00  6.00  2.00 ccgaaacaaggattcgaaag
   PRODUCT SIZE: 152, PAIR ANY COMPL: 7.00, PAIR 3' COMPL: 1.00

 3 LEFT PRIMER         34   20   59.70   40.00  6.00  2.00 caaatttttcgaacggaagc
   RIGHT PRIMER       190   20   59.67   50.00  4.00  3.00 cgactccgaaacaaggattc
   PRODUCT SIZE: 157, PAIR ANY COMPL: 5.00, PAIR 3' COMPL: 3.00

 4 LEFT PRIMER         34   20   59.70   40.00  6.00  2.00 caaatttttcgaacggaagc
   RIGHT PRIMER       191   20   59.67   45.00  4.00  1.00 tcgactccgaaacaaggatt
   PRODUCT SIZE: 158, PAIR ANY COMPL: 5.00, PAIR 3' COMPL: 2.00


PRIMER PICKING RESULTS FOR MG874806_82

No mispriming library specified
Using 0-based sequence positions
OLIGO            start  len      tm     gc%   any    3' seq
LEFT PRIMER         19   20   60.20   45.00  7.00  3.00 acatgccattgggaagtgat
RIGHT PRIMER       244   20   60.86   60.00  5.00  0.00 gggaggctcgactagaagga
SEQUENCE SIZE: 300
INCLUDED REGION SIZE: 300

PRODUCT SIZE: 226, PAIR ANY COMPL: 3.00, PAIR 3' COMPL: 1.00
TARGETS (start, len)*: 150,14

    0 ttatctaaccgaacccggaacatgccattgggaagtgattcagtaattaaaccttcatga
                         >>>>>>>>>>>>>>>>>>>>                     

   60 atccatttttgttctttcattccaggtaaagtccccctcaagtatcaactaatggagaag
                                                                  

  120 aaaggatattagaccgcccatcctttttcttttttttacaaaaaggaagattcaatttgg
                                    **************                

  180 atattaaaaggattaccatatataacacaaaatttctcctccgattccttctagtcgagc
                                                   <<<<<<<<<<<<<<<

  240 ctcccggtctgtcattatacctcgagaagtagaaagaattataattcccatcccaccgaa
      <<<<<                                                       

KEYS (in order of precedence):
****** target
>>>>>> left primer
<<<<<< right primer

ADDITIONAL OLIGOS
                    start  len      tm     gc%   any    3' seq

 1 LEFT PRIMER         21   20   59.76   45.00  5.00  3.00 atgccattgggaagtgattc
   RIGHT PRIMER       244   20   60.86   60.00  5.00  0.00 gggaggctcgactagaagga
   PRODUCT SIZE: 224, PAIR ANY COMPL: 3.00, PAIR 3' COMPL: 2.00

 2 LEFT PRIMER         79   20   60.30   55.00  3.00  0.00 ttccaggtaaagtccccctc
   RIGHT PRIMER       244   20   60.86   60.00  5.00  0.00 gggaggctcgactagaagga
   PRODUCT SIZE: 166, PAIR ANY COMPL: 5.00, PAIR 3' COMPL: 3.00

 3 LEFT PRIMER         19   20   60.20   45.00  7.00  3.00 acatgccattgggaagtgat
   RIGHT PRIMER       239   20   59.03   55.00  4.00  1.00 gctcgactagaaggaatcgg
   PRODUCT SIZE: 221, PAIR ANY COMPL: 3.00, PAIR 3' COMPL: 1.00

 4 LEFT PRIMER         19   20   60.20   45.00  7.00  3.00 acatgccattgggaagtgat
   RIGHT PRIMER       240   20   59.03   55.00  4.00  2.00 ggctcgactagaaggaatcg
   PRODUCT SIZE: 222, PAIR ANY COMPL: 3.00, PAIR 3' COMPL: 2.00


PRIMER PICKING RESULTS FOR MG874806_83

No mispriming library specified
Using 0-based sequence positions
OLIGO            start  len      tm     gc%   any    3' seq
LEFT PRIMER         45   20   59.93   40.00  3.00  2.00 tgttatccgccacattcaaa
RIGHT PRIMER       200   21   60.13   42.86  6.00  1.00 caacagaaacgagttttggga
SEQUENCE SIZE: 300
INCLUDED REGION SIZE: 300

PRODUCT SIZE: 156, PAIR ANY COMPL: 4.00, PAIR 3' COMPL: 2.00
TARGETS (start, len)*: 150,15

    0 tactagctcctatgattcgaatacacatcaattctcgagccccactgttatccgccacat
                                                   >>>>>>>>>>>>>>>

   60 tcaaattggtctgaggttgaatcatgtcaatttttttgtctattcttacaatgcaaaaga
      >>>>>                                                       

  120 tgaagaaaataaaagaaatattgtttgtcaaaaaaaaacaaacccgcgattttgttttat
                                    ***************               

  180 tcccaaaactcgtttctgttggttctacatttttagaccgaaataagaaattgagttcgt
      <<<<<<<<<<<<<<<<<<<<<                                       

  240 ataggcatttttgatgctgctattaaaatagctcttctagcgatattttcgcttactcca
                                                                  

KEYS (in order of precedence):
****** target
>>>>>> left primer
<<<<<< right primer

ADDITIONAL OLIGOS
                    start  len      tm     gc%   any    3' seq

 1 LEFT PRIMER         22   20   60.08   50.00  6.00  2.00 acacatcaattctcgagccc
   RIGHT PRIMER       200   21   60.13   42.86  6.00  1.00 caacagaaacgagttttggga
   PRODUCT SIZE: 179, PAIR ANY COMPL: 5.00, PAIR 3' COMPL: 2.00

 2 LEFT PRIMER         32   20   60.22   55.00  6.00  2.00 tctcgagccccactgttatc
   RIGHT PRIMER       200   21   60.13   42.86  6.00  1.00 caacagaaacgagttttggga
   PRODUCT SIZE: 169, PAIR ANY COMPL: 5.00, PAIR 3' COMPL: 2.00

 3 LEFT PRIMER         31   20   59.69   50.00  6.00  2.00 ttctcgagccccactgttat
   RIGHT PRIMER       200   21   60.13   42.86  6.00  1.00 caacagaaacgagttttggga
   PRODUCT SIZE: 170, PAIR ANY COMPL: 5.00, PAIR 3' COMPL: 1.00

 4 LEFT PRIMER         30   20   59.69   50.00  6.00  2.00 attctcgagccccactgtta
   RIGHT PRIMER       200   21   60.13   42.86  6.00  1.00 caacagaaacgagttttggga
   PRODUCT SIZE: 171, PAIR ANY COMPL: 5.00, PAIR 3' COMPL: 0.00


PRIMER PICKING RESULTS FOR MG874806_84

No mispriming library specified
Using 0-based sequence positions
OLIGO            start  len      tm     gc%   any    3' seq
LEFT PRIMER         56   20   60.13   55.00  4.00  1.00 ctagatgcacgggaccaagt
RIGHT PRIMER       265   20   59.93   40.00  4.00  3.00 ataatttgattgttcgccgc
SEQUENCE SIZE: 300
INCLUDED REGION SIZE: 300

PRODUCT SIZE: 210, PAIR ANY COMPL: 5.00, PAIR 3' COMPL: 3.00
TARGETS (start, len)*: 150,58

    0 aatgctccttaccattatgaacagaaattgtatgcccgatcattgtgggcataatgctag
                                                              >>>>

   60 atgcacgggaccaagttactatgatttctttttctgattttttattaagattatcaatct
      >>>>>>>>>>>>>>>>                                            

  120 tttttaatagatgaagggctacaaaaggatttttttttagtgaacgtatcacagcttact
                                    ******************************

  180 cctatttttttgtttttttttgtaaagacgaagaaagaaatttgattttctcgtctattt
      ****************************                                

  240 actacggcggcgaacaatcaaattatcactatatttattcctttttctacttcttcttcc
            <<<<<<<<<<<<<<<<<<<<                                  

KEYS (in order of precedence):
****** target
>>>>>> left primer
<<<<<< right primer

ADDITIONAL OLIGOS
                    start  len      tm     gc%   any    3' seq

 1 LEFT PRIMER         56   20   60.13   55.00  4.00  1.00 ctagatgcacgggaccaagt
   RIGHT PRIMER       254   20   60.12   50.00  4.00  3.00 gttcgccgccgtagtaaata
   PRODUCT SIZE: 199, PAIR ANY COMPL: 4.00, PAIR 3' COMPL: 2.00

 2 LEFT PRIMER         56   20   60.13   55.00  4.00  1.00 ctagatgcacgggaccaagt
   RIGHT PRIMER       250   20   59.76   55.00  3.00  3.00 gccgccgtagtaaatagacg
   PRODUCT SIZE: 195, PAIR ANY COMPL: 4.00, PAIR 3' COMPL: 1.00

 3 LEFT PRIMER         56   20   60.13   55.00  4.00  1.00 ctagatgcacgggaccaagt
   RIGHT PRIMER       251   20   59.76   55.00  4.00  2.00 cgccgccgtagtaaatagac
   PRODUCT SIZE: 196, PAIR ANY COMPL: 4.00, PAIR 3' COMPL: 2.00

 4 LEFT PRIMER         27   20   60.34   45.00  4.00  3.00 ttgtatgcccgatcattgtg
   RIGHT PRIMER       265   20   59.93   40.00  4.00  3.00 ataatttgattgttcgccgc
   PRODUCT SIZE: 239, PAIR ANY COMPL: 4.00, PAIR 3' COMPL: 1.00


PRIMER PICKING RESULTS FOR MG874806_85

No mispriming library specified
Using 0-based sequence positions
OLIGO            start  len      tm     gc%   any    3' seq
LEFT PRIMER         58   20   60.00   45.00  2.00  0.00 atcaatcaaaaccccttccc
RIGHT PRIMER       281   20   60.10   50.00  2.00  2.00 ataagccagatgacggaacg
SEQUENCE SIZE: 300
INCLUDED REGION SIZE: 300

PRODUCT SIZE: 224, PAIR ANY COMPL: 4.00, PAIR 3' COMPL: 3.00
TARGETS (start, len)*: 150,14

    0 ctatgttatgtatcgccgtgcctaagggcatatcggttgaagtagattcctctttttgat
                                                                >>

   60 caatcaaaaccccttcccaaactgtacaagcttcttcaaaagcatacggctttctggatg
      >>>>>>>>>>>>>>>>>>                                          

  120 tagatgatgatatctatagagatggaccttatatataagatataaggtacaatcaagtac
                                    **************                

  180 cacacgggtagatatctatatgtatatgaatccaaatccgccgaatcactcatggtatga
                                                                  

  240 tcttctacatcctaggtcttcccgttccgtcatctggcttatgttcttcatgtagcattc
                            <<<<<<<<<<<<<<<<<<<<                  

KEYS (in order of precedence):
****** target
>>>>>> left primer
<<<<<< right primer

ADDITIONAL OLIGOS
                    start  len      tm     gc%   any    3' seq

 1 LEFT PRIMER         62   20   60.03   45.00  2.00  0.00 atcaaaaccccttcccaaac
   RIGHT PRIMER       281   20   60.10   50.00  2.00  2.00 ataagccagatgacggaacg
   PRODUCT SIZE: 220, PAIR ANY COMPL: 4.00, PAIR 3' COMPL: 1.00

 2 LEFT PRIMER         20   20   59.92   50.00  5.00  1.00 cctaagggcatatcggttga
   RIGHT PRIMER       281   20   60.10   50.00  2.00  2.00 ataagccagatgacggaacg
   PRODUCT SIZE: 262, PAIR ANY COMPL: 5.00, PAIR 3' COMPL: 1.00

 3 LEFT PRIMER        101   20   60.10   50.00  3.00  0.00 gcatacggctttctggatgt
   RIGHT PRIMER       281   20   60.10   50.00  2.00  2.00 ataagccagatgacggaacg
   PRODUCT SIZE: 181, PAIR ANY COMPL: 6.00, PAIR 3' COMPL: 2.00

 4 LEFT PRIMER         98   20   59.85   45.00  6.00  2.00 aaagcatacggctttctgga
   RIGHT PRIMER       281   20   60.10   50.00  2.00  2.00 ataagccagatgacggaacg
   PRODUCT SIZE: 184, PAIR ANY COMPL: 6.00, PAIR 3' COMPL: 2.00


PRIMER PICKING RESULTS FOR MG874806_86

No mispriming library specified
Using 0-based sequence positions
OLIGO            start  len      tm     gc%   any    3' seq
LEFT PRIMER         73   20   59.72   45.00  5.00  3.00 taggggaaatcaatccgatg
RIGHT PRIMER       292   20   60.01   45.00  6.00  2.00 tgtgaattgcgcgaaagtag
SEQUENCE SIZE: 300
INCLUDED REGION SIZE: 300

PRODUCT SIZE: 220, PAIR ANY COMPL: 4.00, PAIR 3' COMPL: 0.00
TARGETS (start, len)*: 150,82

    0 cattcagccatggatgcttggcggggatcctcgtacatagtgaataaacaaattccaatt
                                                                  

   60 gaaataaaatctttaggggaaatcaatccgatgtaggaaaaattcatgaaagaacaccag
                   >>>>>>>>>>>>>>>>>>>>                           

  120 tttaaatcctggatttccgaattggaattgagagagatattgagagagatcaagaattct
                                    ******************************

  180 cactatttcttagagtcatggacccgattcaattcatttttttttcaccaagaacgtttt
      ****************************************************        

  240 ttaaaactccttgacccccgaatttggggtatcctactttcgcgcaattcacagggcaat
                                       <<<<<<<<<<<<<<<<<<<<       

KEYS (in order of precedence):
****** target
>>>>>> left primer
<<<<<< right primer

ADDITIONAL OLIGOS
                    start  len      tm     gc%   any    3' seq

 1 LEFT PRIMER         75   20   59.58   45.00  5.00  3.00 ggggaaatcaatccgatgta
   RIGHT PRIMER       292   20   60.01   45.00  6.00  2.00 tgtgaattgcgcgaaagtag
   PRODUCT SIZE: 218, PAIR ANY COMPL: 4.00, PAIR 3' COMPL: 1.00

 2 LEFT PRIMER         73   20   59.72   45.00  5.00  3.00 taggggaaatcaatccgatg
   RIGHT PRIMER       286   20   60.23   50.00  6.00  2.00 ttgcgcgaaagtaggatacc
   PRODUCT SIZE: 214, PAIR ANY COMPL: 4.00, PAIR 3' COMPL: 1.00

 3 LEFT PRIMER         74   20   60.53   45.00  5.00  3.00 aggggaaatcaatccgatgt
   RIGHT PRIMER       292   20   60.01   45.00  6.00  2.00 tgtgaattgcgcgaaagtag
   PRODUCT SIZE: 219, PAIR ANY COMPL: 4.00, PAIR 3' COMPL: 0.00

 4 LEFT PRIMER         75   20   59.58   45.00  5.00  3.00 ggggaaatcaatccgatgta
   RIGHT PRIMER       286   20   60.23   50.00  6.00  2.00 ttgcgcgaaagtaggatacc
   PRODUCT SIZE: 212, PAIR ANY COMPL: 4.00, PAIR 3' COMPL: 2.00


PRIMER PICKING RESULTS FOR MG874806_87

No mispriming library specified
Using 0-based sequence positions
OLIGO            start  len      tm     gc%   any    3' seq
LEFT PRIMER         44   20   60.01   45.00  6.00  1.00 tactttcgcgcaattcacag
RIGHT PRIMER       185   20   60.03   50.00  3.00  0.00 ataggaagaagccccctcaa
SEQUENCE SIZE: 300
INCLUDED REGION SIZE: 300

PRODUCT SIZE: 142, PAIR ANY COMPL: 3.00, PAIR 3' COMPL: 1.00
TARGETS (start, len)*: 150,16

    0 agaacgttttttaaaactccttgacccccgaatttggggtatcctactttcgcgcaattc
                                                  >>>>>>>>>>>>>>>>

   60 acagggcaatcgatatttcacaatcaagggtgtaatactctttgtagtagcagtccttct
      >>>>                                                        

  120 atatcgtattaacaatcgaagtagggtcgaaaaaaaaaatctctatttgagggggcttct
                                    ****************<<<<<<<<<<<<<<

  180 tcctatacccatgaatgccattggacccccaaatgctatattgggaaaatcggttgggtc
      <<<<<<                                                      

  240 taataattttattatgaataggttgattgtttcgctcctctattttccaaaaggaaaaaa
                                                                  

KEYS (in order of precedence):
****** target
>>>>>> left primer
<<<<<< right primer

ADDITIONAL OLIGOS
                    start  len      tm     gc%   any    3' seq

 1 LEFT PRIMER         43   20   60.01   45.00  6.00  0.00 ctactttcgcgcaattcaca
   RIGHT PRIMER       185   20   60.03   50.00  3.00  0.00 ataggaagaagccccctcaa
   PRODUCT SIZE: 143, PAIR ANY COMPL: 4.00, PAIR 3' COMPL: 0.00

 2 LEFT PRIMER         44   20   60.01   45.00  6.00  1.00 tactttcgcgcaattcacag
   RIGHT PRIMER       190   20   60.28   55.00  4.00  0.00 tgggtataggaagaagcccc
   PRODUCT SIZE: 147, PAIR ANY COMPL: 3.00, PAIR 3' COMPL: 1.00

 3 LEFT PRIMER         43   20   60.01   45.00  6.00  0.00 ctactttcgcgcaattcaca
   RIGHT PRIMER       190   20   60.28   55.00  4.00  0.00 tgggtataggaagaagcccc
   PRODUCT SIZE: 148, PAIR ANY COMPL: 4.00, PAIR 3' COMPL: 0.00

 4 LEFT PRIMER         44   20   60.01   45.00  6.00  1.00 tactttcgcgcaattcacag
   RIGHT PRIMER       279   20   59.68   50.00  2.00  0.00 gaggagcgaaacaatcaacc
   PRODUCT SIZE: 236, PAIR ANY COMPL: 6.00, PAIR 3' COMPL: 1.00


PRIMER PICKING RESULTS FOR MG874806_88

No mispriming library specified
Using 0-based sequence positions
OLIGO            start  len      tm     gc%   any    3' seq
LEFT PRIMER        100   20   59.92   45.00  6.00  2.00 cgccggaattgatatcttgt
RIGHT PRIMER       207   20   60.17   45.00  5.00  3.00 ttcccaatcatggtccttgt
SEQUENCE SIZE: 300
INCLUDED REGION SIZE: 300

PRODUCT SIZE: 108, PAIR ANY COMPL: 4.00, PAIR 3' COMPL: 0.00
TARGETS (start, len)*: 150,16

    0 caataactaaaaagtgtagcatgcctgaatcgaacaggggttcacggtggtggaggagct
                                                                  

   60 ggatcagggattctagttgtaagatatctaatgaaaccgtcgccggaattgatatcttgt
                                              >>>>>>>>>>>>>>>>>>>>

  120 tcaaagagaaagatatcaaatatctggagttttttttttatactatatgtacgatgcgat
                                    ****************              

  180 ccggaaggacaaggaccatgattgggaattgtttgatcgtctttctctgaggaagaggcg
              <<<<<<<<<<<<<<<<<<<<                                

  240 aaatagaatcaacttgaattcgggaccgctattcgaaatcttagtgaaacactggatttc
                                                                  

KEYS (in order of precedence):
****** target
>>>>>> left primer
<<<<<< right primer

ADDITIONAL OLIGOS
                    start  len      tm     gc%   any    3' seq

 1 LEFT PRIMER        100   20   59.92   45.00  6.00  2.00 cgccggaattgatatcttgt
   RIGHT PRIMER       242   20   60.21   50.00  5.00  3.00 tttcgcctcttcctcagaga
   PRODUCT SIZE: 143, PAIR ANY COMPL: 4.00, PAIR 3' COMPL: 2.00

 2 LEFT PRIMER        100   20   59.92   45.00  6.00  2.00 cgccggaattgatatcttgt
   RIGHT PRIMER       204   20   59.78   50.00  5.00  0.00 ccaatcatggtccttgtcct
   PRODUCT SIZE: 105, PAIR ANY COMPL: 4.00, PAIR 3' COMPL: 0.00

 3 LEFT PRIMER        100   20   59.92   45.00  6.00  2.00 cgccggaattgatatcttgt
   RIGHT PRIMER       210   20   59.61   45.00  4.00  1.00 caattcccaatcatggtcct
   PRODUCT SIZE: 111, PAIR ANY COMPL: 7.00, PAIR 3' COMPL: 0.00

 4 LEFT PRIMER        100   20   59.92   45.00  6.00  2.00 cgccggaattgatatcttgt
   RIGHT PRIMER       280   20   60.42   50.00  6.00  2.00 agatttcgaatagcggtccc
   PRODUCT SIZE: 181, PAIR ANY COMPL: 7.00, PAIR 3' COMPL: 3.00


PRIMER PICKING RESULTS FOR MG874806_89

No mispriming library specified
Using 0-based sequence positions
OLIGO            start  len      tm     gc%   any    3' seq
LEFT PRIMER         22   20   59.99   50.00  8.00  0.00 tctcgagaaacaagtgggct
RIGHT PRIMER       290   20   60.09   50.00  4.00  2.00 ccgttggctagaatccgtta
SEQUENCE SIZE: 300
INCLUDED REGION SIZE: 300

PRODUCT SIZE: 269, PAIR ANY COMPL: 3.00, PAIR 3' COMPL: 1.00
TARGETS (start, len)*: 150,14

    0 attgagcatgtttcccgtctattctcgagaaacaagtgggctatttctttgcaaaattgt
                            >>>>>>>>>>>>>>>>>>>>                  

   60 gctcaatttcatatgtggcaatttcgccaagatctcttcgttagttgggggaagaatccg
                                                                  

  120 cacgaatcggattttttgaggaacgtatcgagagagaatttgatttggttagacaatgtg
                                    **************                

  180 tggttggtaaacaaagatcagttttttagaaaggtacggaatgtatcgtcaaatattcaa
                                                                  

  240 tatttttccacaagatccagttttgttcaagtaacggattctagccaacggaaaggatct
                                     <<<<<<<<<<<<<<<<<<<<         

KEYS (in order of precedence):
****** target
>>>>>> left primer
<<<<<< right primer

ADDITIONAL OLIGOS
                    start  len      tm     gc%   any    3' seq

 1 LEFT PRIMER         82   20   59.96   45.00  6.00  2.00 ttcgccaagatctcttcgtt
   RIGHT PRIMER       290   20   60.09   50.00  4.00  2.00 ccgttggctagaatccgtta
   PRODUCT SIZE: 209, PAIR ANY COMPL: 5.00, PAIR 3' COMPL: 1.00

 2 LEFT PRIMER         92   20   59.66   50.00  2.00  0.00 tctcttcgttagttggggga
   RIGHT PRIMER       290   20   60.09   50.00  4.00  2.00 ccgttggctagaatccgtta
   PRODUCT SIZE: 199, PAIR ANY COMPL: 3.00, PAIR 3' COMPL: 1.00

 3 LEFT PRIMER         96   20   59.54   45.00  3.00  0.00 ttcgttagttgggggaagaa
   RIGHT PRIMER       290   20   60.09   50.00  4.00  2.00 ccgttggctagaatccgtta
   PRODUCT SIZE: 195, PAIR ANY COMPL: 3.00, PAIR 3' COMPL: 1.00

 4 LEFT PRIMER         67   20   59.53   40.00  6.00  3.00 ttcatatgtggcaatttcgc
   RIGHT PRIMER       290   20   60.09   50.00  4.00  2.00 ccgttggctagaatccgtta
   PRODUCT SIZE: 224, PAIR ANY COMPL: 3.00, PAIR 3' COMPL: 0.00


PRIMER PICKING RESULTS FOR MG874806_90

No mispriming library specified
Using 0-based sequence positions
OLIGO            start  len      tm     gc%   any    3' seq
LEFT PRIMER         64   20   60.96   50.00  8.00  3.00 cttttctgtggaaaaggccc
RIGHT PRIMER       261   20   59.83   45.00  5.00  2.00 ccaccttgtggaaaatcgtt
SEQUENCE SIZE: 300
INCLUDED REGION SIZE: 300

PRODUCT SIZE: 198, PAIR ANY COMPL: 5.00, PAIR 3' COMPL: 0.00
TARGETS (start, len)*: 150,32

    0 caaatcgacttcgattcttgaataatccacatcacttcttcttctattgtaacacaagat
                                                                  

   60 tccccttttctgtggaaaaggcccgtatcaataattctgattttacgtatggagaattcc
          >>>>>>>>>>>>>>>>>>>>                                    

  120 tcaatatcttgttcattcgcaaaaagatcttttttttgtgcgtcggtaaaaaaaagcatg
                                    ******************************

  180 cttttggggggagagatactatttcaccaatcgagtcacaggtatctaacatattcatac
      **                                                          

  240 ctaacgattttccacaaggtggtgacgaaacgtataacttgtccaaatctttccattttc
        <<<<<<<<<<<<<<<<<<<<                                      

KEYS (in order of precedence):
****** target
>>>>>> left primer
<<<<<< right primer

ADDITIONAL OLIGOS
                    start  len      tm     gc%   any    3' seq

 1 LEFT PRIMER         65   19   60.04   47.37  6.00  3.00 ttttctgtggaaaaggccc
   RIGHT PRIMER       261   20   59.83   45.00  5.00  2.00 ccaccttgtggaaaatcgtt
   PRODUCT SIZE: 197, PAIR ANY COMPL: 5.00, PAIR 3' COMPL: 0.00

 2 LEFT PRIMER         57   20   58.96   45.00  4.00  2.00 gattccccttttctgtggaa
   RIGHT PRIMER       261   20   59.83   45.00  5.00  2.00 ccaccttgtggaaaatcgtt
   PRODUCT SIZE: 205, PAIR ANY COMPL: 5.00, PAIR 3' COMPL: 2.00

 3 LEFT PRIMER         69   19   59.94   52.63  4.00  3.00 ctgtggaaaaggcccgtat
   RIGHT PRIMER       261   20   59.83   45.00  5.00  2.00 ccaccttgtggaaaatcgtt
   PRODUCT SIZE: 193, PAIR ANY COMPL: 4.00, PAIR 3' COMPL: 0.00

 4 LEFT PRIMER         56   21   59.93   42.86  4.00  2.00 agattccccttttctgtggaa
   RIGHT PRIMER       261   20   59.83   45.00  5.00  2.00 ccaccttgtggaaaatcgtt
   PRODUCT SIZE: 206, PAIR ANY COMPL: 5.00, PAIR 3' COMPL: 2.00


PRIMER PICKING RESULTS FOR MG874806_91

No mispriming library specified
Using 0-based sequence positions
OLIGO            start  len      tm     gc%   any    3' seq
LEFT PRIMER        109   20   60.07   55.00  3.00  0.00 caagggggcttcttacttcc
RIGHT PRIMER       230   21   59.23   52.38  6.00  2.00 gcttctaagccatctctgacg
SEQUENCE SIZE: 300
INCLUDED REGION SIZE: 300

PRODUCT SIZE: 122, PAIR ANY COMPL: 5.00, PAIR 3' COMPL: 1.00
TARGETS (start, len)*: 150,14

    0 ataagccaattcatttgggaccctgcggatccgctctttttcctattcaaagatcagccc
                                                                  

   60 cttggctctctgttttcacatcgagaattatttgcggatgaagagatgtcaagggggctt
                                                       >>>>>>>>>>>

  120 cttacttcccaaacagatcctcctacatctatatataaacgctggtttatcaagaataca
      >>>>>>>>>                     **************                

  180 caagaaaagcacttcgaattgttgattaatcgtcagagatggcttagaagcaatagttca
                                    <<<<<<<<<<<<<<<<<<<<<         

  240 ttatctaatggatctttccgttctaatactctatctgagagttatcagtatttatcaact
                                                                  

KEYS (in order of precedence):
****** target
>>>>>> left primer
<<<<<< right primer

ADDITIONAL OLIGOS
                    start  len      tm     gc%   any    3' seq

 1 LEFT PRIMER        103   20   60.07   50.00  3.00  3.00 agatgtcaagggggcttctt
   RIGHT PRIMER       230   21   59.23   52.38  6.00  2.00 gcttctaagccatctctgacg
   PRODUCT SIZE: 128, PAIR ANY COMPL: 7.00, PAIR 3' COMPL: 3.00

 2 LEFT PRIMER         92   20   60.35   45.00  4.00  1.00 tgcggatgaagagatgtcaa
   RIGHT PRIMER       230   21   59.23   52.38  6.00  2.00 gcttctaagccatctctgacg
   PRODUCT SIZE: 139, PAIR ANY COMPL: 7.00, PAIR 3' COMPL: 2.00

 3 LEFT PRIMER         91   20   60.35   45.00  4.00  3.00 ttgcggatgaagagatgtca
   RIGHT PRIMER       230   21   59.23   52.38  6.00  2.00 gcttctaagccatctctgacg
   PRODUCT SIZE: 140, PAIR ANY COMPL: 7.00, PAIR 3' COMPL: 3.00

 4 LEFT PRIMER         58   20   60.37   50.00  2.00  1.00 cccttggctctctgttttca
   RIGHT PRIMER       230   21   59.23   52.38  6.00  2.00 gcttctaagccatctctgacg
   PRODUCT SIZE: 173, PAIR ANY COMPL: 5.00, PAIR 3' COMPL: 1.00


PRIMER PICKING RESULTS FOR MG874806_92

No mispriming library specified
Using 0-based sequence positions
OLIGO            start  len      tm     gc%   any    3' seq
LEFT PRIMER         63   20   59.92   45.00  3.00  1.00 tgccatccacaccagaataa
RIGHT PRIMER       251   20   58.03   40.00  4.00  3.00 aggaacttttgcttgcattg
SEQUENCE SIZE: 300
INCLUDED REGION SIZE: 300

PRODUCT SIZE: 189, PAIR ANY COMPL: 4.00, PAIR 3' COMPL: 2.00
TARGETS (start, len)*: 150,14

    0 taatagtagatagaaacaacgcttgtaaggagtcctattaaaaccaaggaatataggcct
                                                                  

   60 gcctgccatccacaccagaataaatagagttttccgaaaaaacctgctagtggaggaaga
         >>>>>>>>>>>>>>>>>>>>                                     

  120 cctcctagggataagagacatagggctaaagagagagccaaaaagggatctttcgtgtat
                                    **************                

  180 aatcctgcataatctcgaatgttatcagttccggtacgtagaccaaataatacaatgcaa
                                                          <<<<<<<<

  240 gcaaaagttcctagattcatggagatatagaacagcatataagttatcatgcttgcatat
      <<<<<<<<<<<<                                                

KEYS (in order of precedence):
****** target
>>>>>> left primer
<<<<<< right primer

ADDITIONAL OLIGOS
                    start  len      tm     gc%   any    3' seq

 1 LEFT PRIMER         63   20   59.92   45.00  3.00  1.00 tgccatccacaccagaataa
   RIGHT PRIMER       251   21   58.90   38.10  4.00  1.00 aggaacttttgcttgcattgt
   PRODUCT SIZE: 189, PAIR ANY COMPL: 4.00, PAIR 3' COMPL: 2.00

 2 LEFT PRIMER         63   20   59.92   45.00  3.00  1.00 tgccatccacaccagaataa
   RIGHT PRIMER       250   20   57.88   40.00  4.00  1.00 ggaacttttgcttgcattgt
   PRODUCT SIZE: 188, PAIR ANY COMPL: 4.00, PAIR 3' COMPL: 2.00

 3 LEFT PRIMER         62   20   59.52   50.00  3.00  2.00 ctgccatccacaccagaata
   RIGHT PRIMER       251   20   58.03   40.00  4.00  3.00 aggaacttttgcttgcattg
   PRODUCT SIZE: 190, PAIR ANY COMPL: 4.00, PAIR 3' COMPL: 2.00

 4 LEFT PRIMER         46   20   60.57   55.00  6.00  2.00 aggaatataggcctgcctgc
   RIGHT PRIMER       251   20   58.03   40.00  4.00  3.00 aggaacttttgcttgcattg
   PRODUCT SIZE: 206, PAIR ANY COMPL: 3.00, PAIR 3' COMPL: 1.00


PRIMER PICKING RESULTS FOR MG874806_93

No mispriming library specified
Using 0-based sequence positions
OLIGO            start  len      tm     gc%   any    3' seq
LEFT PRIMER        114   20   59.90   50.00  4.00  0.00 acgtgacatgagcgtgaaag
RIGHT PRIMER       250   20   59.96   55.00  4.00  0.00 gtatgtacggcttggaggga
SEQUENCE SIZE: 300
INCLUDED REGION SIZE: 300

PRODUCT SIZE: 137, PAIR ANY COMPL: 5.00, PAIR 3' COMPL: 0.00
TARGETS (start, len)*: 150,14

    0 ttgataagccaatgatttttttccgtgtttcagaatacggttcaccaacatgttaactaa
                                                                  

   60 tcgattacgataaattggatcggattttgctgttttttcttctgcagtacctcgacgtga
                                                            >>>>>>

  120 catgagcgtgaaaggggtttaagaatccgttttttttataagggctaaaatcacttattt
      >>>>>>>>>>>>>>                **************                

  180 tggcttttttaccccatattgtagggtggatctcgaaagatatgaaagatctccctccaa
                                                         <<<<<<<<<

  240 gccgtacatacgactttcatcgaatacggctttccgcagaattctatatgtatctatgag
      <<<<<<<<<<<                                                 

KEYS (in order of precedence):
****** target
>>>>>> left primer
<<<<<< right primer

ADDITIONAL OLIGOS
                    start  len      tm     gc%   any    3' seq

 1 LEFT PRIMER         72   20   59.90   40.00  6.00  1.00 aattggatcggattttgctg
   RIGHT PRIMER       250   20   59.96   55.00  4.00  0.00 gtatgtacggcttggaggga
   PRODUCT SIZE: 179, PAIR ANY COMPL: 2.00, PAIR 3' COMPL: 0.00

 2 LEFT PRIMER        107   20   59.86   55.00  6.00  3.00 tacctcgacgtgacatgagc
   RIGHT PRIMER       250   20   59.96   55.00  4.00  0.00 gtatgtacggcttggaggga
   PRODUCT SIZE: 144, PAIR ANY COMPL: 5.00, PAIR 3' COMPL: 2.00

 3 LEFT PRIMER        114   20   59.90   50.00  4.00  0.00 acgtgacatgagcgtgaaag
   RIGHT PRIMER       249   20   60.09   55.00  4.00  0.00 tatgtacggcttggagggag
   PRODUCT SIZE: 136, PAIR ANY COMPL: 5.00, PAIR 3' COMPL: 0.00

 4 LEFT PRIMER         72   20   59.90   40.00  6.00  1.00 aattggatcggattttgctg
   RIGHT PRIMER       249   20   60.09   55.00  4.00  0.00 tatgtacggcttggagggag
   PRODUCT SIZE: 178, PAIR ANY COMPL: 2.00, PAIR 3' COMPL: 1.00


PRIMER PICKING RESULTS FOR MG874806_94

No mispriming library specified
Using 0-based sequence positions
OLIGO            start  len      tm     gc%   any    3' seq
LEFT PRIMER         94   20   60.07   50.00  2.00  2.00 ttttcacctcatacggctcc
RIGHT PRIMER       195   20   60.10   55.00  4.00  2.00 ttactcttcgggacagggtg
SEQUENCE SIZE: 300
INCLUDED REGION SIZE: 300

PRODUCT SIZE: 102, PAIR ANY COMPL: 4.00, PAIR 3' COMPL: 2.00
TARGETS (start, len)*: 150,14

    0 ttacgtaaggcagagtttggttttttgggggtgatagtggaaaagttgacagataagtca
                                                                  

   60 cccttactgccactctacagaatcgtacatgagattttcacctcatacggctcctcgttc
                                        >>>>>>>>>>>>>>>>>>>>      

  120 aattctttcgaattcattggatccttttccgcgcgcgagaatcccctcccttcttccacc
                                    **************            <<<<

  180 ctgtcccgaagagtaactaggaccaatttagtcacgttttcatgttccaattgaacactt
      <<<<<<<<<<<<<<<<                                            

  240 tccttttttgattattctcaaaggagaagattattctctttaccaaacatatgcggatcc
                                                                  

KEYS (in order of precedence):
****** target
>>>>>> left primer
<<<<<< right primer

ADDITIONAL OLIGOS
                    start  len      tm     gc%   any    3' seq

 1 LEFT PRIMER         24   20   60.16   45.00  2.00  0.00 ttgggggtgatagtggaaaa
   RIGHT PRIMER       195   20   60.10   55.00  4.00  2.00 ttactcttcgggacagggtg
   PRODUCT SIZE: 172, PAIR ANY COMPL: 3.00, PAIR 3' COMPL: 0.00

 2 LEFT PRIMER         23   20   60.16   45.00  3.00  0.00 tttgggggtgatagtggaaa
   RIGHT PRIMER       195   20   60.10   55.00  4.00  2.00 ttactcttcgggacagggtg
   PRODUCT SIZE: 173, PAIR ANY COMPL: 3.00, PAIR 3' COMPL: 0.00

 3 LEFT PRIMER         22   20   60.16   45.00  2.00  0.00 ttttgggggtgatagtggaa
   RIGHT PRIMER       195   20   60.10   55.00  4.00  2.00 ttactcttcgggacagggtg
   PRODUCT SIZE: 174, PAIR ANY COMPL: 3.00, PAIR 3' COMPL: 0.00

 4 LEFT PRIMER         21   20   60.16   45.00  2.00  0.00 tttttgggggtgatagtgga
   RIGHT PRIMER       195   20   60.10   55.00  4.00  2.00 ttactcttcgggacagggtg
   PRODUCT SIZE: 175, PAIR ANY COMPL: 3.00, PAIR 3' COMPL: 0.00


PRIMER PICKING RESULTS FOR MG874806_95

No mispriming library specified
Using 0-based sequence positions
OLIGO            start  len      tm     gc%   any    3' seq
LEFT PRIMER         25   20   59.46   50.00  4.00  2.00 gaagccggaatcgctagtaa
RIGHT PRIMER       242   20   60.04   50.00  4.00  2.00 cctgaaaaggaggtgatcca
SEQUENCE SIZE: 300
INCLUDED REGION SIZE: 300

PRODUCT SIZE: 218, PAIR ANY COMPL: 3.00, PAIR 3' COMPL: 0.00
TARGETS (start, len)*: 150,14

    0 attgtaggctgcaactcgcctgcatgaagccggaatcgctagtaatcgccggtcagccat
                               >>>>>>>>>>>>>>>>>>>>               

   60 acggcggtgaattcgttcccgggccttgtacacaccgcccgtcacactatgggagctggc
                                                                  

  120 catgcccgaagtcgttaccttaaccgcaaggggggggatgccgaaggcagggctagtgac
                                    **************                

  180 tggagtgaagtcgtaacaaggtagccgtactggaaggtgcggctggatcacctccttttc
                                                 <<<<<<<<<<<<<<<<<

  240 agggggagctaatgcttgttgggtattttggtttgacactgcttcacacccaaaacaaaa
      <<<                                                         

KEYS (in order of precedence):
****** target
>>>>>> left primer
<<<<<< right primer

ADDITIONAL OLIGOS
                    start  len      tm     gc%   any    3' seq

 1 LEFT PRIMER         25   20   59.46   50.00  4.00  2.00 gaagccggaatcgctagtaa
   RIGHT PRIMER       259   20   60.10   50.00  4.00  0.00 aacaagcattagctccccct
   PRODUCT SIZE: 235, PAIR ANY COMPL: 5.00, PAIR 3' COMPL: 1.00

 2 LEFT PRIMER         25   20   59.46   50.00  4.00  2.00 gaagccggaatcgctagtaa
   RIGHT PRIMER       298   20   60.13   40.00  3.00  1.00 tttgttttgggtgtgaagca
   PRODUCT SIZE: 274, PAIR ANY COMPL: 3.00, PAIR 3' COMPL: 0.00

 3 LEFT PRIMER        122   20   60.63   50.00  4.00  2.00 tgcccgaagtcgttacctta
   RIGHT PRIMER       242   20   60.04   50.00  4.00  2.00 cctgaaaaggaggtgatcca
   PRODUCT SIZE: 121, PAIR ANY COMPL: 4.00, PAIR 3' COMPL: 1.00

 4 LEFT PRIMER        122   20   60.63   50.00  4.00  2.00 tgcccgaagtcgttacctta
   RIGHT PRIMER       259   20   60.10   50.00  4.00  0.00 aacaagcattagctccccct
   PRODUCT SIZE: 138, PAIR ANY COMPL: 3.00, PAIR 3' COMPL: 1.00


PRIMER PICKING RESULTS FOR MG874806_96

No mispriming library specified
Using 0-based sequence positions
OLIGO            start  len      tm     gc%   any    3' seq
LEFT PRIMER         73   20   59.98   50.00  4.00  1.00 cgcatcttcacagaccaaga
RIGHT PRIMER       190   20   60.13   50.00  4.00  2.00 ttgcagctttctccagacct
SEQUENCE SIZE: 300
INCLUDED REGION SIZE: 300

PRODUCT SIZE: 118, PAIR ANY COMPL: 3.00, PAIR 3' COMPL: 1.00
TARGETS (start, len)*: 150,14

    0 gtatggacagctatctctcgagcacaggtttaggttcggcctcaatgggaaaagaaaatg
                                                                  

   60 gagcacctaacaacgcatcttcacagaccaagaactacgagatcacccccttcattctgg
                   >>>>>>>>>>>>>>>>>>>>                           

  120 ggtgacggagggatcgtaccattcgagccttttttttcatgcttttcccggaggtctgga
                                    **************       <<<<<<<<<

  180 gaaagctgcaatcaataggatttctctaatcctcccttcccgaaaggaagagcgtgaaat
      <<<<<<<<<<<                                                 

  240 tctttttcctttccgcagggaccaggagattggatctagccgtaagaagaatgcttggta
                                                                  

KEYS (in order of precedence):
****** target
>>>>>> left primer
<<<<<< right primer

ADDITIONAL OLIGOS
                    start  len      tm     gc%   any    3' seq

 1 LEFT PRIMER         73   20   59.98   50.00  4.00  1.00 cgcatcttcacagaccaaga
   RIGHT PRIMER       297   20   59.85   50.00  6.00  2.00 ccaagcattcttcttacggc
   PRODUCT SIZE: 225, PAIR ANY COMPL: 4.00, PAIR 3' COMPL: 2.00

 2 LEFT PRIMER         94   20   60.07   55.00  4.00  1.00 ctacgagatcacccccttca
   RIGHT PRIMER       297   20   59.85   50.00  6.00  2.00 ccaagcattcttcttacggc
   PRODUCT SIZE: 204, PAIR ANY COMPL: 3.00, PAIR 3' COMPL: 1.00

 3 LEFT PRIMER         73   20   59.98   50.00  4.00  1.00 cgcatcttcacagaccaaga
   RIGHT PRIMER       281   20   59.79   55.00  5.00  1.00 cggctagatccaatctcctg
   PRODUCT SIZE: 209, PAIR ANY COMPL: 4.00, PAIR 3' COMPL: 3.00

 4 LEFT PRIMER         56   20   60.14   50.00  4.00  2.00 aatggagcacctaacaacgc
   RIGHT PRIMER       190   20   60.13   50.00  4.00  2.00 ttgcagctttctccagacct
   PRODUCT SIZE: 135, PAIR ANY COMPL: 5.00, PAIR 3' COMPL: 1.00


PRIMER PICKING RESULTS FOR MG874806_97

No mispriming library specified
Using 0-based sequence positions
OLIGO            start  len      tm     gc%   any    3' seq
LEFT PRIMER         40   20   60.67   55.00  4.00  3.00 gtggaacgcattagctgtcc
RIGHT PRIMER       240   20   59.41   45.00  3.00  0.00 tcaaaaggtgctgagttgga
SEQUENCE SIZE: 300
INCLUDED REGION SIZE: 300

PRODUCT SIZE: 201, PAIR ANY COMPL: 4.00, PAIR 3' COMPL: 3.00
TARGETS (start, len)*: 150,15

    0 tccaggggtcacggaccgaccatagaaccctgttcaataagtggaacgcattagctgtcc
                                              >>>>>>>>>>>>>>>>>>>>

   60 gtgttgggcagtaagggtcggagaagggcaatcactcattcttaaaattcttaaaaccag
                                                                  

  120 cgttcttaagaccaaagagtcgggcggaagggggggggaagctctccggttcctgtagct
                                    ***************               

  180 ggaacctccggaaccacaagaattcttagttagaatgggattccaactcagcaccttttg
                                               <<<<<<<<<<<<<<<<<<<

  240 agtgagattttgagaagagttgctctttcgagagcacagtacaatgaaagttgtaagctg
      <                                                           

KEYS (in order of precedence):
****** target
>>>>>> left primer
<<<<<< right primer

ADDITIONAL OLIGOS
                    start  len      tm     gc%   any    3' seq

 1 LEFT PRIMER        125   20   59.31   50.00  4.00  2.00 ttaagaccaaagagtcgggc
   RIGHT PRIMER       240   20   59.41   45.00  3.00  0.00 tcaaaaggtgctgagttgga
   PRODUCT SIZE: 116, PAIR ANY COMPL: 4.00, PAIR 3' COMPL: 0.00

 2 LEFT PRIMER         45   20   60.72   50.00  4.00  0.00 acgcattagctgtccgtgtt
   RIGHT PRIMER       240   20   59.41   45.00  3.00  0.00 tcaaaaggtgctgagttgga
   PRODUCT SIZE: 196, PAIR ANY COMPL: 3.00, PAIR 3' COMPL: 1.00

 3 LEFT PRIMER         44   20   60.72   50.00  4.00  2.00 aacgcattagctgtccgtgt
   RIGHT PRIMER       240   20   59.41   45.00  3.00  0.00 tcaaaaggtgctgagttgga
   PRODUCT SIZE: 197, PAIR ANY COMPL: 4.00, PAIR 3' COMPL: 1.00

 4 LEFT PRIMER         40   20   60.67   55.00  4.00  3.00 gtggaacgcattagctgtcc
   RIGHT PRIMER       202   20   60.75   50.00  6.00  0.00 attcttgtggttccggaggt
   PRODUCT SIZE: 163, PAIR ANY COMPL: 5.00, PAIR 3' COMPL: 1.00


PRIMER PICKING RESULTS FOR MG874806_98

No mispriming library specified
Using 0-based sequence positions
OLIGO            start  len      tm     gc%   any    3' seq
LEFT PRIMER         89   20   59.85   55.00  4.00  1.00 tacctgtacccgaaaccgac
RIGHT PRIMER       266   20   60.01   50.00  3.00  0.00 cggagacctgtgtttttggt
SEQUENCE SIZE: 300
INCLUDED REGION SIZE: 300

PRODUCT SIZE: 178, PAIR ANY COMPL: 5.00, PAIR 3' COMPL: 3.00
TARGETS (start, len)*: 150,14

    0 agccaatgttcgagcaccaggcgctacggcgctgaagtaacccacgccatactcccagga
                                                                  

   60 aaagctcgaacggcctttaaacaagagggtacctgtacccgaaaccgacacaggtgggta
                                   >>>>>>>>>>>>>>>>>>>>           

  120 ggtagagaatacctaggggcgcgagacaactctctctaaggaactcggcaaaatagcccc
                                    **************                

  180 gtaacttcgggagaaggggtgcctcctcacaaagggggtcgcagtgaccaggcccgggcg
                                                                  

  240 actgtttaccaaaaacacaggtctccgcaaagtcgtaagaccatgtatgggggctgacgc
             <<<<<<<<<<<<<<<<<<<<                                 

KEYS (in order of precedence):
****** target
>>>>>> left primer
<<<<<< right primer

ADDITIONAL OLIGOS
                    start  len      tm     gc%   any    3' seq

 1 LEFT PRIMER         89   20   59.85   55.00  4.00  1.00 tacctgtacccgaaaccgac
   RIGHT PRIMER       254   20   59.97   45.00  3.00  1.00 tttttggtaaacagtcgccc
   PRODUCT SIZE: 166, PAIR ANY COMPL: 5.00, PAIR 3' COMPL: 1.00

 2 LEFT PRIMER         88   20   59.85   55.00  6.00  0.00 gtacctgtacccgaaaccga
   RIGHT PRIMER       254   20   59.97   45.00  3.00  1.00 tttttggtaaacagtcgccc
   PRODUCT SIZE: 167, PAIR ANY COMPL: 5.00, PAIR 3' COMPL: 0.00

 3 LEFT PRIMER         89   20   59.85   55.00  4.00  1.00 tacctgtacccgaaaccgac
   RIGHT PRIMER       292   20   60.07   55.00  6.00  2.00 cccccatacatggtcttacg
   PRODUCT SIZE: 204, PAIR ANY COMPL: 5.00, PAIR 3' COMPL: 1.00

 4 LEFT PRIMER         88   20   59.85   55.00  6.00  0.00 gtacctgtacccgaaaccga
   RIGHT PRIMER       292   20   60.07   55.00  6.00  2.00 cccccatacatggtcttacg
   PRODUCT SIZE: 205, PAIR ANY COMPL: 5.00, PAIR 3' COMPL: 2.00


PRIMER PICKING RESULTS FOR MG874806_99

No mispriming library specified
Using 0-based sequence positions
OLIGO            start  len      tm     gc%   any    3' seq
LEFT PRIMER         48   20   59.80   45.00  4.00  2.00 aaaaggccgtcccctattta
RIGHT PRIMER       243   20   60.91   45.00  8.00  2.00 ggggcatttaaacgtccatt
SEQUENCE SIZE: 300
INCLUDED REGION SIZE: 300

PRODUCT SIZE: 196, PAIR ANY COMPL: 5.00, PAIR 3' COMPL: 1.00
TARGETS (start, len)*: 150,14

    0 ataaggataggaaaaagtctttttattatgaaaataaagaatattaataaaaggccgtcc
                                                      >>>>>>>>>>>>

   60 cctatttattttctcatccctttgaggtatctttttcaaagaagaactttcagtattatt
      >>>>>>>>                                                    

  120 gattcttaataaacgaaaatttatgttaattttttttgaacacgcttttccccataaaga
                                    **************                

  180 aattgaatataaaaagatattttgattggcactgtaattttgaaaatggacgtttaaatg
                                                  <<<<<<<<<<<<<<<<

  240 ccccccaaaagtaagtaaatagatccgaaacatataaaatgcggttaagcccgccgtgat
      <<<<                                                        

KEYS (in order of precedence):
****** target
>>>>>> left primer
<<<<<< right primer

ADDITIONAL OLIGOS
                    start  len      tm     gc%   any    3' seq

 1 LEFT PRIMER         47   20   59.80   45.00  4.00  3.00 taaaaggccgtcccctattt
   RIGHT PRIMER       243   20   60.91   45.00  8.00  2.00 ggggcatttaaacgtccatt
   PRODUCT SIZE: 197, PAIR ANY COMPL: 5.00, PAIR 3' COMPL: 0.00

 2 LEFT PRIMER         43   20   59.80   45.00  5.00  2.00 ttaataaaaggccgtcccct
   RIGHT PRIMER       243   20   60.91   45.00  8.00  2.00 ggggcatttaaacgtccatt
   PRODUCT SIZE: 201, PAIR ANY COMPL: 5.00, PAIR 3' COMPL: 0.00

 3 LEFT PRIMER         48   20   59.80   45.00  4.00  2.00 aaaaggccgtcccctattta
   RIGHT PRIMER       242   21   60.07   38.10  8.00  2.00 gggcatttaaacgtccatttt
   PRODUCT SIZE: 195, PAIR ANY COMPL: 6.00, PAIR 3' COMPL: 1.00

 4 LEFT PRIMER         47   20   59.80   45.00  4.00  3.00 taaaaggccgtcccctattt
   RIGHT PRIMER       242   21   60.07   38.10  8.00  2.00 gggcatttaaacgtccatttt
   PRODUCT SIZE: 196, PAIR ANY COMPL: 6.00, PAIR 3' COMPL: 0.00


PRIMER PICKING RESULTS FOR MG874806_100

No mispriming library specified
Using 0-based sequence positions
OLIGO            start  len      tm     gc%   any    3' seq
LEFT PRIMER          0   25   59.38   28.00  4.00  0.00 caattttcttatttttctccccttt
RIGHT PRIMER       257   21   58.66   42.86  6.00  0.00 ttgctagctggatgtgaaaga
SEQUENCE SIZE: 300
INCLUDED REGION SIZE: 300

PRODUCT SIZE: 258, PAIR ANY COMPL: 4.00, PAIR 3' COMPL: 3.00
TARGETS (start, len)*: 150,54

    0 caattttcttatttttctcccctttctttttattatttattcttttccatttttttaaac
      >>>>>>>>>>>>>>>>>>>>>>>>>                                   

   60 aatattatctataaaagaaatacactattaataattaactagaaaatattatctaaaaaa
                                                                  

  120 atacataaaaatacataattagaattaatatgaatgaatgaattaaatttattactaata
                                    ******************************

  180 taataaattaattaattctaaaatagaaaagcacagatcttttttaaacactagatgtct
      ************************                                 <<<

  240 ttcacatccagctagcaatctcttaattcttatttaaatggcagttccaaaaaaacgcat
      <<<<<<<<<<<<<<<<<<                                          

KEYS (in order of precedence):
****** target
>>>>>> left primer
<<<<<< right primer

ADDITIONAL OLIGOS
                    start  len      tm     gc%   any    3' seq

 1 LEFT PRIMER          0   24   58.29   29.17  4.00  0.00 caattttcttatttttctcccctt
   RIGHT PRIMER       257   21   58.66   42.86  6.00  0.00 ttgctagctggatgtgaaaga
   PRODUCT SIZE: 258, PAIR ANY COMPL: 4.00, PAIR 3' COMPL: 2.00

 2 LEFT PRIMER          0   25   59.38   28.00  4.00  0.00 caattttcttatttttctccccttt
   RIGHT PRIMER       257   22   59.52   45.45  6.00  1.00 ttgctagctggatgtgaaagac
   PRODUCT SIZE: 258, PAIR ANY COMPL: 4.00, PAIR 3' COMPL: 2.00

 3 LEFT PRIMER          0   25   59.38   28.00  4.00  0.00 caattttcttatttttctccccttt
   RIGHT PRIMER       261   22   59.48   45.45  6.00  0.00 gagattgctagctggatgtgaa
   PRODUCT SIZE: 262, PAIR ANY COMPL: 4.00, PAIR 3' COMPL: 2.00

 4 LEFT PRIMER          6   25   59.18   28.00  2.00  0.00 tcttatttttctcccctttcttttt
   RIGHT PRIMER       257   21   58.66   42.86  6.00  0.00 ttgctagctggatgtgaaaga
   PRODUCT SIZE: 252, PAIR ANY COMPL: 5.00, PAIR 3' COMPL: 3.00


PRIMER PICKING RESULTS FOR MG874806_101

No mispriming library specified
Using 0-based sequence positions
OLIGO            start  len      tm     gc%   any    3' seq
LEFT PRIMER         68   20   59.93   45.00  4.00  3.00 ggatattgggcagcgttaaa
RIGHT PRIMER       214   20   60.64   50.00  5.00  2.00 gttttgagtcaggccgattg
SEQUENCE SIZE: 300
INCLUDED REGION SIZE: 300

PRODUCT SIZE: 147, PAIR ANY COMPL: 4.00, PAIR 3' COMPL: 2.00
TARGETS (start, len)*: 150,21

    0 tggcagttccaaaaaaacgcatttctgcatcaaaaaagcgtattcgtaaaaacttttgga
                                                                  

   60 aaagaaagggatattgggcagcgttaaaagcgttttccttaggaaaatctctttctaccg
              >>>>>>>>>>>>>>>>>>>>                                

  120 ggaattcaaaaagtttttgtgcgacaaacaaataaaataaaatacgtattaaaacataat
                                    *********************         

  180 acgttggaaaaatttcaatcggcctgactcaaaacttgacccatttcaaaaatgaaattc
                     <<<<<<<<<<<<<<<<<<<<                         

  240 ccgaattccatttcctgtttattaactcaataggaaatggaatttggtgtgttattgtta
                                                                  

KEYS (in order of precedence):
****** target
>>>>>> left primer
<<<<<< right primer

ADDITIONAL OLIGOS
                    start  len      tm     gc%   any    3' seq

 1 LEFT PRIMER         62   20   60.42   50.00  4.00  3.00 agaaagggatattgggcagc
   RIGHT PRIMER       214   20   60.64   50.00  5.00  2.00 gttttgagtcaggccgattg
   PRODUCT SIZE: 153, PAIR ANY COMPL: 3.00, PAIR 3' COMPL: 1.00

 2 LEFT PRIMER         68   20   59.93   45.00  4.00  3.00 ggatattgggcagcgttaaa
   RIGHT PRIMER       258   20   61.04   45.00  6.00  2.00 aacaggaaatggaattcggg
   PRODUCT SIZE: 191, PAIR ANY COMPL: 3.00, PAIR 3' COMPL: 0.00

 3 LEFT PRIMER         68   20   59.93   45.00  4.00  3.00 ggatattgggcagcgttaaa
   RIGHT PRIMER       259   20   58.88   40.00  6.00  2.00 aaacaggaaatggaattcgg
   PRODUCT SIZE: 192, PAIR ANY COMPL: 3.00, PAIR 3' COMPL: 0.00

 4 LEFT PRIMER         68   20   59.93   45.00  4.00  3.00 ggatattgggcagcgttaaa
   RIGHT PRIMER       222   21   60.13   47.62  5.00  1.00 tgggtcaagttttgagtcagg
   PRODUCT SIZE: 155, PAIR ANY COMPL: 3.00, PAIR 3' COMPL: 1.00


PRIMER PICKING RESULTS FOR MG874806_102

No mispriming library specified
Using 0-based sequence positions
OLIGO            start  len      tm     gc%   any    3' seq
LEFT PRIMER         92   20   59.18   50.00  5.00  0.00 tagtctatttcaaggcgggg
RIGHT PRIMER       283   22   60.34   31.82  6.00  3.00 tggatgaaaacaattcgttcaa
SEQUENCE SIZE: 300
INCLUDED REGION SIZE: 300

PRODUCT SIZE: 192, PAIR ANY COMPL: 5.00, PAIR 3' COMPL: 0.00
TARGETS (start, len)*: 150,53

    0 taataaataaattgtttggtttaccttaccaaattcaaaaaagaatactttcttttttgt
                                                                  

   60 taacacaaaaacacaagacattccaccttgtttagtctatttcaaggcgggggtcttttt
                                      >>>>>>>>>>>>>>>>>>>>        

  120 ttcctcataaatccatttgttacaaaaataaaaaaaaatagtagaactatccatttttcc
                                    ******************************

  180 aagaataaaaaaaaaaggaaagtctaaaatacataaaaaagcgaaagtcctaaacgaaaa
      ***********************                                     

  240 aaatgaaccttcaaacacctatttgaacgaattgttttcatccatttgtcaaaaatttta
                            <<<<<<<<<<<<<<<<<<<<<<                

KEYS (in order of precedence):
****** target
>>>>>> left primer
<<<<<< right primer

ADDITIONAL OLIGOS
                    start  len      tm     gc%   any    3' seq

 1 LEFT PRIMER         92   20   59.18   50.00  5.00  0.00 tagtctatttcaaggcgggg
   RIGHT PRIMER       240   21   58.55   38.10  2.00  2.00 tttttcgtttaggactttcgc
   PRODUCT SIZE: 149, PAIR ANY COMPL: 4.00, PAIR 3' COMPL: 1.00

 2 LEFT PRIMER         92   20   59.18   50.00  5.00  0.00 tagtctatttcaaggcgggg
   RIGHT PRIMER       236   22   59.45   36.36  2.00  0.00 tcgtttaggactttcgcttttt
   PRODUCT SIZE: 145, PAIR ANY COMPL: 4.00, PAIR 3' COMPL: 0.00

 3 LEFT PRIMER         92   20   59.18   50.00  5.00  0.00 tagtctatttcaaggcgggg
   RIGHT PRIMER       237   22   59.45   36.36  2.00  0.00 ttcgtttaggactttcgctttt
   PRODUCT SIZE: 146, PAIR ANY COMPL: 4.00, PAIR 3' COMPL: 0.00

 4 LEFT PRIMER         92   20   59.18   50.00  5.00  0.00 tagtctatttcaaggcgggg
   RIGHT PRIMER       238   22   59.45   36.36  2.00  0.00 tttcgtttaggactttcgcttt
   PRODUCT SIZE: 147, PAIR ANY COMPL: 4.00, PAIR 3' COMPL: 1.00


PRIMER PICKING RESULTS FOR MG874806_103

No mispriming library specified
Using 0-based sequence positions
OLIGO            start  len      tm     gc%   any    3' seq
LEFT PRIMER         75   20   59.85   50.00  3.00  0.00 gcggcatctcctaaaacaag
RIGHT PRIMER       281   23   58.75   34.78  6.00  2.00 cgatttcatcgactaaaaaggtt
SEQUENCE SIZE: 300
INCLUDED REGION SIZE: 300

PRODUCT SIZE: 207, PAIR ANY COMPL: 3.00, PAIR 3' COMPL: 1.00
TARGETS (start, len)*: 150,14

    0 agccgctatggtgaaattggtagacacgctgctcttaggaagcagtgctagagcatctcg
                                                                  

   60 gttcgagtccgagtggcggcatctcctaaaacaaggtaactagatcctataatgaattca
                     >>>>>>>>>>>>>>>>>>>>                         

  120 aattcctatttctatttaataattttaataaaaaaaataataattaagggacttttttta
                                    **************                

  180 tgatattttcaaccttagagcatatattaactcatatttctttttcgattgtttcaatta
                                                                  

  240 gaattacaatttatttgataacctttttagtcgatgaaatcgtaaaactatatgattcat
                         <<<<<<<<<<<<<<<<<<<<<<<                  

KEYS (in order of precedence):
****** target
>>>>>> left primer
<<<<<< right primer

ADDITIONAL OLIGOS
                    start  len      tm     gc%   any    3' seq

 1 LEFT PRIMER         76   20   59.70   50.00  3.00  0.00 cggcatctcctaaaacaagg
   RIGHT PRIMER       281   23   58.75   34.78  6.00  2.00 cgatttcatcgactaaaaaggtt
   PRODUCT SIZE: 206, PAIR ANY COMPL: 3.00, PAIR 3' COMPL: 0.00

 2 LEFT PRIMER         75   20   59.85   50.00  3.00  0.00 gcggcatctcctaaaacaag
   RIGHT PRIMER       281   22   57.47   36.36  6.00  0.00 cgatttcatcgactaaaaaggt
   PRODUCT SIZE: 207, PAIR ANY COMPL: 3.00, PAIR 3' COMPL: 0.00

 3 LEFT PRIMER         49   20   59.56   55.00  5.00  3.00 agagcatctcggttcgagtc
   RIGHT PRIMER       281   23   58.75   34.78  6.00  2.00 cgatttcatcgactaaaaaggtt
   PRODUCT SIZE: 233, PAIR ANY COMPL: 4.00, PAIR 3' COMPL: 1.00

 4 LEFT PRIMER         76   20   59.70   50.00  3.00  0.00 cggcatctcctaaaacaagg
   RIGHT PRIMER       281   22   57.47   36.36  6.00  0.00 cgatttcatcgactaaaaaggt
   PRODUCT SIZE: 206, PAIR ANY COMPL: 3.00, PAIR 3' COMPL: 0.00


PRIMER PICKING RESULTS FOR MG874806_104

No mispriming library specified
Using 0-based sequence positions
OLIGO            start  len      tm     gc%   any    3' seq
LEFT PRIMER        105   21   59.71   38.10  4.00  3.00 ttctttcgtggagtttttcca
RIGHT PRIMER       220   20   60.51   50.00  2.00  0.00 cgaagtagcaaagccctgaa
SEQUENCE SIZE: 300
INCLUDED REGION SIZE: 300

PRODUCT SIZE: 116, PAIR ANY COMPL: 4.00, PAIR 3' COMPL: 3.00
TARGETS (start, len)*: 150,14

    0 aaaaaggcctgataataactcttttatgtctaacaggattattaataactcgttggattt
                                                                  

   60 attcggaacattttcccttaagcaatctatatgaatcattaatctttctttcgtggagtt
                                                   >>>>>>>>>>>>>>>

  120 tttccattattcatataattccatatttcaaaaaaaagaaaaatattctaagcctaataa
      >>>>>>                        **************                

  180 ttggcccaagtactattttcattcagggctttgctacttcgaacctttttggtgaaatac
                           <<<<<<<<<<<<<<<<<<<<                   

  240 acgaatccacaaccttagtacctgctcttcaatccgaatggctaataatgcacgtaagta
                                                                  

KEYS (in order of precedence):
****** target
>>>>>> left primer
<<<<<< right primer

ADDITIONAL OLIGOS
                    start  len      tm     gc%   any    3' seq

 1 LEFT PRIMER        105   21   59.71   38.10  4.00  3.00 ttctttcgtggagtttttcca
   RIGHT PRIMER       222   20   60.51   50.00  6.00  2.00 ttcgaagtagcaaagccctg
   PRODUCT SIZE: 118, PAIR ANY COMPL: 4.00, PAIR 3' COMPL: 2.00

 2 LEFT PRIMER        105   21   59.71   38.10  4.00  3.00 ttctttcgtggagtttttcca
   RIGHT PRIMER       279   20   60.73   50.00  5.00  0.00 cattcggattgaagagcagg
   PRODUCT SIZE: 175, PAIR ANY COMPL: 4.00, PAIR 3' COMPL: 1.00

 3 LEFT PRIMER        105   21   59.71   38.10  4.00  3.00 ttctttcgtggagtttttcca
   RIGHT PRIMER       280   20   60.73   50.00  5.00  1.00 ccattcggattgaagagcag
   PRODUCT SIZE: 176, PAIR ANY COMPL: 4.00, PAIR 3' COMPL: 1.00

 4 LEFT PRIMER        105   21   59.71   38.10  4.00  3.00 ttctttcgtggagtttttcca
   RIGHT PRIMER       293   20   59.19   45.00  4.00  2.00 cgtgcattattagccattcg
   PRODUCT SIZE: 189, PAIR ANY COMPL: 3.00, PAIR 3' COMPL: 1.00


PRIMER PICKING RESULTS FOR MG874806_105

No mispriming library specified
Using 0-based sequence positions
OLIGO            start  len      tm     gc%   any    3' seq
LEFT PRIMER         92   20   59.71   45.00  8.00  2.00 tttcgccggtgaagtagaat
RIGHT PRIMER       283   20   59.87   55.00  3.00  2.00 gcttcgttagcccatactgc
SEQUENCE SIZE: 300
INCLUDED REGION SIZE: 300

PRODUCT SIZE: 192, PAIR ANY COMPL: 4.00, PAIR 3' COMPL: 3.00
TARGETS (start, len)*: 150,14

    0 ttattatcagtatcggttctagtcattacagttcgaaaaaagagaaagttttttcctacg
                                                                  

   60 agtaatcatttattaaatttaaatgagtcatttttcgccggtgaagtagaatatatgaag
                                      >>>>>>>>>>>>>>>>>>>>        

  120 gaaggaaataatgttttagaaaatagttcttttttttctccgaagaattattacaggtca
                                    **************                

  180 caattgattcaacaattggattattggagttatcgggttattagtctaggctttatcttt
                                                                  

  240 ttaaccataggaatactttctggagcagtatgggctaacgaagcatggggatcctattgg
                              <<<<<<<<<<<<<<<<<<<<                

KEYS (in order of precedence):
****** target
>>>>>> left primer
<<<<<< right primer

ADDITIONAL OLIGOS
                    start  len      tm     gc%   any    3' seq

 1 LEFT PRIMER         92   20   59.71   45.00  8.00  2.00 tttcgccggtgaagtagaat
   RIGHT PRIMER       274   20   59.84   55.00  3.00  3.00 gcccatactgctccagaaag
   PRODUCT SIZE: 183, PAIR ANY COMPL: 5.00, PAIR 3' COMPL: 1.00

 2 LEFT PRIMER         92   20   59.71   45.00  8.00  2.00 tttcgccggtgaagtagaat
   RIGHT PRIMER       275   20   59.84   50.00  3.00  1.00 agcccatactgctccagaaa
   PRODUCT SIZE: 184, PAIR ANY COMPL: 5.00, PAIR 3' COMPL: 1.00

 3 LEFT PRIMER         91   20   60.74   45.00  8.00  0.00 ttttcgccggtgaagtagaa
   RIGHT PRIMER       283   20   59.87   55.00  3.00  2.00 gcttcgttagcccatactgc
   PRODUCT SIZE: 193, PAIR ANY COMPL: 4.00, PAIR 3' COMPL: 2.00

 4 LEFT PRIMER         91   20   60.74   45.00  8.00  0.00 ttttcgccggtgaagtagaa
   RIGHT PRIMER       274   20   59.84   55.00  3.00  3.00 gcccatactgctccagaaag
   PRODUCT SIZE: 184, PAIR ANY COMPL: 5.00, PAIR 3' COMPL: 0.00


PRIMER PICKING RESULTS FOR MG874806_106

No mispriming library specified
Using 0-based sequence positions
OLIGO            start  len      tm     gc%   any    3' seq
LEFT PRIMER        120   20   60.05   40.00  5.00  2.00 gggaacgcttttcaaatcaa
RIGHT PRIMER       250   20   59.43   45.00  4.00  0.00 tgtaccccgatttcgttctt
SEQUENCE SIZE: 300
INCLUDED REGION SIZE: 300

PRODUCT SIZE: 131, PAIR ANY COMPL: 5.00, PAIR 3' COMPL: 2.00
TARGETS (start, len)*: 150,14

    0 gtatgaactggcgagaaccccgtgtattcttataagaatacacggggttctcgccagttc
                                                                  

   60 aattttttacttaacttaagagaagaagaaaaagccctcctttctttttgtcagtggata
                                                                  

  120 gggaacgcttttcaaatcaaatgagacgattttttttgttttctttatttagaaaaacta
      >>>>>>>>>>>>>>>>>>>>          **************                

  180 tctataaaaagaattagatagaataacttccactttttcaactgataatgaaagaacgaa
                                                         <<<<<<<<<

  240 atcggggtacataccaatacctagtattggtaaaaaaatggagatggaaagaaagagctc
      <<<<<<<<<<<                                                 

KEYS (in order of precedence):
****** target
>>>>>> left primer
<<<<<< right primer

ADDITIONAL OLIGOS
                    start  len      tm     gc%   any    3' seq

 1 LEFT PRIMER        110   20   59.69   50.00  3.00  2.00 tcagtggatagggaacgctt
   RIGHT PRIMER       250   20   59.43   45.00  4.00  0.00 tgtaccccgatttcgttctt
   PRODUCT SIZE: 141, PAIR ANY COMPL: 5.00, PAIR 3' COMPL: 0.00

 2 LEFT PRIMER        119   20   59.69   40.00  5.00  2.00 agggaacgcttttcaaatca
   RIGHT PRIMER       250   20   59.43   45.00  4.00  0.00 tgtaccccgatttcgttctt
   PRODUCT SIZE: 132, PAIR ANY COMPL: 5.00, PAIR 3' COMPL: 1.00

 3 LEFT PRIMER          0   20   59.56   55.00  4.00  0.00 gtatgaactggcgagaaccc
   RIGHT PRIMER       250   20   59.43   45.00  4.00  0.00 tgtaccccgatttcgttctt
   PRODUCT SIZE: 251, PAIR ANY COMPL: 5.00, PAIR 3' COMPL: 2.00

 4 LEFT PRIMER        120   20   60.05   40.00  5.00  2.00 gggaacgcttttcaaatcaa
   RIGHT PRIMER       248   20   59.02   45.00  4.00  0.00 taccccgatttcgttctttc
   PRODUCT SIZE: 129, PAIR ANY COMPL: 5.00, PAIR 3' COMPL: 1.00


PRIMER PICKING RESULTS FOR MG874806_107

No mispriming library specified
Using 0-based sequence positions
OLIGO            start  len      tm     gc%   any    3' seq
LEFT PRIMER          1   20   59.43   45.00  4.00  2.00 aagaacgaaatcggggtaca
RIGHT PRIMER       277   20   59.98   45.00  2.00  2.00 gagtggttttgttgccgaat
SEQUENCE SIZE: 300
INCLUDED REGION SIZE: 300

PRODUCT SIZE: 277, PAIR ANY COMPL: 5.00, PAIR 3' COMPL: 3.00
TARGETS (start, len)*: 150,18

    0 aaagaacgaaatcggggtacataccaatacctagtattggtaaaaaaatggagatggaaa
       >>>>>>>>>>>>>>>>>>>>                                       

   60 gaaagagctctcgtggtcccgaatcaaaaaaataagagtttggaacattaaatatcttgt
                                                                  

  120 atccatagaacatctgccgtaacatagataataaataaataggagttaatagcattccaa
                                    ******************            

  180 ttgccattacaaaagtaattaggagttttgtcattaaaagatattttggactagtaatta
                                                                  

  240 gccccaaaaagactattaattcggcaacaaaaccactcatacctggtaatgcaagggagg
                        <<<<<<<<<<<<<<<<<<<<                      

KEYS (in order of precedence):
****** target
>>>>>> left primer
<<<<<< right primer

ADDITIONAL OLIGOS
                    start  len      tm     gc%   any    3' seq

 1 LEFT PRIMER          1   20   59.43   45.00  4.00  2.00 aagaacgaaatcggggtaca
   RIGHT PRIMER       280   20   59.58   45.00  2.00  2.00 tatgagtggttttgttgccg
   PRODUCT SIZE: 280, PAIR ANY COMPL: 5.00, PAIR 3' COMPL: 2.00

 2 LEFT PRIMER         58   21   60.01   52.38  8.00  3.00 aagaaagagctctcgtggtcc
   RIGHT PRIMER       277   20   59.98   45.00  2.00  2.00 gagtggttttgttgccgaat
   PRODUCT SIZE: 220, PAIR ANY COMPL: 5.00, PAIR 3' COMPL: 0.00

 3 LEFT PRIMER         54   21   59.74   47.62  8.00  2.00 tggaaagaaagagctctcgtg
   RIGHT PRIMER       277   20   59.98   45.00  2.00  2.00 gagtggttttgttgccgaat
   PRODUCT SIZE: 224, PAIR ANY COMPL: 6.00, PAIR 3' COMPL: 0.00

 4 LEFT PRIMER          1   21   59.72   42.86  4.00  2.00 aagaacgaaatcggggtacat
   RIGHT PRIMER       277   20   59.98   45.00  2.00  2.00 gagtggttttgttgccgaat
   PRODUCT SIZE: 277, PAIR ANY COMPL: 5.00, PAIR 3' COMPL: 2.00


PRIMER PICKING RESULTS FOR MG874806_108

No mispriming library specified
Using 0-based sequence positions
OLIGO            start  len      tm     gc%   any    3' seq
LEFT PRIMER         12   20   59.99   50.00  4.00  2.00 ggccaagaaaaagagtgcag
RIGHT PRIMER       210   20   59.71   40.00  5.00  3.00 aggcgcaatgcaaataatct
SEQUENCE SIZE: 300
INCLUDED REGION SIZE: 300

PRODUCT SIZE: 199, PAIR ANY COMPL: 4.00, PAIR 3' COMPL: 2.00
TARGETS (start, len)*: 150,14

    0 ataagtcgttccggccaagaaaaagagtgcagcaccaataaatccatgagatattatttg
                  >>>>>>>>>>>>>>>>>>>>                            

   60 taaaaggaccccgtttagtcccgtatcggtgatcgaagcaattcctataataatgaaccc
                                                                  

  120 catatgagatacagaggaataggctattcttttttttaaattatgttgaccaatagatgt
                                    **************                

  180 tgaagctgcatagattatttgcattgcgcctactatcataaaccaaggagaaaaaagaga
                 <<<<<<<<<<<<<<<<<<<<                             

  240 atgagcatgagggaataattccatattgatacgaactaatccatacgctcccatttttaa
                                                                  

KEYS (in order of precedence):
****** target
>>>>>> left primer
<<<<<< right primer

ADDITIONAL OLIGOS
                    start  len      tm     gc%   any    3' seq

 1 LEFT PRIMER         84   20   60.04   45.00  5.00  2.00 atcggtgatcgaagcaattc
   RIGHT PRIMER       210   20   59.71   40.00  5.00  3.00 aggcgcaatgcaaataatct
   PRODUCT SIZE: 127, PAIR ANY COMPL: 3.00, PAIR 3' COMPL: 1.00

 2 LEFT PRIMER         67   20   60.07   55.00  2.00  0.00 accccgtttagtcccgtatc
   RIGHT PRIMER       210   20   59.71   40.00  5.00  3.00 aggcgcaatgcaaataatct
   PRODUCT SIZE: 144, PAIR ANY COMPL: 3.00, PAIR 3' COMPL: 0.00

 3 LEFT PRIMER         66   20   60.07   55.00  3.00  2.00 gaccccgtttagtcccgtat
   RIGHT PRIMER       210   20   59.71   40.00  5.00  3.00 aggcgcaatgcaaataatct
   PRODUCT SIZE: 145, PAIR ANY COMPL: 3.00, PAIR 3' COMPL: 0.00

 4 LEFT PRIMER         12   20   59.99   50.00  4.00  2.00 ggccaagaaaaagagtgcag
   RIGHT PRIMER       217   20   60.38   45.00  5.00  2.00 tgatagtaggcgcaatgcaa
   PRODUCT SIZE: 206, PAIR ANY COMPL: 4.00, PAIR 3' COMPL: 2.00


PRIMER PICKING RESULTS FOR MG874806_109

No mispriming library specified
Using 0-based sequence positions
OLIGO            start  len      tm     gc%   any    3' seq
LEFT PRIMER         42   20   59.99   50.00  6.00  2.00 cctcctgccgtgtacaaaat
RIGHT PRIMER       268   20   59.76   50.00  5.00  1.00 ttagcttccttagcggcttg
SEQUENCE SIZE: 300
INCLUDED REGION SIZE: 300

PRODUCT SIZE: 227, PAIR ANY COMPL: 4.00, PAIR 3' COMPL: 0.00
TARGETS (start, len)*: 150,14

    0 tataaaccgatacccagaacccccattaaaagaaaaatagaacctcctgccgtgtacaaa
                                                >>>>>>>>>>>>>>>>>>

   60 ataaattttgtagccgaatacaggcgtttttttcctccccacatagatacaagtagataa
      >>                                                          

  120 acgggaattaattctaactcccacatgagaaaaaaaagtaaaaggtctcgagaagaaaat
                                    **************                

  180 aatcctatttgtccactgtacattgctaacatcaggaaatgaaataatcgcgaatctcga
                                                                  

  240 gtaaccggccaagccgctaaggaagctaaagtggtgatgaatcctgtcagtaaaatgggt
               <<<<<<<<<<<<<<<<<<<<                               

KEYS (in order of precedence):
****** target
>>>>>> left primer
<<<<<< right primer

ADDITIONAL OLIGOS
                    start  len      tm     gc%   any    3' seq

 1 LEFT PRIMER         70   20   59.74   45.00  4.00  3.00 tagccgaatacaggcgtttt
   RIGHT PRIMER       268   20   59.76   50.00  5.00  1.00 ttagcttccttagcggcttg
   PRODUCT SIZE: 199, PAIR ANY COMPL: 5.00, PAIR 3' COMPL: 0.00

 2 LEFT PRIMER         11   20   60.40   45.00  4.00  2.00 acccagaacccccattaaaa
   RIGHT PRIMER       268   20   59.76   50.00  5.00  1.00 ttagcttccttagcggcttg
   PRODUCT SIZE: 258, PAIR ANY COMPL: 3.00, PAIR 3' COMPL: 1.00

 3 LEFT PRIMER         12   20   60.53   50.00  4.00  3.00 cccagaacccccattaaaag
   RIGHT PRIMER       268   20   59.76   50.00  5.00  1.00 ttagcttccttagcggcttg
   PRODUCT SIZE: 257, PAIR ANY COMPL: 3.00, PAIR 3' COMPL: 2.00

 4 LEFT PRIMER         41   20   60.55   50.00  6.00  0.00 acctcctgccgtgtacaaaa
   RIGHT PRIMER       268   20   59.76   50.00  5.00  1.00 ttagcttccttagcggcttg
   PRODUCT SIZE: 228, PAIR ANY COMPL: 4.00, PAIR 3' COMPL: 1.00


PRIMER PICKING RESULTS FOR MG874806_110

No mispriming library specified
Using 0-based sequence positions
OLIGO            start  len      tm     gc%   any    3' seq
LEFT PRIMER          0   20   60.07   45.00  5.00  3.00 accaatctgcttccgaattg
RIGHT PRIMER       237   20   59.92   45.00  4.00  2.00 cggatcggctattgtttcat
SEQUENCE SIZE: 300
INCLUDED REGION SIZE: 300

PRODUCT SIZE: 238, PAIR ANY COMPL: 4.00, PAIR 3' COMPL: 1.00
TARGETS (start, len)*: 150,21

    0 accaatctgcttccgaattgattttgagcgaaggccaaaatactttgatttcttatgttt
      >>>>>>>>>>>>>>>>>>>>                                        

   60 ttgtttttacaaccacgaacttatcttaccgatatcaaacccactaatttgaaccaatta
                                                                  

  120 atgaatattaatattccagttcaatttaaattattattattatttattcaataaattgga
                                    *********************         

  180 ttggttaatacgagttgattttcggttacgataaattgatgaaacaatagccgatccgat
                                            <<<<<<<<<<<<<<<<<<<<  

  240 ggctgcttcagcggctgcaatagctataacaaaaattgagaaaatgtctcctcttgattg
                                                                  

KEYS (in order of precedence):
****** target
>>>>>> left primer
<<<<<< right primer

ADDITIONAL OLIGOS
                    start  len      tm     gc%   any    3' seq

 1 LEFT PRIMER          0   20   60.07   45.00  5.00  3.00 accaatctgcttccgaattg
   RIGHT PRIMER       240   20   59.92   45.00  5.00  0.00 catcggatcggctattgttt
   PRODUCT SIZE: 241, PAIR ANY COMPL: 5.00, PAIR 3' COMPL: 2.00

 2 LEFT PRIMER         24   20   59.85   45.00  4.00  2.00 tgagcgaaggccaaaatact
   RIGHT PRIMER       237   20   59.92   45.00  4.00  2.00 cggatcggctattgtttcat
   PRODUCT SIZE: 214, PAIR ANY COMPL: 4.00, PAIR 3' COMPL: 1.00

 3 LEFT PRIMER         24   20   59.85   45.00  4.00  2.00 tgagcgaaggccaaaatact
   RIGHT PRIMER       240   20   59.92   45.00  5.00  0.00 catcggatcggctattgttt
   PRODUCT SIZE: 217, PAIR ANY COMPL: 4.00, PAIR 3' COMPL: 3.00

 4 LEFT PRIMER         23   20   60.21   45.00  4.00  0.00 ttgagcgaaggccaaaatac
   RIGHT PRIMER       237   20   59.92   45.00  4.00  2.00 cggatcggctattgtttcat
   PRODUCT SIZE: 215, PAIR ANY COMPL: 4.00, PAIR 3' COMPL: 2.00


PRIMER PICKING RESULTS FOR MG874806_111

No mispriming library specified
Using 0-based sequence positions
OLIGO            start  len      tm     gc%   any    3' seq
LEFT PRIMER          4   20   61.00   50.00  5.00  1.00 tggtccattctcaatctcgg
RIGHT PRIMER       249   22   59.90   36.36  3.00  3.00 tggtttattttatgttgcgtcg
SEQUENCE SIZE: 300
INCLUDED REGION SIZE: 300

PRODUCT SIZE: 246, PAIR ANY COMPL: 3.00, PAIR 3' COMPL: 1.00
TARGETS (start, len)*: 150,14

    0 tagttggtccattctcaatctcggtaaagtccatcttgttgcgatagaaatgaacaagaa
          >>>>>>>>>>>>>>>>>>>>                                    

   60 caaataggttttagctaatgtaataaagataccgattattgttccaaaaacttgacttct
                                                                  

  120 tttatttatgtcaaaaagctcagtagtgaatatatatggaatagaaaaattccaaccccc
                                    **************                

  180 caagtaaagaactgttacaaataatgaagaaactagtagatttagatacgacgcaacata
                                                      <<<<<<<<<<<<

  240 aaataaaccaaattttatacctgaatattcggtttgataacctgctactaattcttcttc
      <<<<<<<<<<                                                  

KEYS (in order of precedence):
****** target
>>>>>> left primer
<<<<<< right primer

ADDITIONAL OLIGOS
                    start  len      tm     gc%   any    3' seq

 1 LEFT PRIMER          5   20   58.94   50.00  3.00  0.00 ggtccattctcaatctcggt
   RIGHT PRIMER       249   22   59.90   36.36  3.00  3.00 tggtttattttatgttgcgtcg
   PRODUCT SIZE: 245, PAIR ANY COMPL: 3.00, PAIR 3' COMPL: 0.00

 2 LEFT PRIMER          3   20   58.64   45.00  5.00  2.00 ttggtccattctcaatctcg
   RIGHT PRIMER       249   22   59.90   36.36  3.00  3.00 tggtttattttatgttgcgtcg
   PRODUCT SIZE: 247, PAIR ANY COMPL: 3.00, PAIR 3' COMPL: 2.00

 3 LEFT PRIMER         22   21   59.62   47.62  3.00  2.00 ggtaaagtccatcttgttgcg
   RIGHT PRIMER       249   22   59.90   36.36  3.00  3.00 tggtttattttatgttgcgtcg
   PRODUCT SIZE: 228, PAIR ANY COMPL: 4.00, PAIR 3' COMPL: 2.00

 4 LEFT PRIMER         21   21   59.62   47.62  3.00  2.00 cggtaaagtccatcttgttgc
   RIGHT PRIMER       249   22   59.90   36.36  3.00  3.00 tggtttattttatgttgcgtcg
   PRODUCT SIZE: 229, PAIR ANY COMPL: 4.00, PAIR 3' COMPL: 1.00


PRIMER PICKING RESULTS FOR MG874806_112

No mispriming library specified
Using 0-based sequence positions
OLIGO            start  len      tm     gc%   any    3' seq
LEFT PRIMER        118   20   59.32   45.00  4.00  2.00 aaccgaaagactcgaattgc
RIGHT PRIMER       226   20   60.18   45.00  5.00  1.00 cttttgggtaatgccccttt
SEQUENCE SIZE: 300
INCLUDED REGION SIZE: 300

PRODUCT SIZE: 109, PAIR ANY COMPL: 5.00, PAIR 3' COMPL: 1.00
TARGETS (start, len)*: 150,15

    0 gaataaaaaaacctcccttttaggggaatatcacctagatatttcaacctatcattttcg
                                                                  

   60 attacgaaaaagaattcgatattgcattacataataagaattgtatttctcaaaataaaa
                                                                >>

  120 ccgaaagactcgaattgcaaaaggggatctttttttttattcataactagttctatttta
      >>>>>>>>>>>>>>>>>>            ***************               

  180 tttcgttcctattctcctttctaagaaaaaggggcattacccaaaagtaaaagatttctt
                                 <<<<<<<<<<<<<<<<<<<<             

  240 cgttcttgatagttatttacttaatcggtggataggaacatactctggatcgaaaccttg
                                                                  

KEYS (in order of precedence):
****** target
>>>>>> left primer
<<<<<< right primer

ADDITIONAL OLIGOS
                    start  len      tm     gc%   any    3' seq

 1 LEFT PRIMER        118   20   59.32   45.00  4.00  2.00 aaccgaaagactcgaattgc
   RIGHT PRIMER       227   20   59.70   45.00  5.00  2.00 acttttgggtaatgcccctt
   PRODUCT SIZE: 110, PAIR ANY COMPL: 5.00, PAIR 3' COMPL: 0.00

 2 LEFT PRIMER        118   20   59.32   45.00  4.00  2.00 aaccgaaagactcgaattgc
   RIGHT PRIMER       224   20   60.52   40.00  5.00  0.00 tttgggtaatgccccttttt
   PRODUCT SIZE: 107, PAIR ANY COMPL: 5.00, PAIR 3' COMPL: 3.00

 3 LEFT PRIMER        118   20   59.32   45.00  4.00  2.00 aaccgaaagactcgaattgc
   RIGHT PRIMER       225   20   60.52   40.00  5.00  0.00 ttttgggtaatgcccctttt
   PRODUCT SIZE: 108, PAIR ANY COMPL: 5.00, PAIR 3' COMPL: 2.00

 4 LEFT PRIMER        118   20   59.32   45.00  4.00  2.00 aaccgaaagactcgaattgc
   RIGHT PRIMER       222   20   60.66   45.00  5.00  0.00 tgggtaatgcccctttttct
   PRODUCT SIZE: 105, PAIR ANY COMPL: 4.00, PAIR 3' COMPL: 3.00


PRIMER PICKING RESULTS FOR MG874806_113

No mispriming library specified
Using 0-based sequence positions
OLIGO            start  len      tm     gc%   any    3' seq
LEFT PRIMER         45   21   60.10   42.86  3.00  1.00 tccactcactttttgaatcgg
RIGHT PRIMER       194   20   60.02   50.00  2.00  0.00 cacgagcaaccaagacaaga
SEQUENCE SIZE: 300
INCLUDED REGION SIZE: 300

PRODUCT SIZE: 150, PAIR ANY COMPL: 3.00, PAIR 3' COMPL: 3.00
TARGETS (start, len)*: 150,18

    0 gaatctccattactaatcctttgtgtatcttggtcttcctaaccatccactcactttttg
                                                   >>>>>>>>>>>>>>>

   60 aatcggtaatacatatcatatatcatattcatattatagtaaaaacctcataaagtagat
      >>>>>>                                                      

  120 cttttgagcctgtttcaaggcataatgaccaatcaatcaatcttggagtaaacagtcttg
                                    ******************       <<<<<

  180 tcttggttgctcgtgtttgctttcacttaattcttgtacatagggaatgagattgaattc
      <<<<<<<<<<<<<<<                                             

  240 ctttaacagcaaatttgtaagccgttttatttcactcatacaactatctggtttagttca
                                                                  

KEYS (in order of precedence):
****** target
>>>>>> left primer
<<<<<< right primer

ADDITIONAL OLIGOS
                    start  len      tm     gc%   any    3' seq

 1 LEFT PRIMER         45   21   60.10   42.86  3.00  1.00 tccactcactttttgaatcgg
   RIGHT PRIMER       204   20   60.03   45.00  2.00  0.00 tgaaagcaaacacgagcaac
   PRODUCT SIZE: 160, PAIR ANY COMPL: 4.00, PAIR 3' COMPL: 1.00

 2 LEFT PRIMER         45   21   60.10   42.86  3.00  1.00 tccactcactttttgaatcgg
   RIGHT PRIMER       205   20   60.03   45.00  3.00  0.00 gtgaaagcaaacacgagcaa
   PRODUCT SIZE: 161, PAIR ANY COMPL: 4.00, PAIR 3' COMPL: 2.00

 3 LEFT PRIMER         45   21   60.10   42.86  3.00  1.00 tccactcactttttgaatcgg
   RIGHT PRIMER       206   20   59.64   45.00  3.00  0.00 agtgaaagcaaacacgagca
   PRODUCT SIZE: 162, PAIR ANY COMPL: 5.00, PAIR 3' COMPL: 1.00

 4 LEFT PRIMER         45   21   60.10   42.86  3.00  1.00 tccactcactttttgaatcgg
   RIGHT PRIMER       196   20   59.34   45.00  2.00  0.00 aacacgagcaaccaagacaa
   PRODUCT SIZE: 152, PAIR ANY COMPL: 3.00, PAIR 3' COMPL: 3.00


PRIMER PICKING RESULTS FOR MG874806_114

No mispriming library specified
Using 0-based sequence positions
OLIGO            start  len      tm     gc%   any    3' seq
LEFT PRIMER          9   20   60.02   50.00  2.00  2.00 tcttgtcttggttgctcgtg
RIGHT PRIMER       234   20   60.22   45.00  5.00  1.00 tgcgattcggtgagacataa
SEQUENCE SIZE: 300
INCLUDED REGION SIZE: 300

PRODUCT SIZE: 226, PAIR ANY COMPL: 5.00, PAIR 3' COMPL: 1.00
TARGETS (start, len)*: 150,16

    0 agtaaacagtcttgtcttggttgctcgtgtttgctttcacttaattcttgtacataggga
               >>>>>>>>>>>>>>>>>>>>                               

   60 atgagattgaattcctttaacagcaaatttgtaagccgttttatttcactcatacaacta
                                                                  

  120 tctggtttagttcatccatcccaatgatgaaaaaaaaaatggatatttaaccccatttaa
                                    ****************              

  180 ctctcttgctagaaagaaaagaaataggggaatttttatgtctcaccgaatcgcacgtag
                                         <<<<<<<<<<<<<<<<<<<<     

  240 agatattgataatacacatagagttaatggtatttcataactaattgattgagcagcagc
                                                                  

KEYS (in order of precedence):
****** target
>>>>>> left primer
<<<<<< right primer

ADDITIONAL OLIGOS
                    start  len      tm     gc%   any    3' seq

 1 LEFT PRIMER         19   20   60.03   45.00  2.00  1.00 gttgctcgtgtttgctttca
   RIGHT PRIMER       234   20   60.22   45.00  5.00  1.00 tgcgattcggtgagacataa
   PRODUCT SIZE: 216, PAIR ANY COMPL: 3.00, PAIR 3' COMPL: 3.00

 2 LEFT PRIMER          9   20   60.02   50.00  2.00  2.00 tcttgtcttggttgctcgtg
   RIGHT PRIMER       243   20   59.72   50.00  6.00  1.00 atctctacgtgcgattcggt
   PRODUCT SIZE: 235, PAIR ANY COMPL: 4.00, PAIR 3' COMPL: 0.00

 3 LEFT PRIMER         20   20   60.03   45.00  3.00  2.00 ttgctcgtgtttgctttcac
   RIGHT PRIMER       243   20   59.72   50.00  6.00  1.00 atctctacgtgcgattcggt
   PRODUCT SIZE: 224, PAIR ANY COMPL: 4.00, PAIR 3' COMPL: 2.00

 4 LEFT PRIMER         19   20   60.03   45.00  2.00  1.00 gttgctcgtgtttgctttca
   RIGHT PRIMER       243   20   59.72   50.00  6.00  1.00 atctctacgtgcgattcggt
   PRODUCT SIZE: 225, PAIR ANY COMPL: 4.00, PAIR 3' COMPL: 1.00


PRIMER PICKING RESULTS FOR MG874806_115

No mispriming library specified
Using 0-based sequence positions
OLIGO            start  len      tm     gc%   any    3' seq
LEFT PRIMER        115   20   59.54   45.00  4.00  2.00 ccaaatggtatcacgcttca
RIGHT PRIMER       233   20   59.79   55.00  4.00  2.00 acgtcaacgactactggcct
SEQUENCE SIZE: 300
INCLUDED REGION SIZE: 300

PRODUCT SIZE: 119, PAIR ANY COMPL: 3.00, PAIR 3' COMPL: 1.00
TARGETS (start, len)*: 150,14

    0 tgactatcatgaggtcctttcttatagttggcgcaatcataagttttttcccgagtcatt
                                                                  

   60 cttccatgcatttctgaaatttaaaagaagttcatcaaaatgtaaacgactaagtccaaa
                                                             >>>>>

  120 tggtatcacgcttcagattaacgagtttttctctctcgaatattcaactcacctattaat
      >>>>>>>>>>>>>>>               **************                

  180 tggttatagtattctctattcttttttgataaataggccagtagtcgttgacgttttccc
                                        <<<<<<<<<<<<<<<<<<<<      

  240 aaaatctttcgcaaacctctctgagatgaagagtcttttttgtgcaattctaaatgtgaa
                                                                  

KEYS (in order of precedence):
****** target
>>>>>> left primer
<<<<<< right primer

ADDITIONAL OLIGOS
                    start  len      tm     gc%   any    3' seq

 1 LEFT PRIMER         47   20   59.48   45.00  3.00  2.00 ttcccgagtcattcttccat
   RIGHT PRIMER       233   20   59.79   55.00  4.00  2.00 acgtcaacgactactggcct
   PRODUCT SIZE: 187, PAIR ANY COMPL: 5.00, PAIR 3' COMPL: 0.00

 2 LEFT PRIMER         46   20   60.57   45.00  3.00  0.00 tttcccgagtcattcttcca
   RIGHT PRIMER       233   20   59.79   55.00  4.00  2.00 acgtcaacgactactggcct
   PRODUCT SIZE: 188, PAIR ANY COMPL: 5.00, PAIR 3' COMPL: 1.00

 3 LEFT PRIMER        115   20   59.54   45.00  4.00  2.00 ccaaatggtatcacgcttca
   RIGHT PRIMER       250   20   59.56   40.00  5.00  2.00 cgaaagattttgggaaaacg
   PRODUCT SIZE: 136, PAIR ANY COMPL: 5.00, PAIR 3' COMPL: 1.00

 4 LEFT PRIMER         47   20   59.48   45.00  3.00  2.00 ttcccgagtcattcttccat
   RIGHT PRIMER       250   20   59.56   40.00  5.00  2.00 cgaaagattttgggaaaacg
   PRODUCT SIZE: 204, PAIR ANY COMPL: 6.00, PAIR 3' COMPL: 3.00


PRIMER PICKING RESULTS FOR MG874806_116

No mispriming library specified
Using 0-based sequence positions
OLIGO            start  len      tm     gc%   any    3' seq
LEFT PRIMER         68   20   60.05   40.00  8.00  0.00 ttttccggaacaagcaaatc
RIGHT PRIMER       289   20   60.30   55.00  6.00  1.00 agaacccgttcgtctgtctg
SEQUENCE SIZE: 300
INCLUDED REGION SIZE: 300

PRODUCT SIZE: 222, PAIR ANY COMPL: 4.00, PAIR 3' COMPL: 1.00
TARGETS (start, len)*: 150,14

    0 catttcgagtctttgaattgaaaaattttagaattcgcaattttctacgatgcctaaacg
                                                                  

   60 ataaaatattttccggaacaagcaaatcaaaatgatttttgtctctctttccagttattc
              >>>>>>>>>>>>>>>>>>>>                                

  120 tttgatacgatgaaatagcttcatccatattttttttagaaacatatcctttctcttggt
                                    **************                

  180 atttttgatttctttgatgcttactcttatgaatatgaaccaacgaaatacctaaggttt
                                                                  

  240 gatacataatcaattggccatccttttttccagacagacgaacgggttctataatcaata
                                    <<<<<<<<<<<<<<<<<<<<          

KEYS (in order of precedence):
****** target
>>>>>> left primer
<<<<<< right primer

ADDITIONAL OLIGOS
                    start  len      tm     gc%   any    3' seq

 1 LEFT PRIMER         35   20   60.23   45.00  4.00  2.00 cgcaattttctacgatgcct
   RIGHT PRIMER       289   20   60.30   55.00  6.00  1.00 agaacccgttcgtctgtctg
   PRODUCT SIZE: 255, PAIR ANY COMPL: 4.00, PAIR 3' COMPL: 0.00

 2 LEFT PRIMER         72   20   60.97   40.00  4.00  0.00 ccggaacaagcaaatcaaaa
   RIGHT PRIMER       289   20   60.30   55.00  6.00  1.00 agaacccgttcgtctgtctg
   PRODUCT SIZE: 218, PAIR ANY COMPL: 4.00, PAIR 3' COMPL: 1.00

 3 LEFT PRIMER         35   20   60.23   45.00  4.00  2.00 cgcaattttctacgatgcct
   RIGHT PRIMER       283   20   58.90   45.00  3.00  2.00 cgttcgtctgtctggaaaaa
   PRODUCT SIZE: 249, PAIR ANY COMPL: 5.00, PAIR 3' COMPL: 1.00

 4 LEFT PRIMER         68   20   60.05   40.00  8.00  0.00 ttttccggaacaagcaaatc
   RIGHT PRIMER       290   21   60.30   52.38  6.00  1.00 tagaacccgttcgtctgtctg
   PRODUCT SIZE: 223, PAIR ANY COMPL: 4.00, PAIR 3' COMPL: 1.00


PRIMER PICKING RESULTS FOR MG874806_117

No mispriming library specified
Using 0-based sequence positions
OLIGO            start  len      tm     gc%   any    3' seq
LEFT PRIMER          7   21   57.26   33.33  5.00  2.00 tttccttgaaatggagattca
RIGHT PRIMER       196   20   60.12   40.00  2.00  0.00 aaaatgaaagcaaacggcac
SEQUENCE SIZE: 300
INCLUDED REGION SIZE: 300

PRODUCT SIZE: 190, PAIR ANY COMPL: 5.00, PAIR 3' COMPL: 0.00
TARGETS (start, len)*: 150,18

    0 gttcttatttccttgaaatggagattcataaaaaaagcattccgttttattttcataatt
             >>>>>>>>>>>>>>>>>>>>>                                

   60 aagaaatttatatgataaaagaccatacctatagtattttttaaaattctctttttgatt
                                                                  

  120 aaataataaatccactttttcttttttcgaattaattaattggtttttttcatatgagtg
                                    ******************         <<<

  180 ccgtttgctttcattttccttattcactttagctatacgatgttgatgaactggatttcg
      <<<<<<<<<<<<<<<<<                                           

  240 ccatttttttggtattaatctagaccagatgatctgagataaatcgtattgataatgccc
                                                                  

KEYS (in order of precedence):
****** target
>>>>>> left primer
<<<<<< right primer

ADDITIONAL OLIGOS
                    start  len      tm     gc%   any    3' seq

 1 LEFT PRIMER          7   21   57.26   33.33  5.00  2.00 tttccttgaaatggagattca
   RIGHT PRIMER       195   20   59.75   40.00  2.00  1.00 aaatgaaagcaaacggcact
   PRODUCT SIZE: 189, PAIR ANY COMPL: 5.00, PAIR 3' COMPL: 1.00

 2 LEFT PRIMER         32   23   59.11   26.09  5.00  1.00 aaaagcattccgttttattttca
   RIGHT PRIMER       243   20   59.90   45.00  4.00  2.00 atggcgaaatccagttcatc
   PRODUCT SIZE: 212, PAIR ANY COMPL: 4.00, PAIR 3' COMPL: 0.00

 3 LEFT PRIMER          7   21   57.26   33.33  5.00  2.00 tttccttgaaatggagattca
   RIGHT PRIMER       194   20   60.26   45.00  2.00  0.00 aatgaaagcaaacggcactc
   PRODUCT SIZE: 188, PAIR ANY COMPL: 5.00, PAIR 3' COMPL: 1.00

 4 LEFT PRIMER         33   22   57.89   27.27  4.00  1.00 aaagcattccgttttattttca
   RIGHT PRIMER       243   20   59.90   45.00  4.00  2.00 atggcgaaatccagttcatc
   PRODUCT SIZE: 211, PAIR ANY COMPL: 4.00, PAIR 3' COMPL: 0.00


PRIMER PICKING RESULTS FOR MG874806_118

No mispriming library specified
Using 0-based sequence positions
NO PRIMERS FOUND

SEQUENCE SIZE: 300
INCLUDED REGION SIZE: 300

TARGETS (start, len)*: 150,137

    0 aggtttaagaaagaaggagattccttgatattgaagaacagatcgtaatttatatgagtc
                                                                  

   60 attaacccggagttgtgagaatctgtaaaatacatatgcttgtgatatagaggataagtc
                                                                  

  120 ataaaaaatatgtgaatttcttttactaatattattattatcaattgacttttttctagt
                                    ******************************

  180 cgaaatcaaaaaaagaggaattgtatttttcttttttttattaagtcttctttctcttct
      ************************************************************

  240 ttcattattgtaaatggatttatcaataatttttttttttgattcaagaaagaattctgt
      ***********************************************             

KEYS (in order of precedence):
****** target


PRIMER PICKING RESULTS FOR MG874806_119

No mispriming library specified
Using 0-based sequence positions
OLIGO            start  len      tm     gc%   any    3' seq
LEFT PRIMER        126   22   59.14   40.91  5.00  0.00 tgttctattagcccgatccttt
RIGHT PRIMER       263   25   60.16   32.00  4.00  2.00 tcgagtgaaattaaagaagaaaacg
SEQUENCE SIZE: 300
INCLUDED REGION SIZE: 300

PRODUCT SIZE: 138, PAIR ANY COMPL: 5.00, PAIR 3' COMPL: 3.00
TARGETS (start, len)*: 150,29

    0 ctcccatttttcaaattttttagcattagagcttgttttgttagaactaaggttatgatt
                                                                  

   60 ttttgtttttggagttattttttctttctcttttgttattctttcaatttgatctcgaag
                                                                  

  120 tatacttgttctattagcccgatcctttatttttttttttgtcaaaaaaaaattttgaca
            >>>>>>>>>>>>>>>>>>>>>>  ***************************** 

  180 actcgaagatgcaatttgactcaatgattcgtcaattttatgattgttaattatggaatc
                                                                 <

  240 gttttcttctttaatttcactcgattcatatatttcaacttctcttaattgaaataagaa
      <<<<<<<<<<<<<<<<<<<<<<<<                                    

KEYS (in order of precedence):
****** target
>>>>>> left primer
<<<<<< right primer

ADDITIONAL OLIGOS
                    start  len      tm     gc%   any    3' seq

 1 LEFT PRIMER        125   22   59.14   40.91  5.00  0.00 ttgttctattagcccgatcctt
   RIGHT PRIMER       262   25   60.16   32.00  4.00  0.00 cgagtgaaattaaagaagaaaacga
   PRODUCT SIZE: 138, PAIR ANY COMPL: 6.00, PAIR 3' COMPL: 3.00

 2 LEFT PRIMER        125   22   59.14   40.91  5.00  0.00 ttgttctattagcccgatcctt
   RIGHT PRIMER       263   25   60.16   32.00  4.00  2.00 tcgagtgaaattaaagaagaaaacg
   PRODUCT SIZE: 139, PAIR ANY COMPL: 6.00, PAIR 3' COMPL: 2.00

 3 LEFT PRIMER        124   23   60.00   43.48  5.00  0.00 cttgttctattagcccgatcctt
   RIGHT PRIMER       262   25   60.16   32.00  4.00  0.00 cgagtgaaattaaagaagaaaacga
   PRODUCT SIZE: 139, PAIR ANY COMPL: 6.00, PAIR 3' COMPL: 3.00

 4 LEFT PRIMER        124   23   60.00   43.48  5.00  0.00 cttgttctattagcccgatcctt
   RIGHT PRIMER       263   25   60.16   32.00  4.00  2.00 tcgagtgaaattaaagaagaaaacg
   PRODUCT SIZE: 140, PAIR ANY COMPL: 6.00, PAIR 3' COMPL: 2.00


PRIMER PICKING RESULTS FOR MG874806_120

No mispriming library specified
Using 0-based sequence positions
OLIGO            start  len      tm     gc%   any    3' seq
LEFT PRIMER          7   22   59.09   36.36  7.00  3.00 gcaatttgactcaatgattcgt
RIGHT PRIMER       227   20   59.29   40.00  4.00  2.00 ggaaaaacaaaaccattccg
SEQUENCE SIZE: 300
INCLUDED REGION SIZE: 300

PRODUCT SIZE: 221, PAIR ANY COMPL: 5.00, PAIR 3' COMPL: 3.00
TARGETS (start, len)*: 150,14

    0 cgaagatgcaatttgactcaatgattcgtcaattttatgattgttaattatggaatcgtt
             >>>>>>>>>>>>>>>>>>>>>>                               

   60 ttcttctttaatttcactcgattcatatatttcaacttctcttaattgaaataagaaaat
                                                                  

  120 tcgatttacttttgaaagttcttttattcttttttttagaaaaagaaaacttttgataac
                                    **************                

  180 ccattcttttgtttcttttgaaacctttcggaatggttttgtttttcctttcaaaactgt
                                  <<<<<<<<<<<<<<<<<<<<            

  240 tagaacttgaaaatacttccttttggattttttttttaattttctaattttttttttgag
                                                                  

KEYS (in order of precedence):
****** target
>>>>>> left primer
<<<<<< right primer

ADDITIONAL OLIGOS
                    start  len      tm     gc%   any    3' seq

 1 LEFT PRIMER          7   22   59.09   36.36  7.00  3.00 gcaatttgactcaatgattcgt
   RIGHT PRIMER       228   21   60.20   38.10  4.00  2.00 aggaaaaacaaaaccattccg
   PRODUCT SIZE: 222, PAIR ANY COMPL: 5.00, PAIR 3' COMPL: 3.00

 2 LEFT PRIMER          7   22   59.09   36.36  7.00  3.00 gcaatttgactcaatgattcgt
   RIGHT PRIMER       227   21   61.03   38.10  4.00  3.00 ggaaaaacaaaaccattccga
   PRODUCT SIZE: 221, PAIR ANY COMPL: 5.00, PAIR 3' COMPL: 2.00

 3 LEFT PRIMER          7   22   59.09   36.36  7.00  3.00 gcaatttgactcaatgattcgt
   RIGHT PRIMER       212   21   58.84   33.33  6.00  2.00 ttccgaaaggtttcaaaagaa
   PRODUCT SIZE: 206, PAIR ANY COMPL: 5.00, PAIR 3' COMPL: 3.00

 4 LEFT PRIMER         13   23   58.62   30.43  7.00  2.00 tgactcaatgattcgtcaatttt
   RIGHT PRIMER       227   20   59.29   40.00  4.00  2.00 ggaaaaacaaaaccattccg
   PRODUCT SIZE: 215, PAIR ANY COMPL: 5.00, PAIR 3' COMPL: 2.00


PRIMER PICKING RESULTS FOR MG874806_121

No mispriming library specified
Using 0-based sequence positions
OLIGO            start  len      tm     gc%   any    3' seq
LEFT PRIMER         90   20   59.29   40.00  4.00  0.00 cggaatggttttgtttttcc
RIGHT PRIMER       240   20   59.97   50.00  4.00  1.00 aactcccctttggttcgact
SEQUENCE SIZE: 300
INCLUDED REGION SIZE: 300

PRODUCT SIZE: 151, PAIR ANY COMPL: 3.00, PAIR 3' COMPL: 0.00
TARGETS (start, len)*: 150,36

    0 attcgatttacttttgaaagttcttttattcttttttttagaaaaagaaaacttttgata
                                                                  

   60 acccattcttttgtttcttttgaaacctttcggaatggttttgtttttcctttcaaaact
                                    >>>>>>>>>>>>>>>>>>>>          

  120 gttagaacttgaaaatacttccttttggattttttttttaattttctaattttttttttg
                                    ******************************

  180 agttctttgaaaatgggttgaaaaaaggaacgttgttttcgagtcgaaccaaaggggagt
      ******                                   <<<<<<<<<<<<<<<<<<<

  240 tcagctctcattcccgcaaccgttaaaaaataagaatcatctttttcttttttctttttc
      <                                                           

KEYS (in order of precedence):
****** target
>>>>>> left primer
<<<<<< right primer

ADDITIONAL OLIGOS
                    start  len      tm     gc%   any    3' seq

 1 LEFT PRIMER         90   20   59.29   40.00  4.00  0.00 cggaatggttttgtttttcc
   RIGHT PRIMER       245   20   60.11   50.00  4.00  0.00 agctgaactcccctttggtt
   PRODUCT SIZE: 156, PAIR ANY COMPL: 3.00, PAIR 3' COMPL: 0.00

 2 LEFT PRIMER         85   20   58.92   40.00  7.00  0.00 cctttcggaatggttttgtt
   RIGHT PRIMER       240   20   59.97   50.00  4.00  1.00 aactcccctttggttcgact
   PRODUCT SIZE: 156, PAIR ANY COMPL: 3.00, PAIR 3' COMPL: 0.00

 3 LEFT PRIMER         85   20   58.92   40.00  7.00  0.00 cctttcggaatggttttgtt
   RIGHT PRIMER       245   20   60.11   50.00  4.00  0.00 agctgaactcccctttggtt
   PRODUCT SIZE: 161, PAIR ANY COMPL: 3.00, PAIR 3' COMPL: 0.00

 4 LEFT PRIMER         90   20   59.29   40.00  4.00  0.00 cggaatggttttgtttttcc
   RIGHT PRIMER       239   20   60.49   55.00  4.00  3.00 actcccctttggttcgactc
   PRODUCT SIZE: 150, PAIR ANY COMPL: 3.00, PAIR 3' COMPL: 0.00


PRIMER PICKING RESULTS FOR MG874806_122

No mispriming library specified
Using 0-based sequence positions
OLIGO            start  len      tm     gc%   any    3' seq
LEFT PRIMER        123   20   60.20   45.00  3.00  3.00 tcatttccatcactctggca
RIGHT PRIMER       283   20   59.52   35.00  4.00  3.00 aaaggcgattttccatttga
SEQUENCE SIZE: 300
INCLUDED REGION SIZE: 300

PRODUCT SIZE: 161, PAIR ANY COMPL: 3.00, PAIR 3' COMPL: 2.00
TARGETS (start, len)*: 150,15

    0 acccaagtcttgtagagatcattcgatgaagattttttgattctatttctatattgggtt
                                                                  

   60 atccttctttttagaatgtccaaaaaaatggataaactagtgggatatgtaaaagaaatt
                                                                  

  120 ctttcatttccatcactctggcatatgtcaaaaaaaaattgtgacatctcgtatctcaca
         >>>>>>>>>>>>>>>>>>>>       ***************               

  180 gccttgtcaaattgactattttttatgtatcgaaatggtcgattccaccgcttcgaatcg
                                                                  

  240 aaaagaagagttacaaggggtttatcaaatggaaaatcgcctttatccttagttttttta
                              <<<<<<<<<<<<<<<<<<<<                

KEYS (in order of precedence):
****** target
>>>>>> left primer
<<<<<< right primer

ADDITIONAL OLIGOS
                    start  len      tm     gc%   any    3' seq

 1 LEFT PRIMER        123   20   60.20   45.00  3.00  3.00 tcatttccatcactctggca
   RIGHT PRIMER       283   21   59.80   33.33  4.00  2.00 aaaggcgattttccatttgat
   PRODUCT SIZE: 161, PAIR ANY COMPL: 4.00, PAIR 3' COMPL: 3.00

 2 LEFT PRIMER        121   21   60.07   42.86  3.00  2.00 tttcatttccatcactctggc
   RIGHT PRIMER       283   20   59.52   35.00  4.00  3.00 aaaggcgattttccatttga
   PRODUCT SIZE: 163, PAIR ANY COMPL: 3.00, PAIR 3' COMPL: 1.00

 3 LEFT PRIMER        123   20   60.20   45.00  3.00  3.00 tcatttccatcactctggca
   RIGHT PRIMER       284   21   59.55   33.33  4.00  3.00 taaaggcgattttccatttga
   PRODUCT SIZE: 162, PAIR ANY COMPL: 3.00, PAIR 3' COMPL: 2.00

 4 LEFT PRIMER        123   20   60.20   45.00  3.00  3.00 tcatttccatcactctggca
   RIGHT PRIMER       282   20   58.51   35.00  3.00  2.00 aaggcgattttccatttgat
   PRODUCT SIZE: 160, PAIR ANY COMPL: 4.00, PAIR 3' COMPL: 3.00


PRIMER PICKING RESULTS FOR MG874806_123

No mispriming library specified
Using 0-based sequence positions
OLIGO            start  len      tm     gc%   any    3' seq
LEFT PRIMER        119   24   60.13   37.50  8.00  1.00 tccgtaaatgtaaattgagggtct
RIGHT PRIMER       276   20   61.11   55.00  2.00  2.00 ggcagaataccctcacccat
SEQUENCE SIZE: 300
INCLUDED REGION SIZE: 300

PRODUCT SIZE: 158, PAIR ANY COMPL: 7.00, PAIR 3' COMPL: 3.00
TARGETS (start, len)*: 150,65

    0 gaaaatcgcctttatccttagtttttttatcaaatattttgaatcttgaattgtcaaaat
                                                                  

   60 tttcgtccatatctatgagaaaagactctttcgaaaatgttccttttttagaacctatct
                                                                 >

  120 ccgtaaatgtaaattgagggtctaattcgtttttttttcctttcacttctagttcttccc
      >>>>>>>>>>>>>>>>>>>>>>>       ******************************

  180 tttcatgtattttattcagatctctctcttttaatttttcttccgtttttgaggtttctt
      ***********************************                         

  240 tcagtttcttagtaagaatgggtgagggtattctgcctaaatagtagacacaggtagtaa
                       <<<<<<<<<<<<<<<<<<<<                       

KEYS (in order of precedence):
****** target
>>>>>> left primer
<<<<<< right primer

ADDITIONAL OLIGOS
                    start  len      tm     gc%   any    3' seq

 1 LEFT PRIMER        119   24   60.13   37.50  8.00  1.00 tccgtaaatgtaaattgagggtct
   RIGHT PRIMER       275   20   58.86   50.00  3.00  1.00 gcagaataccctcacccatt
   PRODUCT SIZE: 157, PAIR ANY COMPL: 7.00, PAIR 3' COMPL: 3.00

 2 LEFT PRIMER        120   22   57.58   40.91  8.00  2.00 ccgtaaatgtaaattgagggtc
   RIGHT PRIMER       278   20   59.01   55.00  3.00  0.00 taggcagaataccctcaccc
   PRODUCT SIZE: 159, PAIR ANY COMPL: 7.00, PAIR 3' COMPL: 3.00

 3 LEFT PRIMER        120   22   57.58   40.91  8.00  2.00 ccgtaaatgtaaattgagggtc
   RIGHT PRIMER       276   20   61.11   55.00  2.00  2.00 ggcagaataccctcacccat
   PRODUCT SIZE: 157, PAIR ANY COMPL: 7.00, PAIR 3' COMPL: 2.00

 4 LEFT PRIMER        120   22   57.58   40.91  8.00  2.00 ccgtaaatgtaaattgagggtc
   RIGHT PRIMER       275   20   58.86   50.00  3.00  1.00 gcagaataccctcacccatt
   PRODUCT SIZE: 156, PAIR ANY COMPL: 7.00, PAIR 3' COMPL: 2.00


PRIMER PICKING RESULTS FOR MG874806_124

No mispriming library specified
Using 0-based sequence positions
OLIGO            start  len      tm     gc%   any    3' seq
LEFT PRIMER         39   20   60.01   50.00  3.00  0.00 cggagacctgtgtttttggt
RIGHT PRIMER       216   20   59.85   55.00  4.00  1.00 tacctgtacccgaaaccgac
SEQUENCE SIZE: 300
INCLUDED REGION SIZE: 300

PRODUCT SIZE: 178, PAIR ANY COMPL: 5.00, PAIR 3' COMPL: 3.00
TARGETS (start, len)*: 150,14

    0 gggcaggcgtcagcccccatacatggtcttacgactttgcggagacctgtgtttttggta
                                             >>>>>>>>>>>>>>>>>>>> 

   60 aacagtcgcccgggcctggtcactgcgaccccctttgtgaggaggcaccccttctcccga
                                                                  

  120 agttacggggctattttgccgagttccttagagagagttgtctcgcgcccctaggtattc
                                    **************                

  180 tctacctacccacctgtgtcggtttcgggtacaggtaccctcttgtttaaaggccgttcg
                       <<<<<<<<<<<<<<<<<<<<                       

  240 agcttttcctgggagtatggcgtgggttacttcagcgccgtagcgcctggtgctcgaaca
                                                                  

KEYS (in order of precedence):
****** target
>>>>>> left primer
<<<<<< right primer

ADDITIONAL OLIGOS
                    start  len      tm     gc%   any    3' seq

 1 LEFT PRIMER         51   20   59.97   45.00  3.00  1.00 tttttggtaaacagtcgccc
   RIGHT PRIMER       216   20   59.85   55.00  4.00  1.00 tacctgtacccgaaaccgac
   PRODUCT SIZE: 166, PAIR ANY COMPL: 5.00, PAIR 3' COMPL: 1.00

 2 LEFT PRIMER         51   20   59.97   45.00  3.00  1.00 tttttggtaaacagtcgccc
   RIGHT PRIMER       217   20   59.85   55.00  6.00  0.00 gtacctgtacccgaaaccga
   PRODUCT SIZE: 167, PAIR ANY COMPL: 5.00, PAIR 3' COMPL: 0.00

 3 LEFT PRIMER         13   20   60.07   55.00  6.00  2.00 cccccatacatggtcttacg
   RIGHT PRIMER       216   20   59.85   55.00  4.00  1.00 tacctgtacccgaaaccgac
   PRODUCT SIZE: 204, PAIR ANY COMPL: 5.00, PAIR 3' COMPL: 1.00

 4 LEFT PRIMER         13   20   60.07   55.00  6.00  2.00 cccccatacatggtcttacg
   RIGHT PRIMER       217   20   59.85   55.00  6.00  0.00 gtacctgtacccgaaaccga
   PRODUCT SIZE: 205, PAIR ANY COMPL: 5.00, PAIR 3' COMPL: 2.00


PRIMER PICKING RESULTS FOR MG874806_125

No mispriming library specified
Using 0-based sequence positions
OLIGO            start  len      tm     gc%   any    3' seq
LEFT PRIMER        126   20   60.01   60.00  4.00  0.00 cagctacaggaaccggagag
RIGHT PRIMER       227   20   59.09   50.00  3.00  3.00 ggagaagggcaatcactcat
SEQUENCE SIZE: 300
INCLUDED REGION SIZE: 300

PRODUCT SIZE: 102, PAIR ANY COMPL: 3.00, PAIR 3' COMPL: 2.00
TARGETS (start, len)*: 150,15

    0 ccgaacacagcttacaactttcattgtactgtgctctcgaaagagcaactcttctcaaaa
                                                                  

   60 tctcactcaaaaggtgctgagttggaatcccattctaactaagaattcttgtggttccgg
                                                                  

  120 aggttccagctacaggaaccggagagcttcccccccccttccgcccgactctttggtctt
            >>>>>>>>>>>>>>>>>>>>    ***************               

  180 aagaacgctggttttaagaattttaagaatgagtgattgcccttctccgacccttactgc
                                  <<<<<<<<<<<<<<<<<<<<            

  240 ccaacacggacagctaatgcgttccacttattgaacagggttctatggtcggtccgtgac
                                                                  

KEYS (in order of precedence):
****** target
>>>>>> left primer
<<<<<< right primer

ADDITIONAL OLIGOS
                    start  len      tm     gc%   any    3' seq

 1 LEFT PRIMER        126   20   60.01   60.00  4.00  0.00 cagctacaggaaccggagag
   RIGHT PRIMER       298   20   60.92   55.00  5.00  0.00 tcacggaccgaccatagaac
   PRODUCT SIZE: 173, PAIR ANY COMPL: 3.00, PAIR 3' COMPL: 1.00

 2 LEFT PRIMER        126   20   60.01   60.00  4.00  0.00 cagctacaggaaccggagag
   RIGHT PRIMER       299   20   60.92   55.00  5.00  1.00 gtcacggaccgaccatagaa
   PRODUCT SIZE: 174, PAIR ANY COMPL: 3.00, PAIR 3' COMPL: 0.00

 3 LEFT PRIMER        126   20   60.01   60.00  4.00  0.00 cagctacaggaaccggagag
   RIGHT PRIMER       238   20   61.00   60.00  3.00  0.00 cagtaagggtcggagaaggg
   PRODUCT SIZE: 113, PAIR ANY COMPL: 3.00, PAIR 3' COMPL: 0.00

 4 LEFT PRIMER        126   20   60.01   60.00  4.00  0.00 cagctacaggaaccggagag
   RIGHT PRIMER       298   19   60.06   52.63  5.00  1.00 tcacggaccgaccatagaa
   PRODUCT SIZE: 173, PAIR ANY COMPL: 3.00, PAIR 3' COMPL: 0.00


PRIMER PICKING RESULTS FOR MG874806_126

No mispriming library specified
Using 0-based sequence positions
OLIGO            start  len      tm     gc%   any    3' seq
LEFT PRIMER        115   20   60.13   50.00  4.00  2.00 ttgcagctttctccagacct
RIGHT PRIMER       232   20   59.98   50.00  4.00  1.00 cgcatcttcacagaccaaga
SEQUENCE SIZE: 300
INCLUDED REGION SIZE: 300

PRODUCT SIZE: 118, PAIR ANY COMPL: 3.00, PAIR 3' COMPL: 1.00
TARGETS (start, len)*: 150,14

    0 tctttataccaagcattcttcttacggctagatccaatctcctggtccctgcggaaagga
                                                                  

   60 aaaagaatttcacgctcttcctttcgggaagggaggattagagaaatcctattgattgca
                                                             >>>>>

  120 gctttctccagacctccgggaaaagcatgaaaaaaaaggctcgaatggtacgatccctcc
      >>>>>>>>>>>>>>>               **************                

  180 gtcaccccagaatgaagggggtgatctcgtagttcttggtctgtgaagatgcgttgttag
                                       <<<<<<<<<<<<<<<<<<<<       

  240 gtgctccattttcttttcccattgaggccgaacctaaacctgtgctcgagagatagctgt
                                                                  

KEYS (in order of precedence):
****** target
>>>>>> left primer
<<<<<< right primer

ADDITIONAL OLIGOS
                    start  len      tm     gc%   any    3' seq

 1 LEFT PRIMER          8   20   59.85   50.00  6.00  2.00 ccaagcattcttcttacggc
   RIGHT PRIMER       232   20   59.98   50.00  4.00  1.00 cgcatcttcacagaccaaga
   PRODUCT SIZE: 225, PAIR ANY COMPL: 4.00, PAIR 3' COMPL: 2.00

 2 LEFT PRIMER          8   20   59.85   50.00  6.00  2.00 ccaagcattcttcttacggc
   RIGHT PRIMER       211   20   60.07   55.00  4.00  1.00 ctacgagatcacccccttca
   PRODUCT SIZE: 204, PAIR ANY COMPL: 3.00, PAIR 3' COMPL: 1.00

 3 LEFT PRIMER         24   20   59.79   55.00  5.00  1.00 cggctagatccaatctcctg
   RIGHT PRIMER       232   20   59.98   50.00  4.00  1.00 cgcatcttcacagaccaaga
   PRODUCT SIZE: 209, PAIR ANY COMPL: 4.00, PAIR 3' COMPL: 3.00

 4 LEFT PRIMER        115   20   60.13   50.00  4.00  2.00 ttgcagctttctccagacct
   RIGHT PRIMER       249   20   60.14   50.00  4.00  2.00 aatggagcacctaacaacgc
   PRODUCT SIZE: 135, PAIR ANY COMPL: 5.00, PAIR 3' COMPL: 1.00


PRIMER PICKING RESULTS FOR MG874806_127

No mispriming library specified
Using 0-based sequence positions
OLIGO            start  len      tm     gc%   any    3' seq
LEFT PRIMER         63   20   60.04   50.00  4.00  2.00 cctgaaaaggaggtgatcca
RIGHT PRIMER       280   20   59.46   50.00  4.00  2.00 gaagccggaatcgctagtaa
SEQUENCE SIZE: 300
INCLUDED REGION SIZE: 300

PRODUCT SIZE: 218, PAIR ANY COMPL: 3.00, PAIR 3' COMPL: 0.00
TARGETS (start, len)*: 150,14

    0 cctgctttttgttttgggtgtgaagcagtgtcaaaccaaaatacccaacaagcattagct
                                                                  

   60 ccccctgaaaaggaggtgatccagccgcaccttccagtacggctaccttgttacgacttc
         >>>>>>>>>>>>>>>>>>>>                                     

  120 actccagtcactagccctgccttcggcatccccccccttgcggttaaggtaacgacttcg
                                    **************                

  180 ggcatggccagctcccatagtgtgacgggcggtgtgtacaaggcccgggaacgaattcac
                                                                  

  240 cgccgtatggctgaccggcgattactagcgattccggcttcatgcaggcgagttgcagcc
                           <<<<<<<<<<<<<<<<<<<<                   

KEYS (in order of precedence):
****** target
>>>>>> left primer
<<<<<< right primer

ADDITIONAL OLIGOS
                    start  len      tm     gc%   any    3' seq

 1 LEFT PRIMER         46   20   60.10   50.00  4.00  0.00 aacaagcattagctccccct
   RIGHT PRIMER       280   20   59.46   50.00  4.00  2.00 gaagccggaatcgctagtaa
   PRODUCT SIZE: 235, PAIR ANY COMPL: 5.00, PAIR 3' COMPL: 1.00

 2 LEFT PRIMER          7   20   60.13   40.00  3.00  1.00 tttgttttgggtgtgaagca
   RIGHT PRIMER       280   20   59.46   50.00  4.00  2.00 gaagccggaatcgctagtaa
   PRODUCT SIZE: 274, PAIR ANY COMPL: 3.00, PAIR 3' COMPL: 0.00

 3 LEFT PRIMER         63   20   60.04   50.00  4.00  2.00 cctgaaaaggaggtgatcca
   RIGHT PRIMER       183   20   60.63   50.00  4.00  2.00 tgcccgaagtcgttacctta
   PRODUCT SIZE: 121, PAIR ANY COMPL: 4.00, PAIR 3' COMPL: 1.00

 4 LEFT PRIMER         46   20   60.10   50.00  4.00  0.00 aacaagcattagctccccct
   RIGHT PRIMER       183   20   60.63   50.00  4.00  2.00 tgcccgaagtcgttacctta
   PRODUCT SIZE: 138, PAIR ANY COMPL: 3.00, PAIR 3' COMPL: 1.00


PRIMER PICKING RESULTS FOR MG874806_128

No mispriming library specified
Using 0-based sequence positions
OLIGO            start  len      tm     gc%   any    3' seq
LEFT PRIMER        110   20   60.10   55.00  4.00  2.00 ttactcttcgggacagggtg
RIGHT PRIMER       211   20   60.07   50.00  2.00  2.00 ttttcacctcatacggctcc
SEQUENCE SIZE: 300
INCLUDED REGION SIZE: 300

PRODUCT SIZE: 102, PAIR ANY COMPL: 4.00, PAIR 3' COMPL: 2.00
TARGETS (start, len)*: 150,14

    0 gtgattggatccgcatatgtttggtaaagagaataatcttctcctttgagaataatcaaa
                                                                  

   60 aaaggaaagtgttcaattggaacatgaaaacgtgactaaattggtcctagttactcttcg
                                                        >>>>>>>>>>

  120 ggacagggtggaagaagggaggggattctcgcgcgcggaaaaggatccaatgaattcgaa
      >>>>>>>>>>                    **************                

  180 agaattgaacgaggagccgtatgaggtgaaaatctcatgtacgattctgtagagtggcag
                  <<<<<<<<<<<<<<<<<<<<                            

  240 taagggtgacttatctgtcaacttttccactatcacccccaaaaaaccaaactctgcctt
                                                                  

KEYS (in order of precedence):
****** target
>>>>>> left primer
<<<<<< right primer

ADDITIONAL OLIGOS
                    start  len      tm     gc%   any    3' seq

 1 LEFT PRIMER        110   20   60.10   55.00  4.00  2.00 ttactcttcgggacagggtg
   RIGHT PRIMER       281   20   60.16   45.00  2.00  0.00 ttgggggtgatagtggaaaa
   PRODUCT SIZE: 172, PAIR ANY COMPL: 3.00, PAIR 3' COMPL: 0.00

 2 LEFT PRIMER        110   20   60.10   55.00  4.00  2.00 ttactcttcgggacagggtg
   RIGHT PRIMER       282   20   60.16   45.00  3.00  0.00 tttgggggtgatagtggaaa
   PRODUCT SIZE: 173, PAIR ANY COMPL: 3.00, PAIR 3' COMPL: 0.00

 3 LEFT PRIMER        110   20   60.10   55.00  4.00  2.00 ttactcttcgggacagggtg
   RIGHT PRIMER       283   20   60.16   45.00  2.00  0.00 ttttgggggtgatagtggaa
   PRODUCT SIZE: 174, PAIR ANY COMPL: 3.00, PAIR 3' COMPL: 0.00

 4 LEFT PRIMER        110   20   60.10   55.00  4.00  2.00 ttactcttcgggacagggtg
   RIGHT PRIMER       284   20   60.16   45.00  2.00  0.00 tttttgggggtgatagtgga
   PRODUCT SIZE: 175, PAIR ANY COMPL: 3.00, PAIR 3' COMPL: 0.00


PRIMER PICKING RESULTS FOR MG874806_129

No mispriming library specified
Using 0-based sequence positions
OLIGO            start  len      tm     gc%   any    3' seq
LEFT PRIMER         55   20   59.96   55.00  4.00  0.00 gtatgtacggcttggaggga
RIGHT PRIMER       191   20   59.90   50.00  4.00  0.00 acgtgacatgagcgtgaaag
SEQUENCE SIZE: 300
INCLUDED REGION SIZE: 300

PRODUCT SIZE: 137, PAIR ANY COMPL: 5.00, PAIR 3' COMPL: 0.00
TARGETS (start, len)*: 150,14

    0 ctcgatctcatagatacatatagaattctgcggaaagccgtattcgatgaaagtcgtatg
                                                             >>>>>

   60 tacggcttggagggagatctttcatatctttcgagatccaccctacaatatggggtaaaa
      >>>>>>>>>>>>>>>                                             

  120 aagccaaaataagtgattttagcccttataaaaaaaacggattcttaaacccctttcacg
                                    **************        <<<<<<<<

  180 ctcatgtcacgtcgaggtactgcagaagaaaaaacagcaaaatccgatccaatttatcgt
      <<<<<<<<<<<<                                                

  240 aatcgattagttaacatgttggtgaaccgtattctgaaacacggaaaaaaatcattggct
                                                                  

KEYS (in order of precedence):
****** target
>>>>>> left primer
<<<<<< right primer

ADDITIONAL OLIGOS
                    start  len      tm     gc%   any    3' seq

 1 LEFT PRIMER         55   20   59.96   55.00  4.00  0.00 gtatgtacggcttggaggga
   RIGHT PRIMER       233   20   59.90   40.00  6.00  1.00 aattggatcggattttgctg
   PRODUCT SIZE: 179, PAIR ANY COMPL: 2.00, PAIR 3' COMPL: 0.00

 2 LEFT PRIMER         55   20   59.96   55.00  4.00  0.00 gtatgtacggcttggaggga
   RIGHT PRIMER       198   20   59.86   55.00  6.00  3.00 tacctcgacgtgacatgagc
   PRODUCT SIZE: 144, PAIR ANY COMPL: 5.00, PAIR 3' COMPL: 2.00

 3 LEFT PRIMER         56   20   60.09   55.00  4.00  0.00 tatgtacggcttggagggag
   RIGHT PRIMER       191   20   59.90   50.00  4.00  0.00 acgtgacatgagcgtgaaag
   PRODUCT SIZE: 136, PAIR ANY COMPL: 5.00, PAIR 3' COMPL: 0.00

 4 LEFT PRIMER         56   20   60.09   55.00  4.00  0.00 tatgtacggcttggagggag
   RIGHT PRIMER       233   20   59.90   40.00  6.00  1.00 aattggatcggattttgctg
   PRODUCT SIZE: 178, PAIR ANY COMPL: 2.00, PAIR 3' COMPL: 1.00


PRIMER PICKING RESULTS FOR MG874806_130

No mispriming library specified
Using 0-based sequence positions
OLIGO            start  len      tm     gc%   any    3' seq
LEFT PRIMER        130   20   60.43   45.00  4.00  2.00 acgaaagatccctttttggc
RIGHT PRIMER       242   20   59.92   45.00  3.00  1.00 tgccatccacaccagaataa
SEQUENCE SIZE: 300
INCLUDED REGION SIZE: 300

PRODUCT SIZE: 113, PAIR ANY COMPL: 4.00, PAIR 3' COMPL: 2.00
TARGETS (start, len)*: 150,14

    0 tgatggatatgcaagcatgataacttatatgctgttctatatctccatgaatctaggaac
                                                                  

   60 ttttgcttgcattgtattatttggtctacgtaccggaactgataacattcgagattatgc
                                                                  

  120 aggattatacacgaaagatccctttttggctctctctttagccctatgtctcttatccct
                >>>>>>>>>>>>>>>>>>>>**************                

  180 aggaggtcttcctccactagcaggttttttcggaaaactctatttattctggtgtggatg
                                                 <<<<<<<<<<<<<<<<<

  240 gcaggcaggcctatattccttggttttaataggactccttacaagcgttgtttctatcta
      <<<                                                         

KEYS (in order of precedence):
****** target
>>>>>> left primer
<<<<<< right primer

ADDITIONAL OLIGOS
                    start  len      tm     gc%   any    3' seq

 1 LEFT PRIMER        129   20   59.54   45.00  4.00  2.00 cacgaaagatccctttttgg
   RIGHT PRIMER       242   20   59.92   45.00  3.00  1.00 tgccatccacaccagaataa
   PRODUCT SIZE: 114, PAIR ANY COMPL: 4.00, PAIR 3' COMPL: 3.00

 2 LEFT PRIMER        130   20   60.43   45.00  4.00  2.00 acgaaagatccctttttggc
   RIGHT PRIMER       243   20   59.52   50.00  3.00  2.00 ctgccatccacaccagaata
   PRODUCT SIZE: 114, PAIR ANY COMPL: 4.00, PAIR 3' COMPL: 2.00

 3 LEFT PRIMER        129   20   59.54   45.00  4.00  2.00 cacgaaagatccctttttgg
   RIGHT PRIMER       243   20   59.52   50.00  3.00  2.00 ctgccatccacaccagaata
   PRODUCT SIZE: 115, PAIR ANY COMPL: 4.00, PAIR 3' COMPL: 3.00

 4 LEFT PRIMER        130   20   60.43   45.00  4.00  2.00 acgaaagatccctttttggc
   RIGHT PRIMER       259   20   60.57   55.00  6.00  2.00 aggaatataggcctgcctgc
   PRODUCT SIZE: 130, PAIR ANY COMPL: 4.00, PAIR 3' COMPL: 2.00
